# Supplementary material for: Narrow genetic diversity in germplasm from the Guinean and Sudano-Guinean zones in Benin indicates the need to broaden the genetic base of sweet fig banana (Musa acuminata cv Sotoumon)
Source: PLoS One. 2023 Nov 16;18(11):e0294315. doi: 10.1371/journal.pone.0294315 (PMC10653437; doi:10.1371/journal.pone.0294315)
Supplement: S2 Table — This is a CSV formatted table. (CSV) [file pone.0294315.s002.csv]

AlleleID	AlleleSequence	TrimmedSequence	SNP	SnpPosition	CallRate	OneRatioRef	OneRatioSnp	FreqHomRef	FreqHomSnp	FreqHets	PICRef	PICSnp	AvgPIC	AvgCountRef	AvgCountSnp	RepAvg
100083260|F|0-16:T>C-16:T>C	TGCAGTATTGTCATTTTGCCTCCGAGTAAATTAGTATTCTATATAGGTGTCTCACTCTGCAAACCAAGT	TGCAGTATTGTCATTTTGCCTCCGAGTAAATTAGTATTCTATATAGGTGTCTCACTCTGCAAACCAAGT	16:T>C	16	0.7619048	1	0.014423077	0.985576923	0	0.014423077	0	0.028430104	0.014215052	5.83264	3	1
18249981|F|0-66:T>G-66:T>G	TGCAGCTGTGCTGACCCGACTCTTGCCCCTGTTCCGAGAGACTTTCTGCGCACAGCATCCCTTTTTTGA	TGCAGCTGTGCTGACCCGACTCTTGCCCCTGTTCCGAGAGACTTTCTGCGCACAGCATCCCTTTTTTGA	66:T>G	66	0.8498168	0.004310345	0.995689655	0.004310345	0.995689655	0	0.008583532	0.008583532	0.008583532	65	16.23162	1
100083325|F|0-31:C>T-31:C>T	TGCAGCTTGCCTAGTACTACCATGTGGAAAACCATCGCTACACTCTGCAGCAGCAGTGCCCGTCGCACT	TGCAGCTTGCCTAGTACTACCATGTGGAAAACCATCGCTACACTCTGCAGCAGCAGTGCCCGTCGCACT	31:C>T	31	0.8095238	1	0.009049774	0.990950226	0	0.009049774	0	0.017935751	0.008967875	13.96	4	1
20320947|F|0-27:G>T-27:G>T	TGCAGTATAACGAGGAGCATGCGGAAAGACTTCTGTGCTCAAAAAAGGAGAAGCTGGGGGTAGCAAAAG	TGCAGTATAACGAGGAGCATGCGGAAAGACTTCTGTGCTCAAAAAAGGAGAAGCTGGGGGTAGCAAAAG	27:G>T	27	0.9047619	0.004048583	0.995951417	0.004048583	0.995951417	0	0.008064384	0.008064384	0.008064384	10	8.93426	1
100083372|F|0-45:T>C-45:T>C	TGCAGTTCCCATGCCCACATACTAATTTTATATCAATAAAATATTTTCAAATAATGTATTCTTTTTATT	TGCAGTTCCCATGCCCACATACTAATTTTATATCAATAAAATATTTTCAAATAATGTATTCTTTTTATT	45:T>C	45	0.8571429	1	0.008547009	0.991452991	0	0.008547009	0	0.016947914	0.008473957	8.08394	2.5	1
100083589|F|0-49:G>A-49:G>A	TGCAGAAAAGCACCATGGTTCTCCTCTCCGTAACTGACACGTGTCTAGCGAAAAAAACAAGGGCCCCCT	TGCAGAAAAGCACCATGGTTCTCCTCTCCGTAACTGACACGTGTCTAGCGAAAAAAACAAGGGCCCCCT	49:G>A	49	0.8681319	0.004219409	0.995780591	0.004219409	0.995780591	0	0.008403212	0.008403212	0.008403212	45	10.09124	1
100083601|F|0-65:C>T-65:C>T	TGCAGAAAAGTATGTTTTGTTACTAAATGGCTTTCTTCTATCAGATGTGCGTACACTTACTGTTACAGA	TGCAGAAAAGTATGTTTTGTTACTAAATGGCTTTCTTCTATCAGATGTGCGTACACTTACTGTTACAGA	65:C>T	65	0.8278388	0.008849558	0.995575221	0.004424779	0.991150442	0.004424779	0.017542486	0.0088104	0.013176443	11.5	5.62934	1
100083610|F|0-14:G>A-14:G>A	TGCAGAAAATAAGTGGCATGTGTAGACAAATATGCAGTCCACCAGCTTTCTCATGGACGCAAAGGAAAA	TGCAGAAAATAAGTGGCATGTGTAGACAAATATGCAGTCCACCAGCTTTCTCATGGACGCAAAGGAAAA	14:G>A	14	0.7655678	0.004784689	0.995215311	0.004784689	0.995215311	0	0.009523591	0.009523591	0.009523591	25	16.75424	1
100083628|F|0-68:T>C-68:T>C	TGCAGAAAATCTTGGCAGTGACACTTGGTTGCATGTCAGTTGCTATCCTGTTGGCTGAGGCTACCTTAT	TGCAGAAAATCTTGGCAGTGACACTTGGTTGCATGTCAGTTGCTATCCTGTTGGCTGAGGCTACCTTAT	68:T>C	68	0.8351648	1	0.00877193	0.99122807	0	0.00877193	0	0.017389966	0.008694983	7.61217	2.5	1
100083643|F|0-59:C>T-59:C>T	TGCAGAAAATTAGAAAATGACCATATCCATATGTCCAAGAGGAATAGAATTTTTTTTTTCTGAAGTATA	TGCAGAAAATTAGAAAATGACCATATCCATATGTCCAAGAGGAATAGAATTTTTTTTTTCTGAAGTATA	59:C>T	59	0.7582418	1	0.009661836	0.990338164	0	0.009661836	0	0.019136969	0.009568485	6.43162	3	1
100083669|F|0-66:T>A-66:T>A	TGCAGAAACAACTGATGCAAAAATAGGTAGTTGAGCACTTTTCAGAAAAGAAGGATAATGAATTACTCG	TGCAGAAACAACTGATGCAAAAATAGGTAGTTGAGCACTTTTCAGAAAAGAAGGATAATGAATTACTCG	66:T>A	66	0.8205128	0.995535714	0.004464286	0.995535714	0.004464286	0	0.008888712	0.008888712	0.008888712	5.8	5	1
100083674|F|0-11:C>A-11:C>A	TGCAGAAACACCAGAAATTGACCCAACACGAAGCTCTTTTGTGGTAGGCTTGACCTTTGCTAAACCTAT	TGCAGAAACACCAGAAATTGACCCAACACGAAGCTCTTTTGTGGTAGGCTTGACCTTTGCTAAACCTAT	11:C>A	11	0.8461538	1	0.060606061	0.939393939	0	0.060606061	0	0.113865932	0.056932966	4.33459	3.73333	0.985294
100083710|F|0-5:A>G-5:A>G	TGCAGAAACCTTCACTATGCTCTTTTTTATTCTCAGTTCGTCGACCATGAATAAGACTGCTCATATATA	TGCAGAAACCTTCACTATGCTCTTTTTTATTCTCAGTTCGTCGACCATGAATAAGACTGCTCATATATA	5:A>G	5	0.8571429	1	0.008547009	0.991452991	0	0.008547009	0	0.016947914	0.008473957	5.69091	2.5	1
100083844|F|0-39:A>C-39:A>C	TGCAGAAATACAAGAAAAGAATAGAAGCCAAGCCAACCTAATGCTGTAACTCACACAAGATAAACAGTG	TGCAGAAATACAAGAAAAGAATAGAAGCCAAGCCAACCTAATGCTGTAACTCACACAAGATAAACAGTG	39:A>C	39	0.8827839	0.004149378	0.995850622	0.004149378	0.995850622	0	0.008264321	0.008264321	0.008264321	10	7.60727	1
100083890|F|0-35:A>G-35:A>G	TGCAGAAATCTTTCGCACGGTGCTTTGACTGGCGAAATATCAACTTCTTTTGCCAACCTCAGTGAAATC	TGCAGAAATCTTTCGCACGGTGCTTTGACTGGCGAAATATCAACTTCTTTTGCCAACCTCAGTGAAATC	35:A>G	35	0.7582418	1	0.009661836	0.990338164	0	0.009661836	0	0.019136969	0.009568485	9.29787	2.5	1
100083942|F|0-26:G>C-26:G>C	TGCAGAAATTGCGGAAACAAACAAACGAGAGGCATTTATCAGTTTTGGCTTCAATCAAGCTTTGATCTG	TGCAGAAATTGCGGAAACAAACAAACGAGAGGCATTTATCAGTTTTGGCTTCAATCAAGCTTTGATCTG	26:G>C	26	0.7655678	0.004784689	0.995215311	0.004784689	0.995215311	0	0.009523591	0.009523591	0.009523591	11	4.26582	1
100084273|F|0-66:A>G-66:A>G	TGCAGAAGATCTGGAAGCTGCATTACTTGTTGGCATGAGTCCTCATGAGAGAAGACGGTTTGAGAAAAA	TGCAGAAGATCTGGAAGCTGCATTACTTGTTGGCATGAGTCCTCATGAGAGAAGACGGTTTGAGAAAAA	66:A>G	66	0.7838828	0.004672897	0.995327103	0.004672897	0.995327103	0	0.009302122	0.009302122	0.009302122	14	5.45	1
100084295|F|0-67:T>C-67:T>C	TGCAGAAGCAATCTGGAATTTGGTTACGATTGCCGATTTTTGAGATTTTAGCAATCTGTAAACCCAATA	TGCAGAAGCAATCTGGAATTTGGTTACGATTGCCGATTTTTGAGATTTTAGCAATCTGTAAACCCAATA	67:T>C	67	0.8241758	0.995555556	0.013333333	0.986666667	0.004444444	0.008888889	0.008849383	0.026311111	0.017580247	10.58397	7.66667	1
100084478|F|0-16:A>G-16:A>G	TGCAGAAGTTTCTTTGATGGATTATCTCTGCTGGAGCAGATTTTACCTTGGGTACCAAATCAGACCTGA	TGCAGAAGTTTCTTTGATGGATTATCTCTGCTGGAGCAGATTTTACCTTGGGTACCAAATCAGACCTGA	16:A>G	16	0.8241758	1	0.008888889	0.991111111	0	0.008888889	0	0.017619753	0.008809877	7.97287	2.5	1
100084646|F|0-50:C>T-50:C>T	TGCAGAATCTCTAGCTCCTGAAGTCCAGATGGTAATCCCAAAAGGCCTAGCCAGATATAGCTCATATTT	TGCAGAATCTCTAGCTCCTGAAGTCCAGATGGTAATCCCAAAAGGCCTAGCCAGATATAGCTCATATTT	50:C>T	50	0.8608059	0.008510638	0.995744681	0.004255319	0.991489362	0.004255319	0.016876415	0.008474423	0.012675419	7	5.27839	1
100084831|F|0-18:T>C-18:T>C	TGCAGAATTTTCTCCTTGTGGACAAGGCTTGACTATGTTGAAACTATCTTCTAAGTTAGGATGATGCAG	TGCAGAATTTTCTCCTTGTGGACAAGGCTTGACTATGTTGAAACTATCTTCTAAGTTAGGATGATGCAG	18:T>C	18	0.7985348	1	0.009174312	0.990825688	0	0.009174312	0	0.018180288	0.009090144	5.29482	2.5	1
100084943|F|0-28:G>A-28:G>A	TGCAGACACCAACTGTTGTTGGAGGTCTGGTTTTTATCACCTCATTCCTGATCTGCATACAGCAGTTGC	TGCAGACACCAACTGTTGTTGGAGGTCTGGTTTTTATCACCTCATTCCTGATCTGCATACAGCAGTTGC	28:G>A	28	0.8534799	0.995708155	0.004291845	0.995708155	0.004291845	0	0.008546851	0.008546851	0.008546851	17.63118	10	1
19807572|F|0-12:T>C-12:T>C	TGCAGACCTAAGTCCAGAGGAGGCCCAACCCTCACCAAAGGCTTAGCTGGCTAACAAACAGAGCCTTAC	TGCAGACCTAAGTCCAGAGGAGGCCCAACCCTCACCAAAGGCTTAGCTGGCTAACAAACAGAGCCTTAC	12:T>C	12	0.8241758	0.995555556	0.004444444	0.995555556	0.004444444	0	0.008849383	0.008849383	0.008849383	6.01931	15	1
100085223|F|0-64:A>G-64:A>G	TGCAGACGTCGTGGTGGATCGAGGACGGCCTCGACGGATGGGCGGATCTAGCGATTCATGAGCAAAAGC	TGCAGACGTCGTGGTGGATCGAGGACGGCCTCGACGGATGGGCGGATCTAGCGATTCATGAGCAAAAGC	64:A>G	64	0.7619048	1	0.009615385	0.990384615	0	0.009615385	0	0.019045858	0.009522929	9.14706	2.5	1
100085374|F|0-56:G>C-56:G>C	TGCAGAGAAAAAAAAATGTCAACTTCAATATCAACTGTAGTGAATGATATGCAACAGCTAAGTACAACC	TGCAGAGAAAAAAAAATGTCAACTTCAATATCAACTGTAGTGAATGATATGCAACAGCTAAGTACAACC	56:G>C	56	0.8351648	0.004385965	0.995614035	0.004385965	0.995614035	0	0.008733456	0.008733456	0.008733456	34	7.09486	1
100085407|F|0-48:A>T-48:A>T	TGCAGAGAAATTCATTGAAGAAAATGGACCTGAAGCATTTGAGAAGCTAATAAACAAGGTATGTCCAAA	TGCAGAGAAATTCATTGAAGAAAATGGACCTGAAGCATTTGAGAAGCTAATAAACAAGGTATGTCCAAA	48:A>T	48	0.8498168	0.995689655	0.004310345	0.995689655	0.004310345	0	0.008583532	0.008583532	0.008583532	6.02222	4	1
100085432|F|0-34:G>T-34:G>T	TGCAGAGAAGCAGAGATCCAACAATTCTACCTGTGTACACTTTCTTATCCAACCAGAGCATCATACTAC	TGCAGAGAAGCAGAGATCCAACAATTCTACCTGTGTACACTTTCTTATCCAACCAGAGCATCATACTAC	34:G>T	34	0.7619048	0.004807692	0.995192308	0.004807692	0.995192308	0	0.009569157	0.009569157	0.009569157	16	5.1453	1
100085591|F|0-61:T>C-61:T>C	TGCAGAGCAATGCTTCAATCTGTAACAACACATCAGTTGTCTACTTCGATGAGAGTAGGTTTGTAGTCA	TGCAGAGCAATGCTTCAATCTGTAACAACACATCAGTTGTCTACTTCGATGAGAGTAGGTTTGTAGTCA	61:T>C	61	0.8315018	0.013215859	0.991189427	0.008810573	0.986784141	0.004405286	0.0260824	0.017465893	0.021774147	10	6.10385	1
20326798|F|0-18:A>G-18:A>G	TGCAGAGTAAACCAAAATACAGATAGATCTATCGAGCTCCTTTGCTGACGGTTCCCTTTCTGTTAGCAC	TGCAGAGTAAACCAAAATACAGATAGATCTATCGAGCTCCTTTGCTGACGGTTCCCTTTCTGTTAGCAC	18:A>G	18	0.8388278	0.004366812	0.995633188	0.004366812	0.995633188	0	0.008695486	0.008695486	0.008695486	11	7.09125	1
18290248|F|0-19:T>G-19:T>G	TGCAGATAAAAGAAAGATGTAAAAGGAACCGTCAGTCATTACAATATTTTCTTGCACACTAATCCAATA	TGCAGATAAAAGAAAGATGTAAAAGGAACCGTCAGTCATTACAATATTTTCTTGCACACTAATCCAATA	19:T>G	19	0.7655678	0.004784689	0.995215311	0.004784689	0.995215311	0	0.009523591	0.009523591	0.009523591	51	26.92917	1
100085963|F|0-52:C>A-52:C>A	TGCAGATAAAATATAATATGCAATCAGAAAGAAAGAAATTTATAGAACAATACGGAACCAGGACTAAAT	TGCAGATAAAATATAATATGCAATCAGAAAGAAAGAAATTTATAGAACAATACGGAACCAGGACTAAAT	52:C>A	52	0.8644689	0.008474576	0.991525424	0.008474576	0.991525424	0	0.016805516	0.016805516	0.016805516	17	6.68773	1
100086068|F|0-65:G>A-65:G>A	TGCAGATAATTTTTTAGCTTAGATGAAAGACTTTTGGATTTAGGTGTGGTTTGGGAAAGAAATTTGAAA	TGCAGATAATTTTTTAGCTTAGATGAAAGACTTTTGGATTTAGGTGTGGTTTGGGAAAGAAATTTGAAA	65:G>A	65	0.7912088	0.99537037	0.00462963	0.99537037	0.00462963	0	0.009216392	0.009216392	0.009216392	12.31557	9	1
100086070|F|0-59:T>C-59:T>C	TGCAGATACAAACTTTGCTGTACTTGCTCCTTGGATGGGAGATTTGGTTTCAGATAGTGTACTGCCCTT	TGCAGATACAAACTTTGCTGTACTTGCTCCTTGGATGGGAGATTTGGTTTCAGATAGTGTACTGCCCTT	59:T>C	59	0.9120879	0.995983936	0.024096386	0.975903614	0.004016064	0.020080321	0.007999871	0.047031499	0.027515685	15.29225	4	1
100086090|F|0-68:G>A-68:G>A	TGCAGATACATCTTGGAAACTCCGAGTGGCACAAAGCTGTTGCTCGCTCAAGGATAACATGTCACTTTG	TGCAGATACATCTTGGAAACTCCGAGTGGCACAAAGCTGTTGCTCGCTCAAGGATAACATGTCACTTTG	68:G>A	68	0.8095238	1	0.018099548	0.981900452	0	0.018099548	0	0.035543908	0.017771954	15.3098	4.75	1
100086138|F|0-59:A>G-59:A>G	TGCAGATAGAAAACAACTATATCACCCTAAGTCAAACTGATTGTGATCTCAGAGCTGGAAAAGGGGACT	TGCAGATAGAAAACAACTATATCACCCTAAGTCAAACTGATTGTGATCTCAGAGCTGGAAAAGGGGACT	59:A>G	59	0.8315018	1	0.008810573	0.991189427	0	0.008810573	0	0.017465893	0.008732946	6.17557	4.5	1
100086346|F|0-9:C>G-9:C>G	TGCAGATCACCCAATTGTGTCGCCTGAATGCTTAGAGAGTTCTGAAGGTCGATCACCTGAGCCTGCATC	TGCAGATCACCCAATTGTGTCGCCTGAATGCTTAGAGAGTTCTGAAGGTCGATCACCTGAGCCTGCATC	9:C>G	9	0.8717949	0.008403361	0.991596639	0.008403361	0.991596639	0	0.01666549	0.01666549	0.01666549	7	4.6426	1
100086384|F|0-11:G>A-11:G>A	TGCAGATCATCGACATTCAAAAAGAGGGATATTTACCTCTGGCTTATCTCACCCCTTGTCGGCTCCTAA	TGCAGATCATCGACATTCAAAAAGAGGGATATTTACCTCTGGCTTATCTCACCCCTTGTCGGCTCCTAA	11:G>A	11	0.7765568	1	0.014150943	0.985849057	0	0.014150943	0	0.027901388	0.013950694	9.77049	3	1
20326728|F|0-51:T>A-51:T>A	TGCAGATCCTTCTTCCCGTTAGCCCATAGCTGATGATCCTGGAACTATAACTGGTTTTCTCTTGAAAAC	TGCAGATCCTTCTTCCCGTTAGCCCATAGCTGATGATCCTGGAACTATAACTGGTTTTCTCTTGAAAAC	51:T>A	51	0.992674	0.996309963	0.003690037	0.996309963	0.003690037	0	0.007352841	0.007352841	0.007352841	27.00314	15	1
100086452|F|0-66:T>G-66:T>G	TGCAGATCGTGCCAAGTGGTAAATTTACACGAAGGGAACATGTTTGTTTGATGATCCTTATAATCTTAC	TGCAGATCGTGCCAAGTGGTAAATTTACACGAAGGGAACATGTTTGTTTGATGATCCTTATAATCTTAC	66:T>G	66	0.7912088	0.00462963	0.99537037	0.00462963	0.99537037	0	0.009216392	0.009216392	0.009216392	9	3.46311	1
100086461|F|0-22:T>A-22:T>A	TGCAGATCTACTAATGTATATCTTCTAAACAATAGAGCTGTGCAGAACATAAACCAGCAATCCAAAACT	TGCAGATCTACTAATGTATATCTTCTAAACAATAGAGCTGTGCAGAACATAAACCAGCAATCCAAAACT	22:T>A	22	0.8901099	0.004115226	0.995884774	0.004115226	0.995884774	0	0.008196582	0.008196582	0.008196582	30	8.01413	1
18222110|F|0-52:T>C-52:T>C	TGCAGATCTATTTGATCAACAGAAGTCACCGATGCAAATGAGTTTCTTTTTCTGTTTTATTTTGCCGGG	TGCAGATCTATTTGATCAACAGAAGTCACCGATGCAAATGAGTTTCTTTTTCTGTTTTATTTTGCCGGG	52:T>C	52	0.8571429	0.995726496	0.008547009	0.991452991	0.004273504	0.004273504	0.008510483	0.016947914	0.012729199	4.39623	3.5	1
100086575|F|0-38:T>C-38:T>C	TGCAGATGACACATGGAAACATGGAACAGATGACATTCTCTCAAATGATGAGAATTGGTCCAAAATCTA	TGCAGATGACACATGGAAACATGGAACAGATGACATTCTCTCAAATGATGAGAATTGGTCCAAAATCTA	38:T>C	38	0.8315018	0.004405286	0.995594714	0.004405286	0.995594714	0	0.00877176	0.00877176	0.00877176	6	4.42802	1
100086595|F|0-26:C>T-26:C>T	TGCAGATGAGAGCCAAAGTATATGTGCACTATGTGGAGAACCATTTGAGGATATATACTCTGAAGCAAC	TGCAGATGAGAGCCAAAGTATATGTGCACTATGTGGAGAACCATTTGAGGATATATACTCTGAAGCAAC	26:C>T	26	0.7655678	0.995215311	0.004784689	0.995215311	0.004784689	0	0.009523591	0.009523591	0.009523591	4.09244	4	1
100086597|F|0-7:G>A-7:G>A	TGCAGATGAGAGTGTGATTGCCATAGCAAATTGCTGCCCTCATCTCAGATCACTGGACTTGTATTATTG	TGCAGATGAGAGTGTGATTGCCATAGCAAATTGCTGCCCTCATCTCAGATCACTGGACTTGTATTATTG	7:G>A	7	0.7655678	1	0.009569378	0.990430622	0	0.009569378	0	0.01895561	0.009477805	8.54043	2.5	1
100086620|F|0-34:T>C-34:T>C	TGCAGATGATCACTCTTGGAGGCGATGCAGAACTTGAACTAGTTGATTCGCTGGATCCTTTTTCAGAAG	TGCAGATGATCACTCTTGGAGGCGATGCAGAACTTGAACTAGTTGATTCGCTGGATCCTTTTTCAGAAG	34:T>C	34	0.9120879	0.995983936	0.024096386	0.975903614	0.004016064	0.020080321	0.007999871	0.047031499	0.027515685	17.9589	7.33333	1
100086735|F|0-18:A>G-18:A>G	TGCAGATGCTCACTGGTCAGAAGGTGTTCGATCCTGATCGACCGTGCGCTGAACGCCACTTGGCACAGT	TGCAGATGCTCACTGGTCAGAAGGTGTTCGATCCTGATCGACCGTGCGCTGAACGCCACTTGGCACAGT	18:A>G	18	0.8351648	0.013157895	0.995614035	0.004385965	0.986842105	0.00877193	0.025969529	0.008733456	0.017351493	7.66667	5.68939	1
100086826|F|0-26:A>C-26:A>C	TGCAGATGGTGGTGGCAAGTTTTATGAAATAACGGCAACTGACTTTGGAACCAAAAAAGGTACTCCATT	TGCAGATGGTGGTGGCAAGTTTTATGAAATAACGGCAACTGACTTTGGAACCAAAAAAGGTACTCCATT	26:A>C	26	0.7765568	0.004716981	0.995283019	0.004716981	0.995283019	0	0.009389462	0.009389462	0.009389462	31	7.49388	1
20312600|F|0-58:G>A-58:G>A	TGCAGATGTAGCGATCCAATTTATTACATCATGTCTTATTATTATTATTATTTCTTCCGATCCACAAGT	TGCAGATGTAGCGATCCAATTTATTACATCATGTCTTATTATTATTATTATTTCTTCCGATCCACAAGT	58:G>A	58	0.7838828	0.023364486	0.995327103	0.004672897	0.976635514	0.018691589	0.045637174	0.009302122	0.027469648	7.2	12.13821	1
20326134|F|0-42:A>T-42:A>T	TGCAGATTACATTCCGGAAGTCAATGATCCCATCAATTTTCTATGTATATGTGATCGTTAGCCTCCACC	TGCAGATTACATTCCGGAAGTCAATGATCCCATCAATTTTCTATGTATATGTGATCGTTAGCCTCCACC	42:A>T	42	0.8717949	0.004201681	0.995798319	0.004201681	0.995798319	0	0.008368053	0.008368053	0.008368053	25	14.43369	1
100087409|F|0-61:G>A-61:G>A	TGCAGCAACCATCTCAACAGCAGCAGCAGCAACAAATTCAAATACAACAACTTTTATTGCAGAGGCAGG	TGCAGCAACCATCTCAACAGCAGCAGCAGCAACAAATTCAAATACAACAACTTTTATTGCAGAGGCAGG	61:G>A	61	0.7728938	1	0.009478673	0.990521327	0	0.009478673	0	0.018777655	0.009388828	5.0249	3	1
19808128|F|0-47:A>G-47:A>G	TGCAGCAAGTGGGTCATCTTCAAGGGGAGAGTTAGGGTTACTCAATAACATAGTAGGTTCACTTAGATA	TGCAGCAAGTGGGTCATCTTCAAGGGGAGAGTTAGGGTTACTCAATAACATAGTAGGTTCACTTAGATA	47:A>G	47	0.8534799	0.004291845	0.995708155	0.004291845	0.995708155	0	0.008546851	0.008546851	0.008546851	11	7.17736	1
18238502|F|0-48:G>A-48:G>A	TGCAGCAATAGCTATAGCGTCTCAAGAGGAGTCTATTTTTCCTCAGGGGGAGCTTGGCTTGGTGGTATA	TGCAGCAATAGCTATAGCGTCTCAAGAGGAGTCTATTTTTCCTCAGGGGGAGCTTGGCTTGGTGGTATA	48:G>A	48	0.8608059	0.034042553	0.995744681	0.004255319	0.965957447	0.029787234	0.065767316	0.008474423	0.037120869	5.875	7.27306	1
20321512|F|0-36:T>G-36:T>G	TGCAGCACCGGTTGAGGGCTTATCGCGTACCGAAGATCAAATGTCACCCCTTCCACTCAAGGCGATGGG	TGCAGCACCGGTTGAGGGCTTATCGCGTACCGAAGATCAAATGTCACCCCTTCCACTCAAGGCGATGGG	36:T>G	36	0.9487179	0.003861004	0.996138996	0.003861004	0.996138996	0	0.007692193	0.007692193	0.007692193	21	7.80328	1
100087954|F|0-65:C>G-65:C>G	TGCAGCATAATATGGCAATCTTATGGCAATATGGTGGAGCAATGAATGCTTTAGCTTCTGTCTCTCCTC	TGCAGCATAATATGGCAATCTTATGGCAATATGGTGGAGCAATGAATGCTTTAGCTTCTGTCTCTCCTC	65:C>G	65	0.7619048	0.004807692	0.995192308	0.004807692	0.995192308	0	0.009569157	0.009569157	0.009569157	25	6.44304	1
100087986|F|0-60:T>G-60:T>G	TGCAGCATATCAATATATCATATAAGAAAAAAGGAAACGAATTCGTAGCATTCATTCATATATCATAAG	TGCAGCATATCAATATATCATATAAGAAAAAAGGAAACGAATTCGTAGCATTCATTCATATATCATAAG	60:T>G	60	0.7655678	0.004784689	0.995215311	0.004784689	0.995215311	0	0.009523591	0.009523591	0.009523591	10	4.29876	1
20312381|F|0-35:T>C-35:T>C	TGCAGCATTGCTAGTTCCGAGTTCCATTCCCCTTTTTCAAGTTCAAGCCCTAGTTCCGAGTTCAAGTCT	TGCAGCATTGCTAGTTCCGAGTTCCATTCCCCTTTTTCAAGTTCAAGCCCTAGTTCCGAGTTCAAGTCT	35:T>C	35	0.7619048	0.004807692	0.995192308	0.004807692	0.995192308	0	0.009569157	0.009569157	0.009569157	3	3.63404	1
20326609|F|0-42:G>A-42:G>A	TGCAGCATTTTGGACCTCTTGCCGCGTAATATCCAAATTATTGTGAAGATCAATCCTGTAACTCCATGA	TGCAGCATTTTGGACCTCTTGCCGCGTAATATCCAAATTATTGTGAAGATCAATCCTGTAACTCCATGA	42:G>A	42	0.8534799	1	0.008583691	0.991416309	0	0.008583691	0	0.017020022	0.008510011	10.58456	3	1
100088493|F|0-58:T>G-58:T>G	TGCAGCCATGGAGCATCCGGGAATAGCTTCCGAGGGAACAGTCGTGATGAAGATGGGCTTCGCTGGTGT	TGCAGCCATGGAGCATCCGGGAATAGCTTCCGAGGGAACAGTCGTGATGAAGATGGGCTTCGCTGGTGT	58:T>G	58	0.8168498	0.004484305	0.995515695	0.004484305	0.995515695	0	0.008928392	0.008928392	0.008928392	12	5.24701	1
100088588|F|0-64:G>A-64:G>A	TGCAGCCCTTTTTTTCACTCGACCTGAGTCTTGCTTCTTTGGTCTTACTGTAATATGATATATTGCTTA	TGCAGCCCTTTTTTTCACTCGACCTGAGTCTTGCTTCTTTGGTCTTACTGTAATATGATATATTGCTTA	64:G>A	64	0.7985348	1	0.009174312	0.990825688	0	0.009174312	0	0.018180288	0.009090144	5.07059	4	1
20354495|F|0-59:T>G-59:T>G	TGCAGCCGTCATCCGACTACAAAATGGGCTCAAAGATCTGACAAGGTGTATATTACTATTGAACTGCCA	TGCAGCCGTCATCCGACTACAAAATGGGCTCAAAGATCTGACAAGGTGTATATTACTATTGAACTGCCA	59:T>G	59	0.8534799	0.995708155	0.008583691	0.991416309	0.004291845	0.004291845	0.008546851	0.017020022	0.012783437	11.20664	22.5	1
100088782|F|0-67:C>G-67:C>G	TGCAGCCTTGGAAGCACTAGTTTGAATCTGTAACACCCAAGCATCCGGCTGAGTGGCCCCAGTATTACA	TGCAGCCTTGGAAGCACTAGTTTGAATCTGTAACACCCAAGCATCCGGCTGAGTGGCCCCAGTATTACA	67:C>G	67	0.8131868	0.009009009	0.995495495	0.004504505	0.990990991	0.004504505	0.017855694	0.008968428	0.013412061	5	3.68924	1
100088870|F|0-22:C>T-22:C>T	TGCAGCGATTCTTGTAATACTGCTCTCAAGTTGACTTATTTGTGCTCTAAGCTCTTCAACTAGTTTACT	TGCAGCGATTCTTGTAATACTGCTCTCAAGTTGACTTATTTGTGCTCTAAGCTCTTCAACTAGTTTACT	22:C>T	22	0.8058608	0.995454545	0.009090909	0.990909091	0.004545455	0.004545455	0.009049587	0.018016529	0.013533058	5.65462	3	1
19808672|F|0-28:C>T-28:C>T	TGCAGCTCATTAGAATGCATCACTACCCCACTAGAGTGGATCAAACCAATGCCGGCAAGATTGAAATAA	TGCAGCTCATTAGAATGCATCACTACCCCACTAGAGTGGATCAAACCAATGCCGGCAAGATTGAAATAA	28:C>T	28	0.8827839	0.004149378	0.995850622	0.004149378	0.995850622	0	0.008264321	0.008264321	0.008264321	5	4.66667	1
19808684|F|0-40:G>T-40:G>T	TGCAGCTCCCGTTAGCTGAAAGTAAGGAGTTTTTGAGAGTGATTCGCAAGTCAAGTTTTCAGTGGTACG	TGCAGCTCCCGTTAGCTGAAAGTAAGGAGTTTTTGAGAGTGATTCGCAAGTCAAGTTTTCAGTGGTACG	40:G>T	40	0.7728938	0.995260664	0.004739336	0.995260664	0.004739336	0	0.00943375	0.00943375	0.00943375	7.62602	30	1
18273557|F|0-43:C>G-43:C>G	TGCAGCTCTTCCCACACCTCAGAAGGCCTATGACAATGTCACCCAACCATTACGCAATACATCTACCAA	TGCAGCTCTTCCCACACCTCAGAAGGCCTATGACAATGTCACCCAACCATTACGCAATACATCTACCAA	43:C>G	43	0.8388278	0.995633188	0.004366812	0.995633188	0.004366812	0	0.008695486	0.008695486	0.008695486	28.81955	44	1
100089544|F|0-40:T>C-40:T>C	TGCAGCTGGTGAAATCATTCATGTGTGTAATAGCAAATTATTGTAATTTGGTGTGAGAACTTAGCTAAT	TGCAGCTGGTGAAATCATTCATGTGTGTAATAGCAAATTATTGTAATTTGGTGTGAGAACTTAGCTAAT	40:T>C	40	0.7509158	1	0.009756098	0.990243902	0	0.009756098	0	0.019321832	0.009660916	4.6	2.5	1
100089674|F|0-59:A>G-59:A>G	TGCAGCTTCAATTGAGCAACTGAATGAAAGGAAAAATGGGTGACAAGATAGTGTGTACCAAGAATGGGA	TGCAGCTTCAATTGAGCAACTGAATGAAAGGAAAAATGGGTGACAAGATAGTGTGTACCAAGAATGGGA	59:A>G	59	0.8717949	0.004201681	0.995798319	0.004201681	0.995798319	0	0.008368053	0.008368053	0.008368053	25	13.4296	1
18236719|F|0-39:T>G-39:T>G	TGCAGCTTCCCATGCCTAAGGTGACAAATTAGTTTATCCTTCAAGATAACTTGATGACCAGAAAGAAAG	TGCAGCTTCCCATGCCTAAGGTGACAAATTAGTTTATCCTTCAAGATAACTTGATGACCAGAAAGAAAG	39:T>G	39	0.8388278	1	0.008733624	0.991266376	0	0.008733624	0	0.017314697	0.008657348	19.28464	5	1
100089710|F|0-10:G>A-10:G>A	TGCAGCTTCCGAGCATCGGGATCAATTCTCAGTTCATCACGTTTACGCACGTTACGATGGAATCGGATA	TGCAGCTTCCGAGCATCGGGATCAATTCTCAGTTCATCACGTTTACGCACGTTACGATGGAATCGGATA	10:G>A	10	0.8754579	1	0.008368201	0.991631799	0	0.008368201	0	0.016596348	0.008298174	5.75636	3	1
100089762|F|0-10:T>C-10:T>C	TGCAGCTTCTTATGTCTAATTTAGTGCTACAAATATTTTTACGAAGATACTAATTTTGCTTTTGCTTTA	TGCAGCTTCTTATGTCTAATTTAGTGCTACAAATATTTTTACGAAGATACTAATTTTGCTTTTGCTTTA	10:T>C	10	0.7765568	1	0.009433962	0.990566038	0	0.009433962	0	0.018689925	0.009344963	5.18026	3	1
100090117|F|0-52:A>G-52:A>G	TGCAGGAACTTGCCTTGCTCTAGTTTGACTGTTTCGTTGATGATGCATAAATAAAAGTAGGAACAGAGT	TGCAGGAACTTGCCTTGCTCTAGTTTGACTGTTTCGTTGATGATGCATAAATAAAAGTAGGAACAGAGT	52:A>G	52	0.8241758	1	0.008888889	0.991111111	0	0.008888889	0	0.017619753	0.008809877	7.2907	2.5	1
100090376|F|0-67:A>T-67:A>T	TGCAGGAGCATACCCAGCTAGCTGCTTTCCTATTCTTCCCACTCGGTCAAGGTTAGCGAGACCTTACAG	TGCAGGAGCATACCCAGCTAGCTGCTTTCCTATTCTTCCCACTCGGTCAAGGTTAGCGAGACCTTACAG	67:A>T	67	0.9120879	0.008032129	1	0	0.991967871	0.008032129	0.015935227	0	0.007967613	7.5	5.13149	1
100090599|F|0-5:G>A-5:G>A	TGCAGGATTCTCATCACTCAAGTCCACCTCAGAGTATTGGCAATTCAGATTCAACATCCAACCAATCAC	TGCAGGATTCTCATCACTCAAGTCCACCTCAGAGTATTGGCAATTCAGATTCAACATCCAACCAATCAC	5:G>A	5	0.7765568	0.995283019	0.004716981	0.995283019	0.004716981	0	0.009389462	0.009389462	0.009389462	3.66116	3	1
100090629|F|0-37:A>G-37:A>G	TGCAGGCAAAAGCTGCATTACAAGGGGGACTGAGAAAAGGAAATGCTCGTGAAAGACCACCAGTGAGCA	TGCAGGCAAAAGCTGCATTACAAGGGGGACTGAGAAAAGGAAATGCTCGTGAAAGACCACCAGTGAGCA	37:A>G	37	0.8864469	0.004132231	0.995867769	0.004132231	0.995867769	0	0.008230312	0.008230312	0.008230312	21	8.18375	1
100090638|F|0-16:T>C-16:T>C	TGCAGGCAAAGAACTTTGGCAAACAGACTTCTGTACCAATACCAACACCCATTCTATCTCAGGTAAGGG	TGCAGGCAAAGAACTTTGGCAAACAGACTTCTGTACCAATACCAACACCCATTCTATCTCAGGTAAGGG	16:T>C	16	0.7948718	1	0.023041475	0.976958525	0	0.023041475	0	0.04502113	0.022510565	9.15953	5.2	1
100090670|F|0-61:C>G-61:C>G	TGCAGGCAATGGAGGAGGCGTATTCCGCGCCTCCGAGGTCGACACCGTGGCGCCGCTTTGACTTAGAAT	TGCAGGCAATGGAGGAGGCGTATTCCGCGCCTCCGAGGTCGACACCGTGGCGCCGCTTTGACTTAGAAT	61:C>G	61	0.7582418	0.004830918	0.995169082	0.004830918	0.995169082	0	0.00961516	0.00961516	0.00961516	21	6.12658	1
20319855|F|0-14:C>A-14:C>A	TGCAGGCACAAACTCACTTATGGCTTTTGAAGCTCCGTTAGCACCCAAGAAGTAAGCTAACTAGCCCCT	TGCAGGCACAAACTCACTTATGGCTTTTGAAGCTCCGTTAGCACCCAAGAAGTAAGCTAACTAGCCCCT	14:C>A	14	0.96337	0.003802281	0.996197719	0.003802281	0.996197719	0	0.007575648	0.007575648	0.007575648	50	10.5	1
100090711|F|0-39:A>G-39:A>G	TGCAGGCACTCATCCAAAGAACTCGTAGGGAGACCAAACAATCTCATGGAATCTTACAGCATATATTGA	TGCAGGCACTCATCCAAAGAACTCGTAGGGAGACCAAACAATCTCATGGAATCTTACAGCATATATTGA	39:A>G	39	0.7545788	0.004854369	0.995145631	0.004854369	0.995145631	0	0.009661608	0.009661608	0.009661608	5	2.99573	1
100090772|F|0-37:T>A-37:T>A	TGCAGGCATCGACGCTATATGCTTCGTCGAGGGGTCCTGCGCTTGGAAGAACTGTCTCCGACAAACTCG	TGCAGGCATCGACGCTATATGCTTCGTCGAGGGGTCCTGCGCTTGGAAGAACTGTCTCCGACAAACTCG	37:T>A	37	0.7765568	0.004716981	0.995283019	0.004716981	0.995283019	0	0.009389462	0.009389462	0.009389462	20	5.35622	1
100090885|F|0-49:T>A-49:T>A	TGCAGGCCTGGTTTAGAGAACTTCCTATGGGGTTGTTGGACTCTCTTTCTTCTGAGCAGGTGATGCAAT	TGCAGGCCTGGTTTAGAGAACTTCCTATGGGGTTGTTGGACTCTCTTTCTTCTGAGCAGGTGATGCAAT	49:T>A	49	0.8351648	0.004385965	0.995614035	0.004385965	0.995614035	0	0.008733456	0.008733456	0.008733456	25	8.02299	1
20330522|F|0-67:C>T-67:C>T	TGCAGGCTAACATGGAACTTGAATTCCATCGTAATAAGGAAAGATTTGGTTTTCTGAAGTGGGGTTCCA	TGCAGGCTAACATGGAACTTGAATTCCATCGTAATAAGGAAAGATTTGGTTTTCTGAAGTGGGGTTCCA	67:C>T	67	0.7545788	0.995145631	0.009708738	0.990291262	0.004854369	0.004854369	0.009661608	0.019228957	0.014445282	8.16379	11	1
100090967|F|0-40:T>C-40:T>C	TGCAGGCTATGGTTGAATTTCGCATTGTCTCCATGCAATCTCAATATACAAACCACATATATAGAAATG	TGCAGGCTATGGTTGAATTTCGCATTGTCTCCATGCAATCTCAATATACAAACCACATATATAGAAATG	40:T>C	40	0.7619048	1	0.014423077	0.985576923	0	0.014423077	0	0.028430104	0.014215052	5.17573	2.66667	1
100090970|F|0-62:G>A-62:G>A	TGCAGGCTATTCTCTTAGCGTCAACTTACTATAGAGGCCTCTGATCGCCCTTTATCCATACTGAACTCT	TGCAGGCTATTCTCTTAGCGTCAACTTACTATAGAGGCCTCTGATCGCCCTTTATCCATACTGAACTCT	62:G>A	62	0.9267399	1	0.007905138	0.992094862	0	0.007905138	0	0.015685294	0.007842647	7.99322	5.5	1
100090986|F|0-63:A>G-63:A>G	TGCAGGCTCTAGTCAGAGGCTACCTTGTGAGGAAGCAAGCAGCCATAACCCTCCGCAGACTGCAAGCTC	TGCAGGCTCTAGTCAGAGGCTACCTTGTGAGGAAGCAAGCAGCCATAACCCTCCGCAGACTGCAAGCTC	63:A>G	63	0.7728938	0.004739336	0.995260664	0.004739336	0.995260664	0	0.00943375	0.00943375	0.00943375	12	6.46888	1
100090996|F|0-41:T>C-41:T>C	TGCAGGCTGAACTCCAACAATAAGACAAATTATAAAGAATTTTCAACAATGATATAGAATACACATAAT	TGCAGGCTGAACTCCAACAATAAGACAAATTATAAAGAATTTTCAACAATGATATAGAATACACATAAT	41:T>C	41	0.8754579	0.008368201	1	0	0.991631799	0.008368201	0.016596348	0	0.008298174	9.5	5.51273	1
20330534|F|0-54:T>C-54:T>C	TGCAGGCTGAGTTTAGCAATTCAGATGAAGCAACATCAAGACTTCGAGATGATTTAGAGGCCATAGACA	TGCAGGCTGAGTTTAGCAATTCAGATGAAGCAACATCAAGACTTCGAGATGATTTAGAGGCCATAGACA	54:T>C	54	0.7509158	0.995121951	0.004878049	0.995121951	0.004878049	0	0.009708507	0.009708507	0.009708507	15.65652	42	1
100091032|F|0-50:A>G-50:A>G	TGCAGGCTTATGCTTCCATTCTTTATCTACGGAAGTTTTCAAGTTTCCAGATTATATTACGAGGCAAGC	TGCAGGCTTATGCTTCCATTCTTTATCTACGGAAGTTTTCAAGTTTCCAGATTATATTACGAGGCAAGC	50:A>G	50	0.8864469	1	0.008264463	0.991735537	0	0.008264463	0	0.016392323	0.008196161	6.40288	4.5	1
100091535|F|0-65:G>A-65:G>A	TGCAGGTCCAATATTAGGGCCTCCTTGGCAGAGACCGGAAAACGGGCAAGTAGATTATATCTTAGGCTG	TGCAGGTCCAATATTAGGGCCTCCTTGGCAGAGACCGGAAAACGGGCAAGTAGATTATATCTTAGGCTG	65:G>A	65	0.8901099	1	0.008230453	0.991769547	0	0.008230453	0	0.016325425	0.008162712	13.34629	3.5	1
100091538|F|0-64:C>T-64:C>T	TGCAGGTCCACAATTAGAGACAAGATAATTCCCCATGCAGTTTCATGGTTCACGGGGGAGGCTGCTCAA	TGCAGGTCCACAATTAGAGACAAGATAATTCCCCATGCAGTTTCATGGTTCACGGGGGAGGCTGCTCAA	64:C>T	64	0.7582418	0.014492754	0.990338164	0.009661836	0.985507246	0.004830918	0.028565427	0.019136969	0.023851198	6	4.2839	1
100091627|F|0-14:T>C-14:T>C	TGCAGGTCTTGATCTCTATTCAGGCTCTTGTTCTCAATACCAAGCCATACTTCAATGAGCCAGGATATG	TGCAGGTCTTGATCTCTATTCAGGCTCTTGTTCTCAATACCAAGCCATACTTCAATGAGCCAGGATATG	14:T>C	14	0.7985348	1	0.009174312	0.990825688	0	0.009174312	0	0.018180288	0.009090144	3.7451	2.5	1
18222805|F|0-57:A>T-57:A>T	TGCAGGTGAAATATCCTCACATTACTAATTGGAAGCTGGGCCTTGTACACGTTGCTGACACTTTCATGT	TGCAGGTGAAATATCCTCACATTACTAATTGGAAGCTGGGCCTTGTACACGTTGCTGACACTTTCATGT	57:A>T	57	0.8754579	0.008368201	0.9958159	0.0041841	0.991631799	0.0041841	0.016596348	0.008333187	0.012464768	2.5	6.30249	1
100091649|F|0-9:T>A-9:T>A	TGCAGGTGATGACCAGCTGCCTCTACAGAGAGCAAATGTCACATTGGGTTCAGGGTACCCAAGGCCATA	TGCAGGTGATGACCAGCTGCCTCTACAGAGAGCAAATGTCACATTGGGTTCAGGGTACCCAAGGCCATA	9:T>A	9	0.8168498	0.004484305	0.995515695	0.004484305	0.995515695	0	0.008928392	0.008928392	0.008928392	15	7.168	1
100091653|F|0-11:T>C-11:T>C	TGCAGGTGAAGTGGAAGAACAGTTGAAACTATTGCTAGAATTAGTTCCAGATTGGATCTCTGAAAAGAT	TGCAGGTGAAGTGGAAGAACAGTTGAAACTATTGCTAGAATTAGTTCCAGATTGGATCTCTGAAAAGAT	11:T>C	11	0.7802198	1	0.009389671	0.990610329	0	0.009389671	0	0.018603011	0.009301505	13.71255	5.5	1
100091734|F|0-8:T>C-8:T>C	TGCAGGTGTGCTAGAATATTTCGACGGTCACATCCGCGGAGGATCTTCATACTGAGGAAGCAAACAAAC	TGCAGGTGTGCTAGAATATTTCGACGGTCACATCCGCGGAGGATCTTCATACTGAGGAAGCAAACAAAC	8:T>C	8	0.8644689	0.008474576	0.995762712	0.004237288	0.991525424	0.004237288	0.016805516	0.008438667	0.012622091	6.5	4.46067	1
100091818|F|0-10:A>G-10:A>G	TGCAGGTGTAACCGGCAGGCCTAATGTTGATTGGTGTGAGTCACATAAGCAGGAGACAATTCGCACAAA	TGCAGGTGTAACCGGCAGGCCTAATGTTGATTGGTGTGAGTCACATAAGCAGGAGACAATTCGCACAAA	10:A>G	10	0.7692308	1	0.00952381	0.99047619	0	0.00952381	0	0.018866213	0.009433107	5.1875	3	1
20364119|F|0-48:G>A-48:G>A	TGCAGGTGTTGGGAAGAGTTGTCTCCTTTTGCGTTTCTCTGATGGCTCGTTTACGACAAGTTTCATTAC	TGCAGGTGTTGGGAAGAGTTGTCTCCTTTTGCGTTTCTCTGATGGCTCGTTTACGACAAGTTTCATTAC	48:G>A	48	0.8278388	1	0.008849558	0.991150442	0	0.008849558	0	0.017542486	0.008771243	9.46591	3.5	1
100091863|F|0-36:A>T-36:A>T	TGCAGGTGTTGTGGGCCCCTTGCCACATAGCGACACATTTTTGCCTGTGTGAGACTGCTTCAACAAAAC	TGCAGGTGTTGTGGGCCCCTTGCCACATAGCGACACATTTTTGCCTGTGTGAGACTGCTTCAACAAAAC	36:A>T	36	0.8424908	0.004347826	0.995652174	0.004347826	0.995652174	0	0.008657845	0.008657845	0.008657845	13	4.84848	1
20325470|F|0-22:T>C-22:T>C	TGCAGGTTGACACTGCTGCAAATGTCCAACCTGAAAAGGTAGATGCTATATGGAACCTAAGAGGTATAC	TGCAGGTTGACACTGCTGCAAATGTCCAACCTGAAAAGGTAGATGCTATATGGAACCTAAGAGGTATAC	22:T>C	22	0.7545788	1	0.014563107	0.985436893	0	0.014563107	0	0.028702045	0.014351023	6.45923	2.66667	1
100092004|F|0-58:T>C-58:T>C	TGCAGGTTGGTAAGGGTTTATCCAAAGATCACAAGGCACAGAAGCTGGCACTTCAACATTGGCTTGAGG	TGCAGGTTGGTAAGGGTTTATCCAAAGATCACAAGGCACAGAAGCTGGCACTTCAACATTGGCTTGAGG	58:T>C	58	0.7875458	0.004651163	0.995348837	0.004651163	0.995348837	0	0.009259059	0.009259059	0.009259059	28	10.05263	1
100092120|F|0-28:A>G-28:A>G	TGCAGTAAAAAATTTATGGGGGCCAGCAATTTGTTGATCTCGAGTCCGATCCTTTGCTTCTTTTTTGTT	TGCAGTAAAAAATTTATGGGGGCCAGCAATTTGTTGATCTCGAGTCCGATCCTTTGCTTCTTTTTTGTT	28:A>G	28	0.7765568	1	0.018867925	0.981132075	0	0.018867925	0	0.037023852	0.018511926	9.7686	3	1
19815918|F|0-21:G>C-21:G>C	TGCAGTAAAGAGGTTGCGTGAGGATAGGGCTTCATTTTGACCAAGATCACCTATTTTGATAACTATTTT	TGCAGTAAAGAGGTTGCGTGAGGATAGGGCTTCATTTTGACCAAGATCACCTATTTTGATAACTATTTT	21:G>C	21	0.8278388	0.004424779	0.995575221	0.004424779	0.995575221	0	0.0088104	0.0088104	0.0088104	67	18.55725	1
18263502|F|0-32:G>C-32:G>C	TGCAGTAAAGATTGAGGATTTTGTTCCACGGCGAGGAACAACGAGCCAAGTCATGGGACTTCAGAAGGC	TGCAGTAAAGATTGAGGATTTTGTTCCACGGCGAGGAACAACGAGCCAAGTCATGGGACTTCAGAAGGC	32:G>C	32	0.8608059	0.995744681	0.004255319	0.995744681	0.004255319	0	0.008474423	0.008474423	0.008474423	13.04461	37	1
100092203|F|0-22:T>C-22:T>C	TGCAGTAAATGAAATGACTCCTTCTAGGGCAACATTGCAGAAACAAGGCCTTTACTTGGATCAAGATAT	TGCAGTAAATGAAATGACTCCTTCTAGGGCAACATTGCAGAAACAAGGCCTTTACTTGGATCAAGATAT	22:T>C	22	0.956044	0.996168582	0.019157088	0.980842912	0.003831418	0.01532567	0.007633476	0.037580188	0.022606832	11.00329	6	1
100092284|F|0-9:C>A-9:C>A	TGCAGTAAGCCTTATAGAAGAGAGATAGGGTAGCGTTTGGCGTTTGACCTTCGGAGGATTCTTTTGGGG	TGCAGTAAGCCTTATAGAAGAGAGATAGGGTAGCGTTTGGCGTTTGACCTTCGGAGGATTCTTTTGGGG	9:C>A	9	0.8058608	0.004545455	0.995454545	0.004545455	0.995454545	0	0.009049587	0.009049587	0.009049587	6	4.91829	1
100092306|F|0-68:C>A-68:C>A	TGCAGTAAGCACAAATGTAATAAAGCATAATTATGAAGATAAAGGAAGAAAGATAAACCTTCCAAATAC	TGCAGTAAGCACAAATGTAATAAAGCATAATTATGAAGATAAAGGAAGAAAGATAAACCTTCCAAATAC	68:C>A	68	0.7655678	0.023923445	0.990430622	0.009569378	0.976076555	0.014354067	0.046702228	0.01895561	0.032828919	7.2	6.48718	1
100092336|F|0-65:A>G-65:A>G	TGCAGTAAGTGAGTGAAGACTGGTTGGTAGTGGTTGAAGCCTGTAACTACTAAGTGGAATTCTTTACAG	TGCAGTAAGTGAGTGAAGACTGGTTGGTAGTGGTTGAAGCCTGTAACTACTAAGTGGAATTCTTTACAG	65:A>G	65	0.9120879	0.016064257	1	0	0.983935743	0.016064257	0.031612393	0	0.015806197	6.8	4.8386	1
20360884|F|0-46:T>A-46:T>A	TGCAGTACCATTGAGATGCAACATTGACAATCAGCAAGACCTTCCCTTTGTAAATGCTAAGATCCACAT	TGCAGTACCATTGAGATGCAACATTGACAATCAGCAAGACCTTCCCTTTGTAAATGCTAAGATCCACAT	46:T>A	46	0.974359	0.996240602	0.003759398	0.996240602	0.003759398	0	0.007490531	0.007490531	0.007490531	23.71565	22	1
100092482|F|0-14:T>G-14:T>G	TGCAGTACCCAGTATACTCGGTGACTCATTGATCTGTATCACTTTGTATTACTAAAAAAACTAGTACTG	TGCAGTACCCAGTATACTCGGTGACTCATTGATCTGTATCACTTTGTATTACTAAAAAAACTAGTACTG	14:T>G	14	0.7802198	0.004694836	0.995305164	0.004694836	0.995305164	0	0.009345588	0.009345588	0.009345588	12	3.88843	1
100092533|F|0-43:A>T-43:A>T	TGCAGTACTCGCATTGGAGATTGCAAAGACTTATCCATCTCAGATCGAATCCCGGAATGAGCACGCCCT	TGCAGTACTCGCATTGGAGATTGCAAAGACTTATCCATCTCAGATCGAATCCCGGAATGAGCACGCCCT	43:A>T	43	0.8168498	1	0.00896861	0.99103139	0	0.00896861	0	0.017776348	0.008888174	7.86667	3	1
100092556|F|0-9:C>T-9:C>T	TGCAGTACTCGCCTTGGAGATTGCACAGCATTATCCATCTCAGATCGAATCCCGGAATGAGCACGCCCT	TGCAGTACTCGCCTTGGAGATTGCACAGCATTATCCATCTCAGATCGAATCCCGGAATGAGCACGCCCT	9:C>T	9	0.9157509	0.004	0.996	0.004	0.996	0	0.007968	0.007968	0.007968	23	11.13889	1
100092669|F|0-65:C>A-65:C>A	TGCAGTAGCGGAATTCCCCTATTTGTACACACAGGTTCGATCCTTGTTGTCAGTGTTTGGCTTACCGGT	TGCAGTAGCGGAATTCCCCTATTTGTACACACAGGTTCGATCCTTGTTGTCAGTGTTTGGCTTACCGGT	65:C>A	65	0.9230769	0.996031746	0.003968254	0.996031746	0.003968254	0	0.007905014	0.007905014	0.007905014	15.7449	7	1
100092706|F|0-16:A>T-16:A>T	TGCAGTAGGAAGGCTAACACTAGAAGCTTTCACTTTTCCTCTCCCTTCATTATATAACGTTTTTATTGC	TGCAGTAGGAAGGCTAACACTAGAAGCTTTCACTTTTCCTCTCCCTTCATTATATAACGTTTTTATTGC	16:A>T	16	0.8791209	1	0.008333333	0.991666667	0	0.008333333	0	0.016527778	0.008263889	12.86833	4.5	1
100092739|F|0-21:A>G-21:A>G	TGCAGTAGTAACTAGGTTAGAAACTTATGGCTATAAATGGAGTTATCAAATGTAGGACTAATGAGCAAA	TGCAGTAGTAACTAGGTTAGAAACTTATGGCTATAAATGGAGTTATCAAATGTAGGACTAATGAGCAAA	21:A>G	21	0.8974359	1	0.008163265	0.991836735	0	0.008163265	0	0.016193253	0.008096626	4.74564	3.5	1
100092760|F|0-64:G>C-64:G>C	TGCAGTAGTCCATTTGAATTTTTTCTTTATCAATCAATTCATGAATGAAATAATATCGAACTTCGATGT	TGCAGTAGTCCATTTGAATTTTTTCTTTATCAATCAATTCATGAATGAAATAATATCGAACTTCGATGT	64:G>C	64	0.8241758	0.995555556	0.004444444	0.995555556	0.004444444	0	0.008849383	0.008849383	0.008849383	9.80556	4	1
20330884|F|0-67:G>A-67:G>A	TGCAGTATAAAGAGCGACTCACCAGGACCGAGGATGCAGCCATCATAGGTCCTGCCAAGCCACCACCGA	TGCAGTATAAAGAGCGACTCACCAGGACCGAGGATGCAGCCATCATAGGTCCTGCCAAGCCACCACCGA	67:G>A	67	0.8937729	0.995901639	0.004098361	0.995901639	0.004098361	0	0.008163128	0.008163128	0.008163128	14.48214	45	1
100092796|F|0-9:G>A-9:G>A	TGCAGTATAGATTAGATATATATTCCCAGTCCCAAATATTATGTCTTGCGGAATTTATTGTATATGGCA	TGCAGTATAGATTAGATATATATTCCCAGTCCCAAATATTATGTCTTGCGGAATTTATTGTATATGGCA	9:G>A	9	0.9267399	0.003952569	0.996047431	0.003952569	0.996047431	0	0.007873893	0.007873893	0.007873893	53	11.14915	1
20326982|F|0-17:A>C-17:A>C	TGCAGTATCTTTTTATAAAACGGTATTCTGGTTTCTTTTTTCCGGAATGGATCCTGTCAACTTCTCTGG	TGCAGTATCTTTTTATAAAACGGTATTCTGGTTTCTTTTTTCCGGAATGGATCCTGTCAACTTCTCTGG	17:A>C	17	0.8095238	1	0.013574661	0.986425339	0	0.013574661	0	0.026780778	0.013390389	6.32422	5	1
100092915|F|0-10:T>C-10:T>C	TGCAGTATGATTCTCTGCCTATATCTCCAAGTTGATTACAAGAGCCCTAATAAGAGGGGAGCCCTAAAG	TGCAGTATGATTCTCTGCCTATATCTCCAAGTTGATTACAAGAGCCCTAATAAGAGGGGAGCCCTAAAG	10:T>C	10	0.7912088	1	0.018518519	0.981481481	0	0.018518519	0	0.036351166	0.018175583	6.23108	2.5	1
100092949|F|0-49:T>A-49:T>A	TGCAGTATGTATGTACCCTAAGCAGTATCTTCTGAGAAGCGTAAGGCAATGCAATGATATCCAAGTGGC	TGCAGTATGTATGTACCCTAAGCAGTATCTTCTGAGAAGCGTAAGGCAATGCAATGATATCCAAGTGGC	49:T>A	49	0.8168498	1	0.00896861	0.99103139	0	0.00896861	0	0.017776348	0.008888174	5.38697	2.5	1
100093075|F|0-51:A>T-51:A>T	TGCAGTCAACTCCACAGAAAACTGGCATCAAACACCACAAGAAACAAAAGGATTGGGATTCCCAAAGCT	TGCAGTCAACTCCACAGAAAACTGGCATCAAACACCACAAGAAACAAAAGGATTGGGATTCCCAAAGCT	51:A>T	51	0.8754579	0.0041841	0.9958159	0.0041841	0.9958159	0	0.008333187	0.008333187	0.008333187	28	10	1
100093077|F|0-43:A>C-43:A>C	TGCAGTCAACTTACTGTTCTAGCTTATATCAACACTGCGAGACAGTGAAAAGGACTATGCATATAGTGA	TGCAGTCAACTTACTGTTCTAGCTTATATCAACACTGCGAGACAGTGAAAAGGACTATGCATATAGTGA	43:A>C	43	0.8241758	0.004444444	0.995555556	0.004444444	0.995555556	0	0.008849383	0.008849383	0.008849383	15	5.38846	1
100093086|F|0-43:G>T-43:G>T	TGCAGTCAAGAGATCAATGAAATGGACAGTCTTGTCACATGCTGTGCACTTGTCCTGGGTGCCAGTGAA	TGCAGTCAAGAGATCAATGAAATGGACAGTCTTGTCACATGCTGTGCACTTGTCCTGGGTGCCAGTGAA	43:G>T	43	0.7692308	0.004761905	0.995238095	0.004761905	0.995238095	0	0.009478458	0.009478458	0.009478458	17	5.14403	1
100093112|F|0-68:T>A-68:T>A	TGCAGTCACAAAGATAAGGTTGTGATGCATCAACCTATGAGTTGGACTGCCAGTCTGCTGTACTCTTTT	TGCAGTCACAAAGATAAGGTTGTGATGCATCAACCTATGAGTTGGACTGCCAGTCTGCTGTACTCTTTT	68:T>A	68	0.7582418	0.990338164	0.014492754	0.985507246	0.009661836	0.004830918	0.019136969	0.028565427	0.023851198	8.50644	6.66667	1
100093132|F|0-31:T>C-31:T>C	TGCAGTCACATATGCACACTATTCGGCATAGTACCATGATGTTGCTCGGATAAACCGAGGGACAATATA	TGCAGTCACATATGCACACTATTCGGCATAGTACCATGATGTTGCTCGGATAAACCGAGGGACAATATA	31:T>C	31	0.7985348	1	0.009174312	0.990825688	0	0.009174312	0	0.018180288	0.009090144	9.86235	2.5	1
100093157|F|0-28:T>C-28:T>C	TGCAGTCACGTACGTAGGAGCAATGGAGTATCAACTTTTGTGAGATGCTACTTCTGCTTCTCCCCCAAC	TGCAGTCACGTACGTAGGAGCAATGGAGTATCAACTTTTGTGAGATGCTACTTCTGCTTCTCCCCCAAC	28:T>C	28	0.8461538	0.004329004	0.995670996	0.004329004	0.995670996	0	0.008620528	0.008620528	0.008620528	8	5.19623	1
100093224|F|0-53:T>C-53:T>C	TGCAGTCATACTTCATACTTAGAAAAAAAAAAAGCAAACGCAATTCTTATGATTACATGCTTGAAGAAA	TGCAGTCATACTTCATACTTAGAAAAAAAAAAAGCAAACGCAATTCTTATGATTACATGCTTGAAGAAA	53:T>C	53	0.8131868	0.995495495	0.009009009	0.990990991	0.004504505	0.004504505	0.008968428	0.017855694	0.013412061	11.00775	4	1
100093260|F|0-61:G>C-61:G>C	TGCAGTCATCTTCTTCAGAACAAAGGAAAAAAAATGAACTGCGGTAAACTTGGAATGGACAGCAATTGG	TGCAGTCATCTTCTTCAGAACAAAGGAAAAAAAATGAACTGCGGTAAACTTGGAATGGACAGCAATTGG	61:G>C	61	0.8205128	0.004464286	0.995535714	0.004464286	0.995535714	0	0.008888712	0.008888712	0.008888712	10	5.44186	1
100093262|F|0-10:A>T-10:A>T	TGCAGTCATGAAAGAAATACGCTGACCTGGCCATATGATGCATCATACTATGACATGCGTGAAATGGGT	TGCAGTCATGAAAGAAATACGCTGACCTGGCCATATGATGCATCATACTATGACATGCGTGAAATGGGT	10:A>T	10	0.7655678	0.995215311	0.004784689	0.995215311	0.004784689	0	0.009523591	0.009523591	0.009523591	3.37975	3	1
100093357|F|0-10:C>T-10:C>T	TGCAGTCCAGCTCTGGGCTCCGTGGCGTGATAGGACATAGGATAGGGACCCACGAAGAGGGTACAATCA	TGCAGTCCAGCTCTGGGCTCCGTGGCGTGATAGGACATAGGATAGGGACCCACGAAGAGGGTACAATCA	10:C>T	10	0.8754579	1	0.008368201	0.991631799	0	0.008368201	0	0.016596348	0.008298174	5.39502	3	1
100093371|F|0-31:T>G-31:T>G	TGCAGTCCATCCCTCTCTCTCAGGCAAACACTCATACACCTTGCCAGCCAATGATCAATGAGGCTTCTA	TGCAGTCCATCCCTCTCTCTCAGGCAAACACTCATACACCTTGCCAGCCAATGATCAATGAGGCTTCTA	31:T>G	31	0.9267399	0.996047431	0.003952569	0.996047431	0.003952569	0	0.007873893	0.007873893	0.007873893	9.82886	9	1
100093444|F|0-8:G>T-8:G>T	TGCAGTCCGATTAATCTTGTTCAAAGAGTTTCAAGTGGTAGTTTTTGCCTTTGCCAAAGGAGGTACCTC	TGCAGTCCGATTAATCTTGTTCAAAGAGTTTCAAGTGGTAGTTTTTGCCTTTGCCAAAGGAGGTACCTC	8:G>T	8	0.8424908	0.013043478	0.991304348	0.008695652	0.986956522	0.004347826	0.025746692	0.017240076	0.021493384	7.66667	6.0632	1
100093458|F|0-18:A>T-18:A>T	TGCAGTCCTCTTTTTCCAACTGCTTCAAGTCCTAGTATGAGAACCATTTCCTTTTTCAATATCATGTTT	TGCAGTCCTCTTTTTCCAACTGCTTCAAGTCCTAGTATGAGAACCATTTCCTTTTTCAATATCATGTTT	18:A>T	18	0.8021978	0.00456621	0.99543379	0.00456621	0.99543379	0	0.00909072	0.00909072	0.00909072	27	17.41633	1
20325676|F|0-63:C>T-63:C>T	TGCAGTCGCAAGAAGGACGCCGGCAGCAGCGAGAGCGGTGGCATGTGATTGGAGATCAGGGACCGGGCC	TGCAGTCGCAAGAAGGACGCCGGCAGCAGCGAGAGCGGTGGCATGTGATTGGAGATCAGGGACCGGGCC	63:C>T	63	0.8205128	0.995535714	0.004464286	0.995535714	0.004464286	0	0.008888712	0.008888712	0.008888712	11.0888	22	1
20313190|F|0-20:T>A-20:T>A	TGCAGTCGCTTTGAAGCCCGTCTCTTTGGTTCTGTGCGTTTATATACGAAGCCCCACAGCAAAGGAAAG	TGCAGTCGCTTTGAAGCCCGTCTCTTTGGTTCTGTGCGTTTATATACGAAGCCCCACAGCAAAGGAAAG	20:T>A	20	0.8205128	1	0.008928571	0.991071429	0	0.008928571	0	0.017697704	0.008848852	9.2381	5	1
100093580|F|0-7:A>G-7:A>G	TGCAGTCAGCACGGCAGCAAGCGGCGCGGCAGTGAAGCGGGACCCGCTTTCTCGTCCTCGTGTGCTCCC	TGCAGTCAGCACGGCAGCAAGCGGCGCGGCAGTGAAGCGGGACCCGCTTTCTCGTCCTCGTGTGCTCCC	7:A>G	7	0.7655678	0.009569378	0.990430622	0.009569378	0.990430622	0	0.01895561	0.01895561	0.01895561	5.5	3.03863	1
100093640|F|0-44:A>G-44:A>G	TGCAGTCTAATGAATCTGAAAGTTTGTATATTTGATAATCCAGCATCTTTACTTGGTTCTCTCATATTT	TGCAGTCTAATGAATCTGAAAGTTTGTATATTTGATAATCCAGCATCTTTACTTGGTTCTCTCATATTT	44:A>G	44	0.7692308	1	0.023809524	0.976190476	0	0.023809524	0	0.046485261	0.02324263	11.92469	3	1
20326996|F|0-15:T>A-15:T>A	TGCAGTCTATCCTTTTGTAAGGGAATCAACTTCACTGTATGGGAGATACCCTCTCAGTTTGGTAAGAAC	TGCAGTCTATCCTTTTGTAAGGGAATCAACTTCACTGTATGGGAGATACCCTCTCAGTTTGGTAAGAAC	15:T>A	15	0.967033	0.996212121	0.003787879	0.996212121	0.003787879	0	0.007547062	0.007547062	0.007547062	13.31068	66	1
100093842|F|0-49:A>G-49:A>G	TGCAGTCTTCTGTTCTTGAAACCGCACTATCTCTTCGTTCATCAACCTAACAATTGTCTCAAATCTTCT	TGCAGTCTTCTGTTCTTGAAACCGCACTATCTCTTCGTTCATCAACCTAACAATTGTCTCAAATCTTCT	49:A>G	49	0.8058608	1	0.009090909	0.990909091	0	0.009090909	0	0.018016529	0.009008264	6.1583	3	1
20312521|F|0-8:T>C-8:T>C	TGCAGTCTTGGTCATACTGGTAACATGTACTCGAATTCCCTCATAACATATGATGTGGTGGCTCTCAGT	TGCAGTCTTGGTCATACTGGTAACATGTACTCGAATTCCCTCATAACATATGATGTGGTGGCTCTCAGT	8:T>C	8	0.8131868	0.995495495	0.009009009	0.990990991	0.004504505	0.004504505	0.008968428	0.017855694	0.013412061	10.98814	15	1
100094018|F|0-14:T>C-14:T>C	TGCAGTGACTAATTTATAACAAAGATAAAATTCCTTTAGCATACTATAAATCTGTGAGAATATCAATTT	TGCAGTGACTAATTTATAACAAAGATAAAATTCCTTTAGCATACTATAAATCTGTGAGAATATCAATTT	14:T>C	14	0.7545788	0.004854369	0.995145631	0.004854369	0.995145631	0	0.009661608	0.009661608	0.009661608	20	4.53586	1
20320225|F|0-61:T>C-61:T>C	TGCAGTGAGAGGAAAGGTTGGGGCATAATCTGCGCACAGTATCGGGTGCTTGAGTGGAAGCTGACCCTA	TGCAGTGAGAGGAAAGGTTGGGGCATAATCTGCGCACAGTATCGGGTGCTTGAGTGGAAGCTGACCCTA	61:T>C	61	0.8901099	1	0.008230453	0.991769547	0	0.008230453	0	0.016325425	0.008162712	9.89474	2.5	1
100094129|F|0-55:G>C-55:G>C	TGCAGTGATTTTGTCTTTCTGCTTCTCCAAAAACCGCCTAACAGTCCCTATACAAGTCACAAAGATAAA	TGCAGTGATTTTGTCTTTCTGCTTCTCCAAAAACCGCCTAACAGTCCCTATACAAGTCACAAAGATAAA	55:G>C	55	0.7838828	0.004672897	0.995327103	0.004672897	0.995327103	0	0.009302122	0.009302122	0.009302122	24	6.08163	1
100094135|F|0-62:C>T-62:C>T	TGCAGTGCAAATCGGGGGCACGAAGATCATTCAAAAATTATTTGTAGAGGAGAAGGATGAGGCACTCGA	TGCAGTGCAAATCGGGGGCACGAAGATCATTCAAAAATTATTTGTAGAGGAGAAGGATGAGGCACTCGA	62:C>T	62	0.8021978	1	0.00913242	0.99086758	0	0.00913242	0	0.018098038	0.009049019	4.38095	2.5	1
19809889|F|0-8:T>G-8:T>G	TGCAGTGCTAAAAGTGAAGTATATACTGAAATTCATGCAGGAATGGAAGGCCACTTCTCACTCTTCATA	TGCAGTGCTAAAAGTGAAGTATATACTGAAATTCATGCAGGAATGGAAGGCCACTTCTCACTCTTCATA	8:T>G	8	0.8424908	0.004347826	0.995652174	0.004347826	0.995652174	0	0.008657845	0.008657845	0.008657845	7	3.39098	1
100094373|F|0-18:T>C-18:T>C	TGCAGTGGAGGGTCCAAATGGTCCAGACATCTGAAGGTACACATGAAGATTCATAAGAGGATTGATTCA	TGCAGTGGAGGGTCCAAATGGTCCAGACATCTGAAGGTACACATGAAGATTCATAAGAGGATTGATTCA	18:T>C	18	0.9047619	1	0.008097166	0.991902834	0	0.008097166	0	0.016063204	0.008031602	8.64726	3	1
18237923|F|0-52:G>T-52:G>T	TGCAGTGGTAGAACCAGAATATTAGTTGTCTGACTCCCTTACGGGCTTTCTTGACTTGCTCTTTCTTCT	TGCAGTGGTAGAACCAGAATATTAGTTGTCTGACTCCCTTACGGGCTTTCTTGACTTGCTCTTTCTTCT	52:G>T	52	0.952381	0.003846154	0.996153846	0.003846154	0.996153846	0	0.007662722	0.007662722	0.007662722	26	17.63279	1
18220880|F|0-43:C>A-43:C>A	TGCAGTGTAGTTAGTAAAGGCACAGTATCCCTTTAGTCGGCCTCAACTTGAACTTGCGGACTCGCTTGC	TGCAGTGTAGTTAGTAAAGGCACAGTATCCCTTTAGTCGGCCTCAACTTGAACTTGCGGACTCGCTTGC	43:C>A	43	0.9340659	0.003921569	0.996078431	0.003921569	0.996078431	0	0.00781238	0.00781238	0.00781238	32	16.58472	1
18251804|F|0-66:C>T-66:C>T	TGCAGTTACTGTGACAACCAAGTAGTTGATGTTGGCAGCCTACGAATCTTCACCATGGTCCATTCCCTA	TGCAGTTACTGTGACAACCAAGTAGTTGATGTTGGCAGCCTACGAATCTTCACCATGGTCCATTCCCTA	66:C>T	66	0.8095238	1	0.009049774	0.990950226	0	0.009049774	0	0.017935751	0.008967875	14.46275	5	1
100094876|F|0-11:T>C-11:T>C	TGCAGTTAGGCTGGAACCCTAGATCCATCCCAAGAAGAAGGTCAAGGAAAGAAACCCCAAGAAGGGGAG	TGCAGTTAGGCTGGAACCCTAGATCCATCCCAAGAAGAAGGTCAAGGAAAGAAACCCCAAGAAGGGGAG	11:T>C	11	0.7728938	0.004739336	0.995260664	0.004739336	0.995260664	0	0.00943375	0.00943375	0.00943375	3	2.90871	1
100094904|F|0-10:T>C-10:T>C	TGCAGTTATATGTTTTCTAATTAGTTATCTGTTATGAAGTTCTTCATTTACTAATCTCTCTTCTTTCCT	TGCAGTTATATGTTTTCTAATTAGTTATCTGTTATGAAGTTCTTCATTTACTAATCTCTCTTCTTTCCT	10:T>C	10	0.8021978	1	0.00913242	0.99086758	0	0.00913242	0	0.018098038	0.009049019	3.84127	3	1
100094998|F|0-51:G>A-51:G>A	TGCAGTTCAAGTTCCTCCTCAAGTGCTGCAGGGTGAGGTGGGCGAAGGAAAGGGCCTTCAACAAAGGGC	TGCAGTTCAAGTTCCTCCTCAAGTGCTGCAGGGTGAGGTGGGCGAAGGAAAGGGCCTTCAACAAAGGGC	51:G>A	51	0.8168498	1	0.00896861	0.99103139	0	0.00896861	0	0.017776348	0.008888174	6.54545	4.5	1
20325834|F|0-39:G>A-39:G>A	TGCAGTTCAGATGCGATTCTTCCCGATGTACCACAACATGATTCAGTGGATAAGATATGAGGGGTGGGC	TGCAGTTCAGATGCGATTCTTCCCGATGTACCACAACATGATTCAGTGGATAAGATATGAGGGGTGGGC	39:G>A	39	0.8021978	1	0.00913242	0.99086758	0	0.00913242	0	0.018098038	0.009049019	12.81712	3.5	1
100095129|F|0-13:A>G-13:A>G	TGCAGTTCCATGGAAGAATCGAGGTGGCTGGCTAACCGGTGTAGACGTGGACGCCGATGGCGAGGATGA	TGCAGTTCCATGGAAGAATCGAGGTGGCTGGCTAACCGGTGTAGACGTGGACGCCGATGGCGAGGATGA	13:A>G	13	0.7985348	0.004587156	0.995412844	0.004587156	0.995412844	0	0.009132228	0.009132228	0.009132228	5	3.98024	1
20312542|F|0-22:A>C-22:A>C	TGCAGTTCTCATTTTATCACACAAAAAAAAAAACAGAAGGAAAATGTACTCGACTGAACATATAGATAA	TGCAGTTCTCATTTTATCACACAAAAAAAAAAACAGAAGGAAAATGTACTCGACTGAACATATAGATAA	22:A>C	22	0.8241758	0.008888889	0.995555556	0.004444444	0.991111111	0.004444444	0.017619753	0.008849383	0.013234568	22.5	6.40076	1
100095232|F|0-30:A>G-30:A>G	TGCAGTTCTCTCGATGGAGGGCAGGGGAGAAACTTCTTTGAAGTTTCCATCCGTCGTCGGCAGCAATTT	TGCAGTTCTCTCGATGGAGGGCAGGGGAGAAACTTCTTTGAAGTTTCCATCCGTCGTCGGCAGCAATTT	30:A>G	30	0.7655678	1	0.009569378	0.990430622	0	0.009569378	0	0.01895561	0.009477805	6.07265	2.5	1
100095246|F|0-68:T>C-68:T>C	TGCAGTTCTGGTTGCATAGAATCTATGATGCGAGGGCTGACTGTGATTCTGGCTCTCTTTTTTTCTCTT	TGCAGTTCTGGTTGCATAGAATCTATGATGCGAGGGCTGACTGTGATTCTGGCTCTCTTTTTTTCTCTT	68:T>C	68	0.8241758	0.008888889	0.995555556	0.004444444	0.991111111	0.004444444	0.017619753	0.008849383	0.013234568	18	5.72266	1
100095266|F|0-22:T>G-22:T>G	TGCAGTTCTTCATCTCTTTGCTTCGGTGGAAAGGGATTGTTTTGGGCACATGAGGTAGGAGCTATTTTC	TGCAGTTCTTCATCTCTTTGCTTCGGTGGAAAGGGATTGTTTTGGGCACATGAGGTAGGAGCTATTTTC	22:T>G	22	0.8864469	1	0.008264463	0.991735537	0	0.008264463	0	0.016392323	0.008196161	9.1444	3.5	1
100095357|F|0-37:C>A-37:C>A	TGCAGTTGATCCGAGATCTTCTTCTTACATATGATGACACTTTTATAACGCGTAACAGGTAACTCGATG	TGCAGTTGATCCGAGATCTTCTTCTTACATATGATGACACTTTTATAACGCGTAACAGGTAACTCGATG	37:C>A	37	0.96337	0.003802281	0.996197719	0.003802281	0.996197719	0	0.007575648	0.007575648	0.007575648	22	11.17097	1
100095403|F|0-28:T>C-28:T>C	TGCAGTTGCATTTCAAGTGCAGTTGTTCTGTAGTAAGATTTGTAAGTTTGCTTGTGCATGTAATATAAG	TGCAGTTGCATTTCAAGTGCAGTTGTTCTGTAGTAAGATTTGTAAGTTTGCTTGTGCATGTAATATAAG	28:T>C	28	0.8644689	0.995762712	0.004237288	0.995762712	0.004237288	0	0.008438667	0.008438667	0.008438667	6.46953	6	1
20321722|F|0-53:C>T-53:C>T	TGCAGTTGGAGCAGGAGGCTAGCGCATCACAGATGTTTAGTTTTTCTCCTTGGCTTTCTCACTCAAATG	TGCAGTTGGAGCAGGAGGCTAGCGCATCACAGATGTTTAGTTTTTCTCCTTGGCTTTCTCACTCAAATG	53:C>T	53	0.7875458	1	0.009302326	0.990697674	0	0.009302326	0	0.018431585	0.009215792	6.77459	3	1
20312850|F|0-65:T>C-65:T>C	TGCAGTTGGATTTGTGATCTATGATCTCCCCTCCAGTAATGGTCAAGTTTCTCTTTCCCCACTTATATC	TGCAGTTGGATTTGTGATCTATGATCTCCCCTCCAGTAATGGTCAAGTTTCTCTTTCCCCACTTATATC	65:T>C	65	0.7875458	1	0.009302326	0.990697674	0	0.009302326	0	0.018431585	0.009215792	4.38554	7	1
19803898|F|0-44:T>C-44:T>C	TGCAGTTGTGCTCGTACAGTCGCTTGATGGCCACCGTGCGACCATCACGAAGATTTCCTGCACCGTGGA	TGCAGTTGTGCTCGTACAGTCGCTTGATGGCCACCGTGCGACCATCACGAAGATTTCCTGCACCGTGGA	44:T>C	44	0.7948718	1	0.00921659	0.99078341	0	0.00921659	0	0.018263289	0.009131644	19.51807	7.5	1
20320378|F|0-39:C>A-39:C>A	TGCAGTTTATCCATATTTTTCTTTTCTTTTGTGTTTGTTCTATACTAAACTTGCCTATGCAAAAATGTC	TGCAGTTTATCCATATTTTTCTTTTCTTTTGTGTTTGTTCTATACTAAACTTGCCTATGCAAAAATGTC	39:C>A	39	0.9340659	0.996078431	0.007843137	0.992156863	0.003921569	0.003921569	0.00781238	0.015563245	0.011687812	13.7907	9	1
100095731|F|0-7:T>C-7:T>C	TGCAGTTTATTGTTTGATATCAACATTTGTACTGGTCCTGGAGAGACCAGTATGCCCATTTTACTTCCA	TGCAGTTTATTGTTTGATATCAACATTTGTACTGGTCCTGGAGAGACCAGTATGCCCATTTTACTTCCA	7:T>C	7	0.8571429	1	0.008547009	0.991452991	0	0.008547009	0	0.016947914	0.008473957	6.81618	4.5	1
20325822|F|0-14:A>G-14:A>G	TGCAGTTTGTGGATAGACGGGGAGACCTGAGTGCATTCCTGCTTGAAGCACCAACTACGACATTCTGGA	TGCAGTTTGTGGATAGACGGGGAGACCTGAGTGCATTCCTGCTTGAAGCACCAACTACGACATTCTGGA	14:A>G	14	0.7509158	1	0.009756098	0.990243902	0	0.009756098	0	0.019321832	0.009660916	9.30342	3.5	1
100096027|F|0-59:C>A-59:C>A	TGCAGTTTTGATCTTTTATTTCAGGTTGGTCTGGTGATTGGTAAAGGTGGTGAGACTATCAAAAATATG	TGCAGTTTTGATCTTTTATTTCAGGTTGGTCTGGTGATTGGTAAAGGTGGTGAGACTATCAAAAATATG	59:C>A	59	0.9450549	0.007751938	0.996124031	0.003875969	0.992248062	0.003875969	0.015383691	0.007721892	0.011552791	19	14.02318	1
100096036|F|0-32:A>G-32:A>G	TGCAGTTTTGCGTGAGAATTTTATCAAGACTCAGAAAGAAAATCACTGGAATATCAGGAATAGCAAGCA	TGCAGTTTTGCGTGAGAATTTTATCAAGACTCAGAAAGAAAATCACTGGAATATCAGGAATAGCAAGCA	32:A>G	32	0.9010989	0.008130081	0.995934959	0.004065041	0.991869919	0.004065041	0.016127966	0.008097032	0.012112499	21.5	10.46809	1
100096037|F|0-48:A>G-48:A>G	TGCAGTTTTGCTACTTTTCAATCACAGAGCAAAACCTTGTAATTATATATACGATTGTGCATGTGTGAG	TGCAGTTTTGCTACTTTTCAATCACAGAGCAAAACCTTGTAATTATATATACGATTGTGCATGTGTGAG	48:A>G	48	0.8241758	1	0.008888889	0.991111111	0	0.008888889	0	0.017619753	0.008809877	4.84766	3	1
100096092|F|0-5:T>C-5:T>C	TGCAGTTTTTTGGCTGAATGCTTTCAGTGACGAAACCACTACAAAAAGGCTGTGAATGCAGCAGCCAAT	TGCAGTTTTTTGGCTGAATGCTTTCAGTGACGAAACCACTACAAAAAGGCTGTGAATGCAGCAGCCAAT	5:T>C	5	0.8095238	1	0.009049774	0.990950226	0	0.009049774	0	0.017935751	0.008967875	8.26667	2.5	1
100097860|F|0-20:G>A-20:G>A	TGCAGACTACTTTCTCACTGGACTTCGCCTTCCTCGGATCTAGCCTCTGATCTTACCCGTGCAAGAAAT	TGCAGACTACTTTCTCACTGGACTTCGCCTTCCTCGGATCTAGCCTCTGATCTTACCCGTGCAAGAAAT	20:G>A	20	0.7655678	1	0.009569378	0.990430622	0	0.009569378	0	0.01895561	0.009477805	6.5375	3	1
19807681|F|0-64:A>G-64:A>G	TGCAGAGATTTATAGGAGGAAGGGTCAAGAAATTTGATCATTTACATCCCGAGGTAATTCAGGTACAAA	TGCAGAGATTTATAGGAGGAAGGGTCAAGAAATTTGATCATTTACATCCCGAGGTAATTCAGGTACAAA	64:A>G	64	0.8717949	1	0.012605042	0.987394958	0	0.012605042	0	0.02489231	0.012446155	18.56458	7.66667	1
18252300|F|0-53:A>G-53:A>G	TGCAGAGTTCGATAGCCAGAGAGATGCTGCATGCATGCATGGGCCATTCTCTAATAGCATATGCGCTAT	TGCAGAGTTCGATAGCCAGAGAGATGCTGCATGCATGCATGGGCCATTCTCTAATAGCATATGCGCTAT	53:A>G	53	0.7802198	1	0.014084507	0.985915493	0	0.014084507	0	0.027772267	0.013886134	14.06911	4	1
100098711|F|0-59:A>G-59:A>G	TGCAGATAAAGTTGAGGGCTCACACAAAAGAAGTGATCTTATGCAGCATTAGCTAAAAGAAAGCAATTT	TGCAGATAAAGTTGAGGGCTCACACAAAAGAAGTGATCTTATGCAGCATTAGCTAAAAGAAAGCAATTT	59:A>G	59	0.8424908	1	0.017391304	0.982608696	0	0.017391304	0	0.034177694	0.017088847	6.68797	4.5	1
100099125|F|0-39:C>G-39:C>G	TGCAGATGAGGGTAGAAGGCCTCACAGCAAATAAAGCCACTCATCTTTCAGTTATGATAGAAGTAAGTT	TGCAGATGAGGGTAGAAGGCCTCACAGCAAATAAAGCCACTCATCTTTCAGTTATGATAGAAGTAAGTT	39:C>G	39	0.7765568	0.995283019	0.014150943	0.985849057	0.004716981	0.009433962	0.009389462	0.027901388	0.018645425	11.03333	10	1
100099333|F|0-36:G>A-36:G>A	TGCAGATGTTTTTTCTTTTGAAGCTGGATAGTGTATGCTTGGGCAATTCTGATTCCTTGTTCCATGTGC	TGCAGATGTTTTTTCTTTTGAAGCTGGATAGTGTATGCTTGGGCAATTCTGATTCCTTGTTCCATGTGC	36:G>A	36	0.7545788	0.024271845	0.990291262	0.009708738	0.975728155	0.014563107	0.047365444	0.019228957	0.0332972	10	8.40529	1
100102372|F|0-20:A>G-20:A>G	TGCAGCTCTTGTTCATCTAGATAATGCTAAAGCATGACATAATGTTCAGTCAACGGATTTTATTGCTTT	TGCAGCTCTTGTTCATCTAGATAATGCTAAAGCATGACATAATGTTCAGTCAACGGATTTTATTGCTTT	20:A>G	20	0.8534799	1	0.008583691	0.991416309	0	0.008583691	0	0.017020022	0.008510011	8.56827	2.5	1
100102858|F|0-11:C>T-11:C>T	TGCAGCTTCTTCCCATGGAAATGAGTACACACACTCAATCACTTCCCCCATATGTGGCTGCCGACCAAA	TGCAGCTTCTTCCCATGGAAATGAGTACACACACTCAATCACTTCCCCCATATGTGGCTGCCGACCAAA	11:C>T	11	0.7838828	1	0.009345794	0.990654206	0	0.009345794	0	0.018516901	0.009258451	9.16129	3	1
100102965|F|0-56:T>C-56:T>C	TGCAGCTTTAGATGAGTTAGATCATCGGACATGGTTGTAGTGGTGTTACGTCTTGCTGTCATAATGGAC	TGCAGCTTTAGATGAGTTAGATCATCGGACATGGTTGTAGTGGTGTTACGTCTTGCTGTCATAATGGAC	56:T>C	56	0.7619048	1	0.009615385	0.990384615	0	0.009615385	0	0.019045858	0.009522929	5.1822	2.5	1
100103025|F|0-42:A>G-42:A>G	TGCAGCTTTTACTCTAATATAACTAGTAGGAAAAAAGAAAAAATAAAACAAAGAACCTTTGTAGATAAA	TGCAGCTTTTACTCTAATATAACTAGTAGGAAAAAAGAAAAAATAAAACAAAGAACCTTTGTAGATAAA	42:A>G	42	0.7545788	0.004854369	0.995145631	0.004854369	0.995145631	0	0.009661608	0.009661608	0.009661608	21	5.85106	1
20326924|F|0-65:G>C-65:G>C	TGCAGGAGCAAATAGGAATTCCATCAGTGTTTCACCTTTTGAATGCGAAGGTGCAAGTTCAATTAGAAG	TGCAGGAGCAAATAGGAATTCCATCAGTGTTTCACCTTTTGAATGCGAAGGTGCAAGTTCAATTAGAAG	65:G>C	65	0.8168498	0.995515695	0.013452915	0.986547085	0.004484305	0.00896861	0.008928392	0.026543868	0.01773613	6.27907	4.66667	1
100103984|F|0-33:T>C-33:T>C	TGCAGGCCTCAGAATACCTAAAAAAAAGAAACATATTTATACCTAAGAAAAGAAGTACAACCGTGGAAC	TGCAGGCCTCAGAATACCTAAAAAAAAGAAACATATTTATACCTAAGAAAAGAAGTACAACCGTGGAAC	33:T>C	33	0.8021978	0.00456621	0.99543379	0.00456621	0.99543379	0	0.00909072	0.00909072	0.00909072	14	5.23016	1
20312465|F|0-18:G>A-18:G>A	TGCAGGTAGAGAACTTCGGAAAAAAAAAGAAGAAAAGGGTACCACATACAACATAGACAAGCAACTAAT	TGCAGGTAGAGAACTTCGGAAAAAAAAAGAAGAAAAGGGTACCACATACAACATAGACAAGCAACTAAT	18:G>A	18	0.7582418	0.995169082	0.004830918	0.995169082	0.004830918	0	0.00961516	0.00961516	0.00961516	16.24464	6	1
100104864|F|0-64:T>C-64:T>C	TGCAGGTGGCATGGCGAGACCTGTGCGAGATACTGAGATTTGATTGACCCTTTTTCTCTCTCTCTCCTC	TGCAGGTGGCATGGCGAGACCTGTGCGAGATACTGAGATTTGATTGACCCTTTTTCTCTCTCTCTCCTC	64:T>C	64	0.8681319	0.008438819	0.995780591	0.004219409	0.991561181	0.004219409	0.01673521	0.008403212	0.012569211	6	5.2971	1
100105071|F|0-11:A>G-11:A>G	TGCAGGTTTCCAACTTATTCTTATTGGTGGATAAGACAATCAATTAGGAAGGCCATATTTCAGAATTCA	TGCAGGTTTCCAACTTATTCTTATTGGTGGATAAGACAATCAATTAGGAAGGCCATATTTCAGAATTCA	11:A>G	11	0.7545788	0.004854369	0.995145631	0.004854369	0.995145631	0	0.009661608	0.009661608	0.009661608	23	8.66667	1
20330801|F|0-6:A>G-6:A>G	TGCAGTAAGCATAACCAAAAAGAAATATGGTCTTCCAGATAGTGATGCTTATTAGTATACTAACAGTTG	TGCAGTAAGCATAACCAAAAAGAAATATGGTCTTCCAGATAGTGATGCTTATTAGTATACTAACAGTTG	6:A>G	6	0.8095238	1	0.013574661	0.986425339	0	0.013574661	0	0.026780778	0.013390389	6.77953	2.66667	1
100105325|F|0-7:T>C-7:T>C	TGCAGTATGTGAGACATCCGAATAGATTTTTAGCATGACGAAGACGATATATCGTTGCTTGTCATTTTT	TGCAGTATGTGAGACATCCGAATAGATTTTTAGCATGACGAAGACGATATATCGTTGCTTGTCATTTTT	7:T>C	7	0.7619048	0.004807692	0.995192308	0.004807692	0.995192308	0	0.009569157	0.009569157	0.009569157	11	3.89669	1
20330868|F|0-20:G>A-20:G>A	TGCAGTAGCCTGTCCCTCATGCTCTACACACTTTTCAAGAAGACAGTTGAGCTCCTTTTCAAGCTCTGT	TGCAGTAGCCTGTCCCTCATGCTCTACACACTTTTCAAGAAGACAGTTGAGCTCCTTTTCAAGCTCTGT	20:G>A	20	0.7619048	0.995192308	0.004807692	0.995192308	0.004807692	0	0.009569157	0.009569157	0.009569157	11.44351	34	1
100105580|F|0-14:T>C-14:T>C	TGCAGTATGCCTGTTGTTGAACATCTTTTGAGATTACCAGAAATGTTTAGAAAAATAAAAAGATGAACT	TGCAGTATGCCTGTTGTTGAACATCTTTTGAGATTACCAGAAATGTTTAGAAAAATAAAAAGATGAACT	14:T>C	14	0.8791209	0.004166667	0.995833333	0.004166667	0.995833333	0	0.008298611	0.008298611	0.008298611	18	6.13357	1
100105653|F|0-46:A>G-46:A>G	TGCAGTCAAATAGGAAAAGATGACTGGTCCAATGAGGATTCTATATATATATATGGAAACTGCGTTGGT	TGCAGTCAAATAGGAAAAGATGACTGGTCCAATGAGGATTCTATATATATATATGGAAACTGCGTTGGT	46:A>G	46	0.7985348	1	0.009174312	0.990825688	0	0.009174312	0	0.018180288	0.009090144	11.67451	4.5	1
20336470|F|0-33:A>T-33:A>T	TGCAGTCATTCAACATGGAAGATACTGGTTCATATTTTGTCATTTGACCAATTATTGGGTTTTGGTTTT	TGCAGTCATTCAACATGGAAGATACTGGTTCATATTTTGTCATTTGACCAATTATTGGGTTTTGGTTTT	33:A>T	33	0.8315018	0.991189427	0.008810573	0.991189427	0.008810573	0	0.017465893	0.017465893	0.017465893	8.60769	19	1
100105830|F|0-61:A>G-61:A>G	TGCAGTCCAGTGTTCATTCAGGTCCAATTGGATGAAGGGCTGTGCCATTTATTTGTCTCTCATTACATG	TGCAGTCCAGTGTTCATTCAGGTCCAATTGGATGAAGGGCTGTGCCATTTATTTGTCTCTCATTACATG	61:A>G	61	0.9304029	0.003937008	0.996062992	0.003937008	0.996062992	0	0.007843016	0.007843016	0.007843016	39	11.18792	1
20342029|F|0-56:T>C-56:T>C	TGCAGTGGACCATGCTGACTGCACCTGCCTCCCTCATTAGTCTTTTAGTACTCCTGTGAGTGCAATTCT	TGCAGTGGACCATGCTGACTGCACCTGCCTCCCTCATTAGTCTTTTAGTACTCCTGTGAGTGCAATTCT	56:T>C	56	0.7582418	1	0.009661836	0.990338164	0	0.009661836	0	0.019136969	0.009568485	9.66667	2.5	1
100106787|F|0-40:A>G-40:A>G	TGCAGTTAGTTAGAAACAGTGGCAGTAGGTGCCATCGCCAAAAGATATTACTACGATTTTTACGACCGC	TGCAGTTAGTTAGAAACAGTGGCAGTAGGTGCCATCGCCAAAAGATATTACTACGATTTTTACGACCGC	40:A>G	40	0.7985348	1	0.009174312	0.990825688	0	0.009174312	0	0.018180288	0.009090144	8.81377	3	1
100106976|F|0-19:A>C-19:A>C	TGCAGTTGAATACAATACTACTGCACAATAATTGTCTGCATTTTGACAACAAATGATAATATGGAAACT	TGCAGTTGAATACAATACTACTGCACAATAATTGTCTGCATTTTGACAACAAATGATAATATGGAAACT	19:A>C	19	0.7619048	1	0.009615385	0.990384615	0	0.009615385	0	0.019045858	0.009522929	10.28452	3	1
100107055|F|0-11:C>T-11:C>T	TGCAGTTGCTTCTGTCTGCATCCAGAATCTGATGATTGGGCACAGCTTTCCCAGGTAAACCTCCAACAT	TGCAGTTGCTTCTGTCTGCATCCAGAATCTGATGATTGGGCACAGCTTTCCCAGGTAAACCTCCAACAT	11:C>T	11	0.8571429	1	0.008547009	0.991452991	0	0.008547009	0	0.016947914	0.008473957	12.70849	4	1
100107203|F|0-25:T>C-25:T>C	TGCAGTTTAGGATTATAAATGAATTTGTAGGCTGTACACGGAGGTCTATCAGCTTTCAGATAGCTGAAG	TGCAGTTTAGGATTATAAATGAATTTGTAGGCTGTACACGGAGGTCTATCAGCTTTCAGATAGCTGAAG	25:T>C	25	0.7619048	0.004807692	0.995192308	0.004807692	0.995192308	0	0.009569157	0.009569157	0.009569157	11	7.32618	1
100111217|F|0-42:G>T-42:G>T	TGCAGTCGTGGAATTTTTGGGTTTTGGTTTTTGGTCAATGTTGAATGCTGCAATGTGGTCTAAGCTGTT	TGCAGTCGTGGAATTTTTGGGTTTTGGTTTTTGGTCAATGTTGAATGCTGCAATGTGGTCTAAGCTGTT	42:G>T	42	0.7692308	0.995238095	0.004761905	0.995238095	0.004761905	0	0.009478458	0.009478458	0.009478458	4.93305	3	1
100111432|F|0-35:A>G-35:A>G	TGCAGTGGAAAGAATGAAATTGAGCATGGAGGAGAATGGGTTTTATTACCTACCTCCAAGAGTTCAGAA	TGCAGTGGAAAGAATGAAATTGAGCATGGAGGAGAATGGGTTTTATTACCTACCTCCAAGAGTTCAGAA	35:A>G	35	0.7728938	0.004739336	0.995260664	0.004739336	0.995260664	0	0.00943375	0.00943375	0.00943375	10	4.36975	1
100113674|F|0-38:A>C-38:A>C	TGCAGTTACTTTGCCAAAGCCAGAAGTGTAACAACACCATCTCTCTCTTTCTCTCTCTCTCTCCATACG	TGCAGTTACTTTGCCAAAGCCAGAAGTGTAACAACACCATCTCTCTCTTTCTCTCTCTCTCTCCATACG	38:A>C	38	0.7692308	0.995238095	0.014285714	0.985714286	0.004761905	0.00952381	0.009478458	0.028163265	0.018820862	6.50813	5.66667	1
18246202|F|0-28:T>C-28:T>C	TGCAGTTTGCAACCATGCAGTGTGATTCTTGTCATTTACTTTTTTTTTGGTGAATTTACAGATCGGAAG	TGCAGTTTGCAACCATGCAGTGTGATTCTTGTCATTTACTTTTTTTTTGGTGAATTTAC	28:T>C	28	0.8205128	0.013392857	0.991071429	0.008928571	0.986607143	0.004464286	0.026426977	0.017697704	0.022062341	19.66667	7.01167	1
100142208|F|0-5:A>T-5:A>T	TGCAGAACATTCCACAGAGCTGTCAAGGAAATAAGAATGCTGCCTATCTTGCCAAAAGCTCACTAACAT	TGCAGAACATTCCACAGAGCTGTCAAGGAAATAAGAATGCTGCCTATCTTGCCAAAAGCTCACTAACAT	5:A>T	5	0.8498168	0.004310345	0.995689655	0.004310345	0.995689655	0	0.008583532	0.008583532	0.008583532	10	4.58868	1
20345757|F|0-62:T>C-62:T>C	TGCAGCATGAGGTGTTGTGGGTGGGCGTGGCGAGACGGGGGATTTAGGCGGCTGGGATCGGTTGTAACT	TGCAGCATGAGGTGTTGTGGGTGGGCGTGGCGAGACGGGGGATTTAGGCGGCTGGGATCGGTTGTAACT	62:T>C	62	0.7912088	0.99537037	0.00462963	0.99537037	0.00462963	0	0.009216392	0.009216392	0.009216392	11.2541	3	1
100142283|F|0-54:A>G-54:A>G	TGCAGGAGAGGGTTCTATAGTAGTAAAAGGGTTGTTGGCTCTTGGGCAACAATGAAAAGTGTTTCCATC	TGCAGGAGAGGGTTCTATAGTAGTAAAAGGGTTGTTGGCTCTTGGGCAACAATGAAAAGTGTTTCCATC	54:A>G	54	0.8241758	0.995555556	0.004444444	0.995555556	0.004444444	0	0.008849383	0.008849383	0.008849383	5.51351	4	1
18202110|F|0-46:T>C-46:T>C	TGCAGTGCCAAAAAGTGTTGAAAGAGCAAGAGGGAGGAACAGAAGATATGGAAATCAAATAATGGTTAG	TGCAGTGCCAAAAAGTGTTGAAAGAGCAAGAGGGAGGAACAGAAGATATGGAAATCAAATAATGGTTAG	46:T>C	46	0.8168498	1	0.013452915	0.986547085	0	0.013452915	0	0.026543868	0.013271934	15.18824	5.66667	1
100142360|F|0-57:T>C-57:T>C	TGCAGTCATTTCCACATTGTTCGTTTCTTTGTGGTGGATTGAATTTTCTCTCGTTGTTCCTCAACTTGA	TGCAGTCATTTCCACATTGTTCGTTTCTTTGTGGTGGATTGAATTTTCTCTCGTTGTTCCTCAACTTGA	57:T>C	57	0.7802198	0.995305164	0.009389671	0.990610329	0.004694836	0.004694836	0.009345588	0.018603011	0.0139743	6.50431	2.5	1
20321557|F|0-22:T>A-22:T>A	TGCAGCTAACAAGAATGACCCTTCCAAAATAGGGAATTCAATACAGGGTAAGTCAAGTATACTATACTT	TGCAGCTAACAAGAATGACCCTTCCAAAATAGGGAATTCAATACAGGGTAAGTCAAGTATACTATACTT	22:T>A	22	0.967033	0.996212121	0.003787879	0.996212121	0.003787879	0	0.007547062	0.007547062	0.007547062	34.03859	18	1
100142410|F|0-47:T>C-47:T>C	TGCAGTATATATAGACATAATTCCTATTTTAGAGAGAAATTCAACTATGAGTCTCAATGACGAGCAAAG	TGCAGTATATATAGACATAATTCCTATTTTAGAGAGAAATTCAACTATGAGTCTCAATGACGAGCAAAG	47:T>C	47	0.7765568	1	0.009433962	0.990566038	0	0.009433962	0	0.018689925	0.009344963	8.93776	3	1
100142436|F|0-57:G>A-57:G>A	TGCAGAAAAAAATTATGTAAGAGCCCACTTGTTCATATGTGACAATAGATCTAGAACGTGAGAATATCT	TGCAGAAAAAAATTATGTAAGAGCCCACTTGTTCATATGTGACAATAGATCTAGAACGTGAGAATATCT	57:G>A	57	0.7838828	0.004672897	0.995327103	0.004672897	0.995327103	0	0.009302122	0.009302122	0.009302122	7	4.62343	1
100142526|F|0-67:C>T-67:C>T	TGCAGAAAATGTTGAAACATGTTGCAGAATCACAAAATGTCCAAACAAGTTATAACATGCATGAAATCA	TGCAGAAAATGTTGAAACATGTTGCAGAATCACAAAATGTCCAAACAAGTTATAACATGCATGAAATCA	67:C>T	67	0.8095238	1	0.009049774	0.990950226	0	0.009049774	0	0.017935751	0.008967875	15.29249	9	1
100142609|F|0-30:A>T-30:A>T	TGCAGAAATAATTTCTTGGAAGAAAGAAAAATTTGAATTTCATAGAGATGTTACCTTAGATTTTGCTTG	TGCAGAAATAATTTCTTGGAAGAAAGAAAAATTTGAATTTCATAGAGATGTTACCTTAGATTTTGCTTG	30:A>T	30	0.8095238	0.004524887	0.995475113	0.004524887	0.995475113	0	0.009008825	0.009008825	0.009008825	18	7.04688	1
100142689|F|0-31:A>G-31:A>G	TGCAGAAATTATTTGGATATATAGCTATTCAATCAGTTTACATCTGCTACACTGCTACTCATTTCCGAA	TGCAGAAATTATTTGGATATATAGCTATTCAATCAGTTTACATCTGCTACACTGCTACTCATTTCCGAA	31:A>G	31	0.8058608	0.995454545	0.004545455	0.995454545	0.004545455	0	0.009049587	0.009049587	0.009049587	6.26587	3	1
100142703|F|0-66:A>G-66:A>G	TGCAGAAATTTCCTATAACCTACCCAACCCTACTGCTAATAGCAGGACCAACAGATGAAAGAAATTACA	TGCAGAAATTTCCTATAACCTACCCAACCCTACTGCTAATAGCAGGACCAACAGATGAAAGAAATTACA	66:A>G	66	0.8241758	0.008888889	1	0	0.991111111	0.008888889	0.017619753	0	0.008809877	10	6.49425	1
100142838|F|0-23:C>T-23:C>T	TGCAGAATTCAGAGGAAGCAGACCATAAGCGGCTTCCCAAATGGTACATATTCTCCATTCAACATCAGG	TGCAGAATTCAGAGGAAGCAGACCATAAGCGGCTTCCCAAATGGTACATATTCTCCATTCAACATCAGG	23:C>T	23	0.7765568	1	0.009433962	0.990566038	0	0.009433962	0	0.018689925	0.009344963	7.04979	2.5	1
100142934|F|0-49:G>T-49:G>T	TGCAGAAGAGATCATCTCAACACCAACATCCTCAGAAAGGCAATTGACAGATTCAATTCTAAATATAGA	TGCAGAAGAGATCATCTCAACACCAACATCCTCAGAAAGGCAATTGACAGATTCAATTCTAAATATAGA	49:G>T	49	0.8278388	0.008849558	0.991150442	0.008849558	0.991150442	0	0.017542486	0.017542486	0.017542486	19	5.66409	1
20357122|F|0-24:C>T-24:C>T	TGCAGAAGCCTCCAAGGGTGCTGCCGCATAGAGTTGCTGCAATGTTCAATGTACTGGTAGGTTATTTAT	TGCAGAAGCCTCCAAGGGTGCTGCCGCATAGAGTTGCTGCAATGTTCAATGTACTGGTAGGTTATTTAT	24:C>T	24	0.8315018	0.995594714	0.004405286	0.995594714	0.004405286	0	0.00877176	0.00877176	0.00877176	19.54198	62	1
18213270|F|0-65:T>G-65:T>G	TGCAGAATCCAAATAAAGTATAGTAAGGCAGTTTGCCAGCAGTTCGTTTCTAATTGGTATCGATTTCAT	TGCAGAATCCAAATAAAGTATAGTAAGGCAGTTTGCCAGCAGTTCGTTTCTAATTGGTATCGATTTCAT	65:T>G	65	0.7802198	0.995305164	0.004694836	0.995305164	0.004694836	0	0.009345588	0.009345588	0.009345588	2.95417	3	1
100143292|F|0-7:G>T-7:G>T	TGCAGAAGTATTTGATATTTCCTCCATTATCAAGCTACAAAACACTTGCACATAACAAGGCAAATATCA	TGCAGAAGTATTTGATATTTCCTCCATTATCAAGCTACAAAACACTTGCACATAACAAGGCAAATATCA	7:G>T	7	0.7875458	0.004651163	0.995348837	0.004651163	0.995348837	0	0.009259059	0.009259059	0.009259059	7	4.37751	1
100143473|F|0-14:A>G-14:A>G	TGCAGACAGGAGAGACCCTGAAAATAGCTTTTGCCATCAAGAAGTTCAACATGCACACAATAACTAGAT	TGCAGACAGGAGAGACCCTGAAAATAGCTTTTGCCATCAAGAAGTTCAACATGCACACAATAACTAGAT	14:A>G	14	0.8241758	0.008888889	0.991111111	0.008888889	0.991111111	0	0.017619753	0.017619753	0.017619753	31.5	8.76046	1
100143487|F|0-7:G>A-7:G>A	TGCAGACGTAAAATATGCATCTGAGATGGAATCGGATGATATAATGGCTGATGAACCTCAAACTGATCT	TGCAGACGTAAAATATGCATCTGAGATGGAATCGGATGATATAATGGCTGATGAACCTCAAACTGATCT	7:G>A	7	0.7765568	0.004716981	0.995283019	0.004716981	0.995283019	0	0.009389462	0.009389462	0.009389462	12	5.79592	1
100143529|F|0-46:G>T-46:G>T	TGCAGACATTATTTTGAAACACCATAGTTCAGAAATAAATGCAAAAGACAATGGAGAATCATGGAAGTT	TGCAGACATTATTTTGAAACACCATAGTTCAGAAATAAATGCAAAAGACAATGGAGAATCATGGAAGTT	46:G>T	46	0.7838828	0.995327103	0.004672897	0.995327103	0.004672897	0	0.009302122	0.009302122	0.009302122	9.42915	6	1
18219306|F|0-48:A>T-48:A>T	TGCAGACGCCGGGAATACAGATCTTCAGCAGTGTAAAGAAAGGGAAGCAGTGTTTAGTATAGAGATTTA	TGCAGACGCCGGGAATACAGATCTTCAGCAGTGTAAAGAAAGGGAAGCAGTGTTTAGTATAGAGATTTA	48:A>T	48	0.8351648	0.004385965	0.995614035	0.004385965	0.995614035	0	0.008733456	0.008733456	0.008733456	33	11.79623	1
100143756|F|0-35:T>C-35:T>C	TGCAGACTTAATTGTCTATTTGTGCCAACATACAATACCGGCCAGCCAGAACTTAGTTCAGCTAAAAAT	TGCAGACTTAATTGTCTATTTGTGCCAACATACAATACCGGCCAGCCAGAACTTAGTTCAGCTAAAAAT	35:T>C	35	0.7728938	0.995260664	0.004739336	0.995260664	0.004739336	0	0.00943375	0.00943375	0.00943375	6.49383	3	1
100144090|F|0-60:T>A-60:T>A	TGCAGAGTATGATGTACTCTGTGCCTGTGGACACACGTCCAATGAACCTGAATAGCACATTCAAGCATA	TGCAGAGTATGATGTACTCTGTGCCTGTGGACACACGTCCAATGAACCTGAATAGCACATTCAAGCATA	60:T>A	60	0.7838828	0.004672897	0.995327103	0.004672897	0.995327103	0	0.009302122	0.009302122	0.009302122	23	5.45565	1
100144196|F|0-13:A>G-13:A>G	TGCAGATAACTCAAGAAAGTCATATTTTCAGGATGAATAATTGGAGTTCTAATTGCTCAGAACACACTA	TGCAGATAACTCAAGAAAGTCATATTTTCAGGATGAATAATTGGAGTTCTAATTGCTCAGAACACACTA	13:A>G	13	0.7692308	0.004761905	0.995238095	0.004761905	0.995238095	0	0.009478458	0.009478458	0.009478458	7	6.30417	1
100144203|F|0-61:A>C-61:A>C	TGCAGATAAGAAGAGTAAGAGCGAATGTTTCGCCAGCCGTAGGAGCCACTGATGCAAGAGAAATCAAGC	TGCAGATAAGAAGAGTAAGAGCGAATGTTTCGCCAGCCGTAGGAGCCACTGATGCAAGAGAAATCAAGC	61:A>C	61	0.7838828	0.004672897	0.995327103	0.004672897	0.995327103	0	0.009302122	0.009302122	0.009302122	18	5.75104	1
100144446|F|0-42:A>T-42:A>T	TGCAGATCAATAGGTCACCGGTTCGAACCCGGTTGGGCCCTTATTATAATTTTTTTATTGTTACACTAT	TGCAGATCAATAGGTCACCGGTTCGAACCCGGTTGGGCCCTTATTATAATTTTTTTATTGTTACACTAT	42:A>T	42	0.8901099	0.004115226	0.995884774	0.004115226	0.995884774	0	0.008196582	0.008196582	0.008196582	19	12.22143	1
100144582|F|0-31:A>C-31:A>C	TGCAGATCTAATCTCAACTGAGCTCCACAGGAGTGTGGAGTGCTCACCCTTTTCAATCTCCTGTATTGG	TGCAGATCTAATCTCAACTGAGCTCCACAGGAGTGTGGAGTGCTCACCCTTTTCAATCTCCTGTATTGG	31:A>C	31	0.8608059	0.995744681	0.012765957	0.987234043	0.004255319	0.008510638	0.008474423	0.025205976	0.016840199	7.53069	2.66667	1
100144605|F|0-20:T>G-20:T>G	TGCAGATCTGAAATTCTACTTTGTTGGGAAAACTTATGGTTCTTAGTCTTCAGTGTATAACTCAATGCT	TGCAGATCTGAAATTCTACTTTGTTGGGAAAACTTATGGTTCTTAGTCTTCAGTGTATAACTCAATGCT	20:T>G	20	0.9230769	1	0.011904762	0.988095238	0	0.011904762	0	0.023526077	0.011763039	10.95623	5.75	1
100144669|F|0-52:A>G-52:A>G	TGCAGATGAGCCATCAGCACTGGAAAGAAAGAGTGCTCCTAACAACACCAGAAATAGTAGATGATCTTT	TGCAGATGAGCCATCAGCACTGGAAAGAAAGAGTGCTCCTAACAACACCAGAAATAGTAGATGATCTTT	52:A>G	52	0.7802198	0.995305164	0.004694836	0.995305164	0.004694836	0	0.009345588	0.009345588	0.009345588	5.29918	5	1
100144700|F|0-59:A>G-59:A>G	TGCAGATGATGAATGATGGCGTCTGGCGGAAGGAAGGAAGGAAGGAAAAGCAATTTCACAGTAAAAGGA	TGCAGATGATGAATGATGGCGTCTGGCGGAAGGAAGGAAGGAAGGAAAAGCAATTTCACAGTAAAAGGA	59:A>G	59	0.7985348	1	0.013761468	0.986238532	0	0.013761468	0	0.02714418	0.01357209	10.50598	2.66667	1
100144700|F|0-63:A>G-63:A>G	TGCAGATGATGAATGATGGCGTCTGGCGGAAGGAAGGAAGGAAGGAAAAGCAATTTCACAGTAAAAGGA	TGCAGATGATGAATGATGGCGTCTGGCGGAAGGAAGGAAGGAAGGAAAAGCAATTTCACAGTAAAAGGA	63:A>G	63	0.7985348	1	0.009174312	0.990825688	0	0.009174312	0	0.018180288	0.009090144	10.50598	3	1
100144766|F|0-7:A>G-7:A>G	TGCAGATACTGAATCGCGTGAACTGAGAATATCTCTGTGGAAAATGCAGGTCTTTTGGGAATTTTATCA	TGCAGATACTGAATCGCGTGAACTGAGAATATCTCTGTGGAAAATGCAGGTCTTTTGGGAATTTTATCA	7:A>G	7	0.7948718	0.004608295	0.995391705	0.004608295	0.995391705	0	0.009174117	0.009174117	0.009174117	8	7.8247	1
20331532|F|0-30:C>A-30:C>A	TGCAGATGTGGTCAAACAGTGGCCAGCACTCTTTATGCAGATTTCTCTTCATTGGCTGTGAAGAGGATG	TGCAGATGTGGTCAAACAGTGGCCAGCACTCTTTATGCAGATTTCTCTTCATTGGCTGTGAAGAGGATG	30:C>A	30	0.8534799	0.008583691	0.991416309	0.008583691	0.991416309	0	0.017020022	0.017020022	0.017020022	21	8.95865	1
20354133|F|0-8:C>T-8:C>T	TGCAGATGCTTTATTATTTTCTTTGGTAATCAACATGAAAATTGTACCAAAATTGAGAACTAGTGCATG	TGCAGATGCTTTATTATTTTCTTTGGTAATCAACATGAAAATTGTACCAAAATTGAGAACTAGTGCATG	8:C>T	8	0.8315018	0.004405286	0.995594714	0.004405286	0.995594714	0	0.00877176	0.00877176	0.00877176	46	23.6616	1
20352265|F|0-12:G>A-12:G>A	TGCAGATTAGCTGCTCCTCTGTTCAGATCCTCTGTTTCACTACCTGTGTGGCGTGAAGCCCCTCGACGA	TGCAGATTAGCTGCTCCTCTGTTCAGATCCTCTGTTTCACTACCTGTGTGGCGTGAAGCCCCTCGACGA	12:G>A	12	0.9084249	0.995967742	0.008064516	0.991935484	0.004032258	0.004032258	0.008031998	0.015998959	0.012015479	16.80634	19	1
100144959|F|0-37:C>G-37:C>G	TGCAGATTCATCGTTCTCGCCATTTTTCTACTCTTTTCTGTCTACGCCAAATGTGTTGGGCGACCGAGA	TGCAGATTCATCGTTCTCGCCATTTTTCTACTCTTTTCTGTCTACGCCAAATGTGTTGGGCGACCGAGA	37:C>G	37	0.8205128	0.004464286	0.995535714	0.004464286	0.995535714	0	0.008888712	0.008888712	0.008888712	22	10.15564	1
100145065|F|0-8:G>T-8:G>T	TGCAGATTGTTTGCCTTCATCTAATCATAAATAGATTGGGTTGGATAATTGTCATGCAAAAAACCAACC	TGCAGATTGTTTGCCTTCATCTAATCATAAATAGATTGGGTTGGATAATTGTCATGCAAAAAACCAACC	8:G>T	8	0.7948718	0.995391705	0.004608295	0.995391705	0.004608295	0	0.009174117	0.009174117	0.009174117	4.52381	3	1
100145084|F|0-11:A>T-11:A>T	TGCAGATTTATATATGCCAAGTTCATGAATGCCACATCTTTGATGCCACCCCCTCCGAATTTGCTATCA	TGCAGATTTATATATGCCAAGTTCATGAATGCCACATCTTTGATGCCACCCCCTCCGAATTTGCTATCA	11:A>T	11	0.7692308	0.004761905	0.995238095	0.004761905	0.995238095	0	0.009478458	0.009478458	0.009478458	22	6.52282	1
100145175|F|0-20:A>C-20:A>C	TGCAGATTTTTGGCCAAAAGATTTGTATATAACTGGATTATATGGCATCTGCTTACTGTAGATGGGAGA	TGCAGATTTTTGGCCAAAAGATTTGTATATAACTGGATTATATGGCATCTGCTTACTGTAGATGGGAGA	20:A>C	20	0.7802198	0.004694836	0.995305164	0.004694836	0.995305164	0	0.009345588	0.009345588	0.009345588	8	4.17373	1
100145206|F|0-11:T>G-11:T>G	TGCAGCAAAACTATAGTTCTATATGTGGAATATACCACGGTAATAAGAGTACATGTATATTCAAACAAA	TGCAGCAAAACTATAGTTCTATATGTGGAATATACCACGGTAATAAGAGTACATGTATATTCAAACAAA	11:T>G	11	0.8278388	0.995575221	0.013274336	0.986725664	0.004424779	0.008849558	0.0088104	0.026196257	0.017503328	7.73541	3	1
100145224|F|0-21:A>G-21:A>G	TGCAGCAAAATATAGAAATATAAAAGGAAAACAAGAAAGTAGAGAAAAAAATGTTGAACAAGCACATCA	TGCAGCAAAATATAGAAATATAAAAGGAAAACAAGAAAGTAGAGAAAAAAATGTTGAACAAGCACATCA	21:A>G	21	0.7509158	0.995121951	0.004878049	0.995121951	0.004878049	0	0.009708507	0.009708507	0.009708507	5.30342	3	1
19810283|F|0-26:T>C-26:T>C	TGCAGCAAAATGACTTCTTTTTCAGTTGGTACAATTTCATACCAATCAACTGCCTTATCTGTTGATGTC	TGCAGCAAAATGACTTCTTTTTCAGTTGGTACAATTTCATACCAATCAACTGCCTTATCTGTTGATGTC	26:T>C	26	0.8864469	1	0.008264463	0.991735537	0	0.008264463	0	0.016392323	0.008196161	8.7758	2.5	1
100145286|F|0-9:T>A-9:T>A	TGCAGCAAATGAATTAGAAGATGCAGTTCCACCTACAAATCGTTTTAGTGCAGTTATTGAGAAGATTGA	TGCAGCAAATGAATTAGAAGATGCAGTTCCACCTACAAATCGTTTTAGTGCAGTTATTGAGAAGATTGA	9:T>A	9	0.8315018	0.995594714	0.004405286	0.995594714	0.004405286	0	0.00877176	0.00877176	0.00877176	11.92857	7	1
20340388|F|0-48:C>T-48:C>T	TGCAGCAAATGATCTGCCAACAGCAATAGCCTCCTGAAGAAAAAGAGACTCAAACTAGTTATTTCTGCT	TGCAGCAAATGATCTGCCAACAGCAATAGCCTCCTGAAGAAAAAGAGACTCAAACTAGTTATTTCTGCT	48:C>T	48	0.7582418	0.995169082	0.004830918	0.995169082	0.004830918	0	0.00961516	0.00961516	0.00961516	7.2906	3	1
100145393|F|0-35:C>A-35:C>A	TGCAGCAAGGGAAACTTTCTCAGGCTGAAACAGCTCTGAAGAAACTCTATGGAAAAGAAAAGGTTGCTG	TGCAGCAAGGGAAACTTTCTCAGGCTGAAACAGCTCTGAAGAAACTCTATGGAAAAGAAAAGGTTGCTG	35:C>A	35	0.7838828	0.004672897	0.995327103	0.004672897	0.995327103	0	0.009302122	0.009302122	0.009302122	24	8.81481	1
18236002|F|0-9:C>A-9:C>A	TGCAGCACACAAAAGAAAATCAACCTTAGCCTATACTATAAAAGGAGCTAGACCTTTTGTCCCGTTCTA	TGCAGCACACAAAAGAAAATCAACCTTAGCCTATACTATAAAAGGAGCTAGACCTTTTGTCCCGTTCTA	9:C>A	9	0.8571429	0.995726496	0.004273504	0.995726496	0.004273504	0	0.008510483	0.008510483	0.008510483	14.18681	26	1
18236124|F|0-5:C>T-5:C>T	TGCAGCAGGAGTTATGTTGATGATAAAAGAGCTACCTACAGCGAACTGAGATGCCAATCCCTGTTGGTC	TGCAGCAGGAGTTATGTTGATGATAAAAGAGCTACCTACAGCGAACTGAGATGCCAATCCCTGTTGGTC	5:C>T	5	0.8021978	0.99543379	0.00456621	0.99543379	0.00456621	0	0.00909072	0.00909072	0.00909072	21.21569	5	1
100145687|F|0-44:A>G-44:A>G	TGCAGCAGGTGTTACTGTTTCCAGAACTAAATTGAAGCATTTTTATGTCATAGACAAAGCATACCCAGT	TGCAGCAGGTGTTACTGTTTCCAGAACTAAATTGAAGCATTTTTATGTCATAGACAAAGCATACCCAGT	44:A>G	44	0.8131868	0.995495495	0.004504505	0.995495495	0.004504505	0	0.008968428	0.008968428	0.008968428	13.51765	3	1
100145738|F|0-21:A>G-21:A>G	TGCAGCATAAAATCAAGTAACAAGATATGATTTGTTCATGTACCATAAGCTCTTCAAACATTACCAAAA	TGCAGCATAAAATCAAGTAACAAGATATGATTTGTTCATGTACCATAAGCTCTTCAAACATTACCAAAA	21:A>G	21	0.7948718	0.004608295	0.995391705	0.004608295	0.995391705	0	0.009174117	0.009174117	0.009174117	12	4.07631	1
100145750|F|0-17:T>C-17:T>C	TGCAGCATAAGTTGGTTTGATAGTAGGAGTCTCCAGAATTGGTTGTTGTGATGAGGAGGAGGTTGTTGC	TGCAGCATAAGTTGGTTTGATAGTAGGAGTCTCCAGAATTGGTTGTTGTGATGAGGAGGAGGTTGTTGC	17:T>C	17	0.8974359	0.995918367	0.004081633	0.995918367	0.004081633	0	0.008129946	0.008129946	0.008129946	13.0386	4	1
100145751|F|0-34:G>A-34:G>A	TGCAGCATAAGTTGGTTTGATAGTAGGAGTCTCCGGAATTGGTTGTTGTGACGAGGAGGAGGTTGTTGC	TGCAGCATAAGTTGGTTTGATAGTAGGAGTCTCCGGAATTGGTTGTTGTGACGAGGAGGAGGTTGTTGC	34:G>A	34	0.8974359	0.004081633	0.995918367	0.004081633	0.995918367	0	0.008129946	0.008129946	0.008129946	40	13.0386	1
18272927|F|0-48:T>C-48:T>C	TGCAGCATCGCAGCAGCGAAGTGGCAACAGCGAGGGCTGCGGCATCATTCGCGAGAAAAGTGCTGGCAT	TGCAGCATCGCAGCAGCGAAGTGGCAACAGCGAGGGCTGCGGCATCATTCGCGAGAAAAGTGCTGGCAT	48:T>C	48	0.7582418	0.009661836	0.995169082	0.004830918	0.990338164	0.004830918	0.019136969	0.00961516	0.014376065	24	11.925	1
100145939|F|0-37:G>T-37:G>T	TGCAGCATTGATGCTGTGCCACCAGCAAGCTGATATGGAAAACATTTATAGATATATTAGGACAAATAA	TGCAGCATTGATGCTGTGCCACCAGCAAGCTGATATGGAAAACATTTATAGATATATTAGGACAAATAA	37:G>T	37	0.7728938	0.995260664	0.004739336	0.995260664	0.004739336	0	0.00943375	0.00943375	0.00943375	5.41423	5	1
100145966|F|0-47:T>G-47:T>G	TGCAGCATTTGAGATCAAAAGCACATCCCGTAACTAGAACTTTATCATATTAGGGTTTCTTCTTCTATA	TGCAGCATTTGAGATCAAAAGCACATCCCGTAACTAGAACTTTATCATATTAGGGTTTCTTCTTCTATA	47:T>G	47	0.8571429	0.004273504	0.995726496	0.004273504	0.995726496	0	0.008510483	0.008510483	0.008510483	22	5.18959	1
18249477|F|0-28:A>G-28:A>G	TGCAGCCACCTGCACAGGAGTTGATTGCAATGGACCTCCATGGCAATGAGTGGAAGTTCCGTCACATCT	TGCAGCCACCTGCACAGGAGTTGATTGCAATGGACCTCCATGGCAATGAGTGGAAGTTCCGTCACATCT	28:A>G	28	0.7985348	0.004587156	0.995412844	0.004587156	0.995412844	0	0.009132228	0.009132228	0.009132228	60	15.04819	1
20324870|F|0-18:C>T-18:C>T	TGCAGCCTTGTAGAAGAACGAATAAACTCTTTTCTGCAAATCAAATTCCCTCATAGGATAGCTGTTCTC	TGCAGCCTTGTAGAAGAACGAATAAACTCTTTTCTGCAAATCAAATTCCCTCATAGGATAGCTGTTCTC	18:C>T	18	0.8168498	0.995515695	0.01793722	0.98206278	0.004484305	0.013452915	0.008928392	0.035230952	0.022079672	13.47638	7.5	1
100146434|F|0-6:A>G-6:A>G	TGCAGCATGATCCATCAAGGTCTTGCGAGCCCATTCCCATGCACCTTGCAATGAATCATAATGAGGCTG	TGCAGCATGATCCATCAAGGTCTTGCGAGCCCATTCCCATGCACCTTGCAATGAATCATAATGAGGCTG	6:A>G	6	0.8461538	0.004329004	0.995670996	0.004329004	0.995670996	0	0.008620528	0.008620528	0.008620528	16	9.23596	1
100146435|F|0-26:A>G-26:A>G	TGCAGCGTGATCCATCAAGGTCTTGCAAGCCCATTCCCATGCACCTTGCAATGAATCATAATGAGGCTG	TGCAGCGTGATCCATCAAGGTCTTGCAAGCCCATTCCCATGCACCTTGCAATGAATCATAATGAGGCTG	26:A>G	26	0.8461538	0.008658009	0.995670996	0.004329004	0.991341991	0.004329004	0.017166095	0.008620528	0.012893312	11	9.23596	1
20312408|F|0-19:G>T-19:G>T	TGCAGCTAGAGCTAGTCTAGTCTGTCTTAGCGAGTTATTCAAGTATAGTTCCAGTTCTATATTCGAATT	TGCAGCTAGAGCTAGTCTAGTCTGTCTTAGCGAGTTATTCAAGTATAGTTCCAGTTCTATATTCGAATT	19:G>T	19	0.8717949	0.995798319	0.004201681	0.995798319	0.004201681	0	0.008368053	0.008368053	0.008368053	7.25725	34	1
18249801|F|0-21:A>T-21:A>T	TGCAGCTCACACACTCCTATTAGTACTTGTTTCACTCTGGATCTCTTGAATCTACATCTGTATTTAGTC	TGCAGCTCACACACTCCTATTAGTACTTGTTTCACTCTGGATCTCTTGAATCTACATCTGTATTTAGTC	21:A>T	21	0.9304029	0.003937008	0.996062992	0.003937008	0.996062992	0	0.007843016	0.007843016	0.007843016	24	19.82215	1
18249801|F|0-26:T>A-26:T>A	TGCAGCTCACACACTCCTATTTGTACTAGTTTCACTCTGGATCTCTTGAATCTACATCTGTATTTAGTC	TGCAGCTCACACACTCCTATTTGTACTAGTTTCACTCTGGATCTCTTGAATCTACATCTGTATTTAGTC	26:T>A	26	0.9304029	0.996062992	0.003937008	0.996062992	0.003937008	0	0.007843016	0.007843016	0.007843016	19.82215	4	1
100146803|F|0-64:T>A-64:T>A	TGCAGCTGCAATTACGAGATTCGGCTGGGGATAACAGTTTGCCTCTTGTCCAGATCTATGGCCCTAAGA	TGCAGCTGCAATTACGAGATTCGGCTGGGGATAACAGTTTGCCTCTTGTCCAGATCTATGGCCCTAAGA	64:T>A	64	0.8278388	0.004424779	0.995575221	0.004424779	0.995575221	0	0.0088104	0.0088104	0.0088104	18	8.1	1
100146845|F|0-9:A>T-9:A>T	TGCAGCTGCAGCTTTCGAAAGAATGGCTCTCGGGTCGTCTTCATTCGTTGGATTCTTTCTATACATATG	TGCAGCTGCAGCTTTCGAAAGAATGGCTCTCGGGTCGTCTTCATTCGTTGGATTCTTTCTATACATATG	9:A>T	9	0.8901099	0.004115226	0.995884774	0.004115226	0.995884774	0	0.008196582	0.008196582	0.008196582	27	8.14184	1
18273709|F|0-27:C>T-27:C>T	TGCAGCTGTTATGATTGATGTTATTATCGTGCAAGGTTGATATCTCTTCAACATGGTATGTGCGTGATA	TGCAGCTGTTATGATTGATGTTATTATCGTGCAAGGTTGATATCTCTTCAACATGGTATGTGCGTGATA	27:C>T	27	0.8424908	0.995652174	0.013043478	0.986956522	0.004347826	0.008695652	0.008657845	0.025746692	0.017202268	23.17803	9.66667	1
20331413|F|0-31:T>A-31:T>A	TGCAGCTGTTGTCCCAAAGATGAGAGATTCATATCTAGCAGTCCACCGATGCCTGAATCATCACAGATT	TGCAGCTGTTGTCCCAAAGATGAGAGATTCATATCTAGCAGTCCACCGATGCCTGAATCATCACAGATT	31:T>A	31	0.8205128	0.995535714	0.004464286	0.995535714	0.004464286	0	0.008888712	0.008888712	0.008888712	19.21094	8	1
20341036|F|0-42:G>C-42:G>C	TGCAGCTTATATCAGCATACCAAACTGAATAAGCACACTTCTGTGCAACTTTTTATCGGTAAGCATAAT	TGCAGCTTATATCAGCATACCAAACTGAATAAGCACACTTCTGTGCAACTTTTTATCGGTAAGCATAAT	42:G>C	42	0.7838828	0.995327103	0.004672897	0.995327103	0.004672897	0	0.009302122	0.009302122	0.009302122	14.24793	3	1
100146944|F|0-65:A>G-65:A>G	TGCAGCTTATTCTATCAGAAGAGAAAAGGAAAAGGCTAAGAGAGTAAAAGCAACTTGACAAGTTTACAG	TGCAGCTTATTCTATCAGAAGAGAAAAGGAAAAGGCTAAGAGAGTAAAAGCAACTTGACAAGTTTACAG	65:A>G	65	0.8278388	0.008849558	1	0	0.991150442	0.008849558	0.017542486	0	0.008771243	15.5	11.31179	1
100146975|F|0-9:C>T-9:C>T	TGCAGCTTCCATTTTCTTTGAGAGCTTATCATATAAAGTGAATCCGCTCACAGGTTACATCGACTATGA	TGCAGCTTCCATTTTCTTTGAGAGCTTATCATATAAAGTGAATCCGCTCACAGGTTACATCGACTATGA	9:C>T	9	0.7692308	0.995238095	0.004761905	0.995238095	0.004761905	0	0.009478458	0.009478458	0.009478458	5.93191	5	1
100147012|F|0-32:A>G-32:A>G	TGCAGCTTCTTCTATGTGATTCAAACCGCACAAATCTCCAACGGCACGGGGCCATTGTGCCTCTGGAAC	TGCAGCTTCTTCTATGTGATTCAAACCGCACAAATCTCCAACGGCACGGGGCCATTGTGCCTCTGGAAC	32:A>G	32	0.7509158	0.004878049	0.995121951	0.004878049	0.995121951	0	0.009708507	0.009708507	0.009708507	7	5.18777	1
18220133|F|0-23:T>C-23:T>C	TGCAGCTTCTTTCTTCCTCTCTTTGTTTTCTTTCTTTTTTTCACTTTGATACCAATTGGTAAGACCTTA	TGCAGCTTCTTTCTTCCTCTCTTTGTTTTCTTTCTTTTTTTCACTTTGATACCAATTGGTAAGACCTTA	23:T>C	23	0.7912088	0.00462963	0.99537037	0.00462963	0.99537037	0	0.009216392	0.009216392	0.009216392	47	13.59592	1
18236774|F|0-51:A>G-51:A>G	TGCAGCTTTCATATTCTTTGACCATAGCTGGAAGGATGTGAGTTTCCTTTTATCTTCTCTTACCTGTTT	TGCAGCTTTCATATTCTTTGACCATAGCTGGAAGGATGTGAGTTTCCTTTTATCTTCTCTTACCTGTTT	51:A>G	51	0.8608059	0.995744681	0.004255319	0.995744681	0.004255319	0	0.008474423	0.008474423	0.008474423	23.45455	14	1
18262454|F|0-25:A>G-25:A>G	TGCAGCTTTGTGGGTGTGCAGATACAAGTGATTGAGACCTGACAACACAAAGAGGTTGGCCTGTGGGGG	TGCAGCTTTGTGGGTGTGCAGATACAAGTGATTGAGACCTGACAACACAAAGAGGTTGGCCTGTGGGGG	25:A>G	25	0.7655678	0.004784689	0.995215311	0.004784689	0.995215311	0	0.009523591	0.009523591	0.009523591	49	11.55085	1
20325100|F|0-59:A>T-59:A>T	TGCAGGAAAAATTTTGAGGAGGGAGCTTATCAATCAAGCTGTTTCTTCACCTAAATCTAAGCTATAACT	TGCAGGAAAAATTTTGAGGAGGGAGCTTATCAATCAAGCTGTTTCTTCACCTAAATCTAAGCTATAACT	59:A>T	59	0.7545788	0.004854369	0.995145631	0.004854369	0.995145631	0	0.009661608	0.009661608	0.009661608	9	5.95259	1
18283760|F|0-62:C>T-62:C>T	TGCAGGAAAACATCAGGTGATCAACCCACAACCTTCCAAAATATACATAATTGAAGTCAGATCGAGGGT	TGCAGGAAAACATCAGGTGATCAACCCACAACCTTCCAAAATATACATAATTGAAGTCAGATCGAGGGT	62:C>T	62	0.8717949	1	0.008403361	0.991596639	0	0.008403361	0	0.01666549	0.008332745	23.34286	9	1
20341132|F|0-17:C>T-17:C>T	TGCAGGAAAATCTAGTGCAGGTTCCTCTTGCAGCCCTGGAAGCATAGTCCAGAATGTCAACACTACTAA	TGCAGGAAAATCTAGTGCAGGTTCCTCTTGCAGCCCTGGAAGCATAGTCCAGAATGTCAACACTACTAA	17:C>T	17	0.8498168	0.00862069	0.995689655	0.004310345	0.99137931	0.004310345	0.017092747	0.008583532	0.012838139	26.5	16.90189	1
100147234|F|0-10:C>T-10:C>T	TGCAGGAAACCAGGATTAGTTCCGTTCACCTGAGGCCCGAGCGGTAGGCTAAGGATTCCCCTCAATGAG	TGCAGGAAACCAGGATTAGTTCCGTTCACCTGAGGCCCGAGCGGTAGGCTAAGGATTCCCCTCAATGAG	10:C>T	10	0.8168498	0.995515695	0.004484305	0.995515695	0.004484305	0	0.008928392	0.008928392	0.008928392	7.47431	3	1
100147652|F|0-65:T>C-65:T>C	TGCAGGATTTATTTTATATAGTTCTAATATCAATAATTACATTATCCAAAATACTTTTGATAATTTATA	TGCAGGATTTATTTTATATAGTTCTAATATCAATAATTACATTATCCAAAATACTTTTGATAATTTATA	65:T>C	65	0.8461538	0.004329004	0.995670996	0.004329004	0.995670996	0	0.008620528	0.008620528	0.008620528	36	7.26217	1
100147725|F|0-12:T>A-12:T>A	TGCAGGCAGAGATCAAATATTCAAGCTTCATTCATTTAGATGCCACCATTGGTTGACACACTACACCAA	TGCAGGCAGAGATCAAATATTCAAGCTTCATTCATTTAGATGCCACCATTGGTTGACACACTACACCAA	12:T>A	12	0.8168498	0.995515695	0.004484305	0.995515695	0.004484305	0	0.008928392	0.008928392	0.008928392	6.38672	3	1
18237047|F|0-48:T>G-48:T>G	TGCAGGCAGATATTGATTCCACTTTCTTTGCAACTGAAACAAGAATGATACTTCCCGCCTCAACGCCGG	TGCAGGCAGATATTGATTCCACTTTCTTTGCAACTGAAACAAGAATGATACTTCCCGCCTCAACGCCGG	48:T>G	48	0.9304029	0.003937008	0.996062992	0.003937008	0.996062992	0	0.007843016	0.007843016	0.007843016	29	21.22819	1
100147741|F|0-15:A>G-15:A>G	TGCAGGCAGTGCTTGAAAGGGGTGTTACAGGGGCTCCCACAGCGCCGAATGGGAGCTAGGAATCAGGGA	TGCAGGCAGTGCTTGAAAGGGGTGTTACAGGGGCTCCCACAGCGCCGAATGGGAGCTAGGAATCAGGGA	15:A>G	15	0.7545788	0.004854369	0.995145631	0.004854369	0.995145631	0	0.009661608	0.009661608	0.009661608	11	4.42857	1
100147747|F|0-46:G>T-46:G>T	TGCAGGCATAACTTTTTTTCTTGTAAAATGAAAAGCCTAAAATCAAGTGTAGAAAATGTAATTTGCAGT	TGCAGGCATAACTTTTTTTCTTGTAAAATGAAAAGCCTAAAATCAAGTGTAGAAAATGTAATTTGCAGT	46:G>T	46	0.8388278	0.004366812	0.995633188	0.004366812	0.995633188	0	0.008695486	0.008695486	0.008695486	22	8.93985	1
100147906|F|0-68:A>G-68:A>G	TGCAGGCGTGATGGATGAGATATGCTTCGTTGTCCGCTACAACAGAGGATCCAATCCACCATCTCCCCA	TGCAGGCGTGATGGATGAGATATGCTTCGTTGTCCGCTACAACAGAGGATCCAATCCACCATCTCCCCA	68:A>G	68	0.7875458	0.009302326	0.995348837	0.004651163	0.990697674	0.004651163	0.018431585	0.009259059	0.013845322	7.5	4	1
20335993|F|0-48:A>T-48:A>T	TGCAGGCTCCCATACAAAGTTAGCAAAAGAATCAGCAATTCCACCAGTATTGATTTCCACACCAAAATT	TGCAGGCTCCCATACAAAGTTAGCAAAAGAATCAGCAATTCCACCAGTATTGATTTCCACACCAAAATT	48:A>T	48	0.8498168	0.995689655	0.004310345	0.995689655	0.004310345	0	0.008583532	0.008583532	0.008583532	12.21805	31	1
18250578|F|0-36:T>A-36:T>A	TGCAGGCTGTGAAGTTTATAATCTAGGAACTGGCAATGGAACATCAGTGTTGGAAATGGTGGCAGCATT	TGCAGGCTGTGAAGTTTATAATCTAGGAACTGGCAATGGAACATCAGTGTTGGAAATGGTGGCAGCATT	36:T>A	36	0.8461538	0.995670996	0.004329004	0.995670996	0.004329004	0	0.008620528	0.008620528	0.008620528	23.67045	94	1
20330544|F|0-37:T>G-37:T>G	TGCAGGCTTATGTGATTTAGTGTTTAGAGGTCCTAAATCCACATGGTTTAGTATCAATAGAAATAACTT	TGCAGGCTTATGTGATTTAGTGTTTAGAGGTCCTAAATCCACATGGTTTAGTATCAATAGAAATAACTT	37:T>G	37	0.7765568	0.004716981	0.995283019	0.004716981	0.995283019	0	0.009389462	0.009389462	0.009389462	49	13.52697	1
100148004|F|0-37:C>T-37:C>T	TGCAGGCTTGCCCCGAGCGAACCATTTCGATCCGTCTCCATCATTGCCTACGCTCGACATCCTTCCTCT	TGCAGGCTTGCCCCGAGCGAACCATTTCGATCCGTCTCCATCATTGCCTACGCTCGACATCCTTCCTCT	37:C>T	37	0.7509158	0.995121951	0.004878049	0.995121951	0.004878049	0	0.009708507	0.009708507	0.009708507	7.44828	6	1
100148092|F|0-33:C>T-33:C>T	TGCAGGGCGAACAGTTTTCAGCACTTCTGACCCCTGCTTAGAACCAAACAACAACTTCCCGATGAATTC	TGCAGGGCGAACAGTTTTCAGCACTTCTGACCCCTGCTTAGAACCAAACAACAACTTCCCGATGAATTC	33:C>T	33	0.7655678	0.004784689	0.995215311	0.004784689	0.995215311	0	0.009523591	0.009523591	0.009523591	6	3.41176	1
100148133|F|0-21:C>A-21:C>A	TGCAGGGTGCACATGTATTCTCAAAAATTGATTACGGTGTGACCACCACCAACTCAAAAGTAAGAAGCA	TGCAGGGTGCACATGTATTCTCAAAAATTGATTACGGTGTGACCACCACCAACTCAAAAGTAAGAAGCA	21:C>A	21	0.8131868	0.004504505	0.995495495	0.004504505	0.995495495	0	0.008968428	0.008968428	0.008968428	45	11.95312	1
20336094|F|0-64:A>G-64:A>G	TGCAGGGTTTTTCTTGCCATAAACGAAAAGGTAATTTCTAGCTGAATCCGGAGCTTGCATGGATAGTTT	TGCAGGGTTTTTCTTGCCATAAACGAAAAGGTAATTTCTAGCTGAATCCGGAGCTTGCATGGATAGTTT	64:A>G	64	0.9267399	0.011857708	0.992094862	0.007905138	0.988142292	0.003952569	0.023434205	0.015685294	0.019559749	17	16.18855	1
18220447|F|0-44:A>T-44:A>T	TGCAGGTAAAGAAAACGGATTAGAATAAGGAGATGAATCAGAGGATGATGAAAGAGCAGAGAACAAAGT	TGCAGGTAAAGAAAACGGATTAGAATAAGGAGATGAATCAGAGGATGATGAAAGAGCAGAGAACAAAGT	44:A>T	44	0.9230769	1	0.007936508	0.992063492	0	0.007936508	0	0.01574704	0.00787352	23.77104	7	1
100148174|F|0-28:A>G-28:A>G	TGCAGGTAAAGACTAGATGGAATGCCTCAACTTTTGATGGTGTCTGTGTTGGTTGCTTTTGGGCTTTGG	TGCAGGTAAAGACTAGATGGAATGCCTCAACTTTTGATGGTGTCTGTGTTGGTTGCTTTTGGGCTTTGG	28:A>G	28	0.7619048	1	0.014423077	0.985576923	0	0.014423077	0	0.028430104	0.014215052	4.97034	2.66667	1
100148229|F|0-8:T>C-8:T>C	TGCAGGTATGACACTTTCTGTGGGTATCCACCTGAGGTTGTCAAGAAAATGGCAAAGAAGGATCTTGCA	TGCAGGTATGACACTTTCTGTGGGTATCCACCTGAGGTTGTCAAGAAAATGGCAAAGAAGGATCTTGCA	8:T>C	8	0.8021978	0.99543379	0.01369863	0.98630137	0.00456621	0.00913242	0.00909072	0.027021955	0.018056337	6.79032	2.66667	1
100148237|F|0-33:T>C-33:T>C	TGCAGGTACTGGCTGAGTATTTCTTCAGAGACTTGATAACAAGGGGTGTACAGTATTCATCTGCTGCTG	TGCAGGTACTGGCTGAGTATTTCTTCAGAGACTTGATAACAAGGGGTGTACAGTATTCATCTGCTGCTG	33:T>C	33	0.8534799	0.008583691	0.995708155	0.004291845	0.991416309	0.004291845	0.017020022	0.008546851	0.012783437	24.5	14.53962	1
20336134|F|0-68:C>T-68:C>T	TGCAGGTATCTCTTACTTCTGACCGCCCAAGTGCTTTGAAGAGTTTCTGGCATTGGTTGTCTATAATCC	TGCAGGTATCTCTTACTTCTGACCGCCCAAGTGCTTTGAAGAGTTTCTGGCATTGGTTGTCTATAATCC	68:C>T	68	0.8791209	0.995833333	0.004166667	0.995833333	0.004166667	0	0.008298611	0.008298611	0.008298611	15.56475	45	1
100148383|F|0-44:T>C-44:T>C	TGCAGGTCTAAACTATTATTTGAGTGTATGTAAAATTTACATTATCTTTTCTTGAGCAATGAAATATAA	TGCAGGTCTAAACTATTATTTGAGTGTATGTAAAATTTACATTATCTTTTCTTGAGCAATGAAATATAA	44:T>C	44	0.8937729	0.004098361	0.995901639	0.004098361	0.995901639	0	0.008163128	0.008163128	0.008163128	69	23.45936	1
100148408|F|0-19:T>G-19:T>G	TGCAGGTCTCTTGTTGTCATTGGTTTCCCATTAGTCCAGACATAATTTAGGTGTGTTATCATCATAACC	TGCAGGTCTCTTGTTGTCATTGGTTTCCCATTAGTCCAGACATAATTTAGGTGTGTTATCATCATAACC	19:T>G	19	0.8058608	0.004545455	0.995454545	0.004545455	0.995454545	0	0.009049587	0.009049587	0.009049587	9	3.48594	1
100148440|F|0-23:T>C-23:T>C	TGCAGGTGAAGGATAAAAGTGGGTTTACTCCTGCTGAGCTTGCAGCTAACAGAGGCCATCGGCACGTGG	TGCAGGTGAAGGATAAAAGTGGGTTTACTCCTGCTGAGCTTGCAGCTAACAGAGGCCATCGGCACGTGG	23:T>C	23	0.8021978	1	0.00913242	0.99086758	0	0.00913242	0	0.018098038	0.009049019	7.4879	2.5	1
100148473|F|0-64:A>G-64:A>G	TGCAGGTGCACACTTTCTTTTGTATTACATCTTGGTGCCATTGCATAACCTGAACCAAAATTTTACAGA	TGCAGGTGCACACTTTCTTTTGTATTACATCTTGGTGCCATTGCATAACCTGAACCAAAATTTTACAGA	64:A>G	64	0.8974359	0.008163265	1	0	0.991836735	0.008163265	0.016193253	0	0.008096626	10.5	6.58741	1
100148496|F|0-34:G>A-34:G>A	TGCAGGTGCTGGAAGAGTATTTTTTCAAAGACTCGATAACACGGGGCGTGCAGTATTCATCAGCTGCTG	TGCAGGTGCTGGAAGAGTATTTTTTCAAAGACTCGATAACACGGGGCGTGCAGTATTCATCAGCTGCTG	34:G>A	34	0.8205128	0.995535714	0.004464286	0.995535714	0.004464286	0	0.008888712	0.008888712	0.008888712	10.98842	4	1
20325437|F|0-13:G>C-13:G>C	TGCAGGTGCTGTAGCGCAACTTATAGCAAGGCCAATAGCAATGCCAATTTACAGAGCTCAGCAAGCGGG	TGCAGGTGCTGTAGCGCAACTTATAGCAAGGCCAATAGCAATGCCAATTTACAGAGCTCAGCAAGCGGG	13:G>C	13	0.8608059	1	0.008510638	0.991489362	0	0.008510638	0	0.016876415	0.008438207	8.46545	3	1
100148523|F|0-22:C>G-22:C>G	TGCAGGTGGGAGAAGACACATGCTCTTCTTATTGAGGGAGGTGTTACCTATGATGCAATAAAGAAATCT	TGCAGGTGGGAGAAGACACATGCTCTTCTTATTGAGGGAGGTGTTACCTATGATGCAATAAAGAAATCT	22:C>G	22	0.7655678	0.004784689	0.995215311	0.004784689	0.995215311	0	0.009523591	0.009523591	0.009523591	41	11.94167	1
20311409|F|0-62:A>C-62:A>C	TGCAGGTTACTAGTATATTCTCATTTCTTCTGGAGTCATAAATCTGATTACACTGCAACAATAACACAT	TGCAGGTTACTAGTATATTCTCATTTCTTCTGGAGTCATAAATCTGATTACACTGCAACAATAACACAT	62:A>C	62	0.7728938	0.004739336	0.995260664	0.004739336	0.995260664	0	0.00943375	0.00943375	0.00943375	36	10.78601	1
100148601|F|0-59:A>G-59:A>G	TGCAGGTTATCCGATCATAGCTTGTATGGTGCGCAAACCCAGAGTTTTGCAGCTGAGGGATTGACAGTA	TGCAGGTTATCCGATCATAGCTTGTATGGTGCGCAAACCCAGAGTTTTGCAGCTGAGGGATTGACAGTA	59:A>G	59	0.7728938	0.995260664	0.009478673	0.990521327	0.004739336	0.004739336	0.00943375	0.018777655	0.014105703	7.10924	3	1
20360827|F|0-17:A>T-17:A>T	TGCAGGTTGAAGGTGGTATGCATGGGTACAATCTTTAGAAGCTAATAAGATTTGATCTCCATTTGAGGT	TGCAGGTTGAAGGTGGTATGCATGGGTACAATCTTTAGAAGCTAATAAGATTTGATCTCCATTTGAGGT	17:A>T	17	0.8827839	0.991701245	0.008298755	0.991701245	0.008298755	0	0.016459772	0.016459772	0.016459772	14.75812	47.5	1
100148789|F|0-25:T>A-25:T>A	TGCAGGTTTTTATAAATTGTTGTTCTATGGAATTCAAATTCTCTTATTTTTCACTCGAGACTCTGTGGA	TGCAGGTTTTTATAAATTGTTGTTCTATGGAATTCAAATTCTCTTATTTTTCACTCGAGACTCTGTGGA	25:T>A	25	0.8131868	0.004504505	0.995495495	0.004504505	0.995495495	0	0.008968428	0.008968428	0.008968428	11	4.05039	1
18234818|F|0-9:C>T-9:C>T	TGCAGTAAACAAATTCAGATGTAAGAAGCACATACCAAAATAATGTGAGTTCAAGAAAGAAAGTACACA	TGCAGTAAACAAATTCAGATGTAAGAAGCACATACCAAAATAATGTGAGTTCAAGAAAGAAAGTACACA	9:C>T	9	0.8864469	0.995867769	0.004132231	0.995867769	0.004132231	0	0.008230312	0.008230312	0.008230312	25.12857	26	1
100148852|F|0-49:C>A-49:C>A	TGCAGTAAAGCAGCCTTAGTCCTCCTATACACCCAAGTCTTAGCCGTCGCATCCCAGTCGAACCTTACA	TGCAGTAAAGCAGCCTTAGTCCTCCTATACACCCAAGTCTTAGCCGTCGCATCCCAGTCGAACCTTACA	49:C>A	49	0.7838828	0.004672897	0.995327103	0.004672897	0.995327103	0	0.009302122	0.009302122	0.009302122	8	6.35656	1
18251018|F|0-11:C>A-11:C>A	TGCAGTAAATTCCGAGAGTTGCTACGATGGATTGATATTGCCATTCTTGTATGTTTCTTGGAATAATAA	TGCAGTAAATTCCGAGAGTTGCTACGATGGATTGATATTGCCATTCTTGTATGTTTCTTGGAATAATAA	11:C>A	11	0.9157509	0.996	0.004	0.996	0.004	0	0.007968	0.007968	0.007968	42.71379	78	1
100148922|F|0-66:A>G-66:A>G	TGCAGTAAGAGAAGTTGTTGTCATAGTAAGAAGGCCTACCTACCACTATTGATGCAATTTGACCTTACA	TGCAGTAAGAGAAGTTGTTGTCATAGTAAGAAGGCCTACCTACCACTATTGATGCAATTTGACCTTACA	66:A>G	66	0.7838828	0.004672897	0.995327103	0.004672897	0.995327103	0	0.009302122	0.009302122	0.009302122	27	16.59917	1
19810448|F|0-67:A>T-67:A>T	TGCAGTAAGCCTAATTGATGTTACTTCAGTGCATCTTGTTTGACTAAAATTTCAGATTCGCTTTACTAT	TGCAGTAAGCCTAATTGATGTTACTTCAGTGCATCTTGTTTGACTAAAATTTCAGATTCGCTTTACTAT	67:A>T	67	0.8901099	0.995884774	0.012345679	0.987654321	0.004115226	0.008230453	0.008196582	0.024386526	0.016291554	13.91166	7	1
19803275|F|0-12:T>A-12:T>A	TGCAGTAATGGTTTGTTGATTAGATGGTCGTATGATGATTTCGAGTAGGGATGGATCCAAGGAATGGTT	TGCAGTAATGGTTTGTTGATTAGATGGTCGTATGATGATTTCGAGTAGGGATGGATCCAAGGAATGGTT	12:T>A	12	0.8095238	0.995475113	0.004524887	0.995475113	0.004524887	0	0.009008825	0.009008825	0.009008825	4.00397	3	1
19813636|F|0-50:A>G-50:A>G	TGCAGTACAGAATTTGTTATTTAGAACAGCACGTGGAAGTGGGTGCGCAGAAGCAATCCAAAGCAGCCA	TGCAGTACAGAATTTGTTATTTAGAACAGCACGTGGAAGTGGGTGCGCAGAAGCAATCCAAAGCAGCCA	50:A>G	50	0.8388278	0.004366812	0.995633188	0.004366812	0.995633188	0	0.008695486	0.008695486	0.008695486	37	10.56705	1
100149150|F|0-55:T>A-55:T>A	TGCAGTACTGCTTACAAAGATGTATAGATAGTCTCAATCTACAAAACTGCTCGTTTTACCATAAAGTAG	TGCAGTACTGCTTACAAAGATGTATAGATAGTCTCAATCTACAAAACTGCTCGTTTTACCATAAAGTAG	55:T>A	55	0.7692308	0.00952381	0.99047619	0.00952381	0.99047619	0	0.018866213	0.018866213	0.018866213	12.5	3.025	1
100149175|F|0-35:A>C-35:A>C	TGCAGTACTTGGAGGCTCTACAAAAGTAGATACAGAAATTTGTTCGATTTCTCAAGGTAAAAGTACACA	TGCAGTACTTGGAGGCTCTACAAAAGTAGATACAGAAATTTGTTCGATTTCTCAAGGTAAAAGTACACA	35:A>C	35	0.7985348	0.004587156	0.995412844	0.004587156	0.995412844	0	0.009132228	0.009132228	0.009132228	10	7.4741	1
100149188|F|0-57:T>G-57:T>G	TGCAGTAGAAATGTTGCCAACAAAGTTTATACATTTGTTGTGATACAAAAGTTTAGTTTGAAGTTACAG	TGCAGTAGAAATGTTGCCAACAAAGTTTATACATTTGTTGTGATACAAAAGTTTAGTTTGAAGTTACAG	57:T>G	57	0.8498168	0.004310345	0.995689655	0.004310345	0.995689655	0	0.008583532	0.008583532	0.008583532	10	7.39179	1
20330858|F|0-46:T>C-46:T>C	TGCAGTAGACTTGGTTTATCACCAATACTAAGAGGTTTGCTTGATCTGTAAACCCAAATACTGAATTCC	TGCAGTAGACTTGGTTTATCACCAATACTAAGAGGTTTGCTTGATCTGTAAACCCAAATACTGAATTCC	46:T>C	46	0.7728938	0.995260664	0.004739336	0.995260664	0.004739336	0	0.00943375	0.00943375	0.00943375	6.64876	27	1
100149233|F|0-27:T>C-27:T>C	TGCAGTAGATTTATATCTTATAAAATATGATGATAAATCTTTCTTTTTTGACATTTTAGTTTTTAGGTT	TGCAGTAGATTTATATCTTATAAAATATGATGATAAATCTTTCTTTTTTGACATTTTAGTTTTTAGGTT	27:T>C	27	0.7655678	0.009569378	0.995215311	0.004784689	0.990430622	0.004784689	0.01895561	0.009523591	0.014239601	13	6.4322	1
100149236|F|0-44:T>G-44:T>G	TGCAGTAGCAATTTTTCTGAGGGGGAGAACTCTTACAAGGAAGTTCTGTTTGATTCTGTCAACAGTTAG	TGCAGTAGCAATTTTTCTGAGGGGGAGAACTCTTACAAGGAAGTTCTGTTTGATTCTGTCAACAGTTAG	44:T>G	44	0.7545788	0.995145631	0.004854369	0.995145631	0.004854369	0	0.009661608	0.009661608	0.009661608	6.53942	3	1
100149252|F|0-5:C>T-5:C>T	TGCAGCAGCCTCCTCTCCTCCAAGGCAAATACGTACAACATCGAAGCCAATCTCCTAATTTGCATGAAT	TGCAGCAGCCTCCTCTCCTCCAAGGCAAATACGTACAACATCGAAGCCAATCTCCTAATTTGCATGAAT	5:C>T	5	0.7692308	0.004761905	0.995238095	0.004761905	0.995238095	0	0.009478458	0.009478458	0.009478458	27	6.59917	1
100149291|F|0-56:T>C-56:T>C	TGCAGTAGGTAATTCCTTAGGTAAGCAATACACCATTATTGAAAAGGGTGATCATATGCAGAAGGTTGC	TGCAGTAGGTAATTCCTTAGGTAAGCAATACACCATTATTGAAAAGGGTGATCATATGCAGAAGGTTGC	56:T>C	56	0.8864469	0.008264463	0.995867769	0.004132231	0.991735537	0.004132231	0.016392323	0.008230312	0.012311318	18	11.38267	1
100149309|F|0-30:C>T-30:C>T	TGCAGTAGTAACAAATTTACACAAATTAGGCAGAAGCCGGGATGCAATGACGAGCATTGTCACATTTCA	TGCAGTAGTAACAAATTTACACAAATTAGGCAGAAGCCGGGATGCAATGACGAGCATTGTCACATTTCA	30:C>T	30	0.7838828	0.004672897	0.995327103	0.004672897	0.995327103	0	0.009302122	0.009302122	0.009302122	21	4.46531	1
19813695|F|0-28:G>A-28:G>A	TGCAGTAGTACCAGCCATGTGTTGGTACGTTGGTTTGTACCAGACCCATATAGGTTCAGCCAACATTCA	TGCAGTAGTACCAGCCATGTGTTGGTACGTTGGTTTGTACCAGACCCATATAGGTTCAGCCAACATTCA	28:G>A	28	0.7802198	0.004694836	0.995305164	0.004694836	0.995305164	0	0.009345588	0.009345588	0.009345588	33	14.43983	1
20355295|F|0-12:A>G-12:A>G	TGCAGTAGTCGAACTTTGCTATGAGGTAAACTCAAGAATGAACCCATTGGCCTTTTCTCTTTTGGCCCA	TGCAGTAGTCGAACTTTGCTATGAGGTAAACTCAAGAATGAACCCATTGGCCTTTTCTCTTTTGGCCCA	12:A>G	12	0.9010989	0.008130081	0.991869919	0.008130081	0.991869919	0	0.016127966	0.016127966	0.016127966	41.5	23.14931	1
100149330|F|0-43:G>T-43:G>T	TGCAGTAGTCGATCTCGAGTCGTCAGGATCGCAACAAAAGTGAGGGCTCTTCTCTTCGAGGGTGATGAA	TGCAGTAGTCGATCTCGAGTCGTCAGGATCGCAACAAAAGTGAGGGCTCTTCTCTTCGAGGGTGATGAA	43:G>T	43	0.8058608	0.004545455	0.995454545	0.004545455	0.995454545	0	0.009049587	0.009049587	0.009049587	13	3.73913	1
100149356|F|0-22:T>C-22:T>C	TGCAGTATAAAAATGGATGATGTTCCAGATATACAAGGATGTCAAAGAACCAGAGAAAAGATAGAAATC	TGCAGTATAAAAATGGATGATGTTCCAGATATACAAGGATGTCAAAGAACCAGAGAAAAGATAGAAATC	22:T>C	22	0.8534799	0.995708155	0.004291845	0.995708155	0.004291845	0	0.008546851	0.008546851	0.008546851	5.07037	4	1
100149358|F|0-15:G>A-15:G>A	TGCAGTATAAATCATGAATCACAATGTTGTCTTGGTACCCAATCACTGTCCACCTCTCTTCTCAGAAAT	TGCAGTATAAATCATGAATCACAATGTTGTCTTGGTACCCAATCACTGTCCACCTCTCTTCTCAGAAAT	15:G>A	15	0.7582418	1	0.009661836	0.990338164	0	0.009661836	0	0.019136969	0.009568485	8.58547	2.5	1
19809626|F|0-67:A>C-67:A>C	TGCAGTATAAGATATATGATTCTGACTGTCCTTGTTTTCATCCTATAACTAATGCTTCTAGGAACGTAG	TGCAGTATAAGATATATGATTCTGACTGTCCTTGTTTTCATCCTATAACTAATGCTTCTAGGAACGTAG	67:A>C	67	0.8717949	0.004201681	0.995798319	0.004201681	0.995798319	0	0.008368053	0.008368053	0.008368053	13	6.30824	1
19809630|F|0-19:C>T-19:C>T	TGCAGTATAATTATTGGGCCCAGGTTTTCCTTTGGTCACAATACAAGTCACAAGTAACTCTTGACATAT	TGCAGTATAATTATTGGGCCCAGGTTTTCCTTTGGTCACAATACAAGTCACAAGTAACTCTTGACATAT	19:C>T	19	0.8681319	0.995780591	0.004219409	0.995780591	0.004219409	0	0.008403212	0.008403212	0.008403212	17.78339	45	1
20320948|F|0-28:C>T-28:C>T	TGCAGTATACTGCCCGATACGGGCGGTACATATCAATTCGACAAGAGACCAGTACGTGGACCATCCTGT	TGCAGTATACTGCCCGATACGGGCGGTACATATCAATTCGACAAGAGACCAGTACGTGGACCATCCTGT	28:C>T	28	0.7545788	0.009708738	0.995145631	0.004854369	0.990291262	0.004854369	0.019228957	0.009661608	0.014445282	9	5.90598	1
100149504|F|0-58:T>C-58:T>C	TGCAGTATGTTCTATAGACAATCATTTTCAAATTACTAGCTTTTTCTGCTGAGTTTTATAGACAATCAT	TGCAGTATGTTCTATAGACAATCATTTTCAAATTACTAGCTTTTTCTGCTGAGTTTTATAGACAATCAT	58:T>C	58	0.8351648	1	0.00877193	0.99122807	0	0.00877193	0	0.017389966	0.008694983	6.42803	2.5	1
100149523|F|0-17:C>T-17:C>T	TGCAGTATTATGTTTCACGGTAAATGAGTAAATCAATACAACTCAGTTCTTATTATGGAAATACTGTCA	TGCAGTATTATGTTTCACGGTAAATGAGTAAATCAATACAACTCAGTTCTTATTATGGAAATACTGTCA	17:C>T	17	0.8131868	0.009009009	0.990990991	0.009009009	0.990990991	0	0.017855694	0.017855694	0.017855694	17	5.4065	1
100149535|F|0-28:G>A-28:G>A	TGCAGTATTCCATTTCGAACAGTAAAGCGCCATTTTCACTTGAATAAGCCCTTCCTTTTCTAATTTCAT	TGCAGTATTCCATTTCGAACAGTAAAGCGCCATTTTCACTTGAATAAGCCCTTCCTTTTCTAATTTCAT	28:G>A	28	0.8681319	0.008438819	0.995780591	0.004219409	0.991561181	0.004219409	0.01673521	0.008403212	0.012569211	17.5	7.1558	1
100149537|F|0-16:A>G-16:A>G	TGCAGTATTCCTATAGAATAATTTCACTGCTTTTGCTGCAAGCATTTCTAGATACTCTTTCTTACTGAT	TGCAGTATTCCTATAGAATAATTTCACTGCTTTTGCTGCAAGCATTTCTAGATACTCTTTCTTAC	16:A>G	16	0.7545788	0.995145631	0.009708738	0.990291262	0.004854369	0.004854369	0.009661608	0.019228957	0.014445282	6.98707	2.5	1
100149539|F|0-51:T>C-51:T>C	TGCAGTATTCTGCCTTGCCAAATGAAAACCTAAGAAACGCATGCCTTCTCGTTGTACTCGTGCAGCGCC	TGCAGTATTCTGCCTTGCCAAATGAAAACCTAAGAAACGCATGCCTTCTCGTTGTACTCGTGCAGCGCC	51:T>C	51	0.7875458	0.995348837	0.009302326	0.990697674	0.004651163	0.004651163	0.009259059	0.018431585	0.013845322	3.36327	3	1
100149550|F|0-14:C>T-14:C>T	TGCAGTATTGGACACGGTTCCTAAGTCTGCATTTACCTTTCGTAGTTTGTTTTATTCATTTCAAGTTTT	TGCAGTATTGGACACGGTTCCTAAGTCTGCATTTACCTTTCGTAGTTTGTTTTATTCATTTCAAGTTTT	14:C>T	14	0.8644689	0.995762712	0.004237288	0.995762712	0.004237288	0	0.008438667	0.008438667	0.008438667	12.72364	3	1
100149581|F|0-65:A>T-65:A>T	TGCAGTCAAAGATACGCCTTCTCCTCCTTTCGGCTTGCTCTCTATCTTCTATCTGTTGTTTCTCGAAGA	TGCAGTCAAAGATACGCCTTCTCCTCCTTTCGGCTTGCTCTCTATCTTCTATCTGTTGTTTCTCGAAGA	65:A>T	65	0.8058608	0.009090909	0.990909091	0.009090909	0.990909091	0	0.018016529	0.018016529	0.018016529	9.5	3.77255	1
100149588|F|0-31:G>T-31:G>T	TGCAGTCAAATGCCCACTTTTGACCGCCGACGGAGTCGGCCTCATCGTTTGCCGAGCCTCCAAACTCAG	TGCAGTCAAATGCCCACTTTTGACCGCCGACGGAGTCGGCCTCATCGTTTGCCGAGCCTCCAAACTCAG	31:G>T	31	0.9084249	0.995967742	0.004032258	0.995967742	0.004032258	0	0.008031998	0.008031998	0.008031998	7.70423	4	1
100149653|F|0-51:G>A-51:G>A	TGCAGTCACACAGCCCAAGGATGCAATTGCCCATGGAGCATGGGCGTACCAGCATAACCAAAACATCTT	TGCAGTCACACAGCCCAAGGATGCAATTGCCCATGGAGCATGGGCGTACCAGCATAACCAAAACATCTT	51:G>A	51	0.7765568	0.004716981	0.995283019	0.004716981	0.995283019	0	0.009389462	0.009389462	0.009389462	20	5.72917	1
18299696|F|0-7:T>A-7:T>A	TGCAGTCTCACATAGCTATACAATTTCTCAAAGCACGTAAACAAGAAGCAATCTAAAGCTAACTTTATT	TGCAGTCTCACATAGCTATACAATTTCTCAAAGCACGTAAACAAGAAGCAATCTAAAGCTAACTTTATT	7:T>A	7	0.8571429	0.004273504	0.995726496	0.004273504	0.995726496	0	0.008510483	0.008510483	0.008510483	66	35.67636	1
100149678|F|0-18:C>A-18:C>A	TGCAGTCACGATGACCACCACTCCCGGACGTGCCCCAACCGCGGCGTGAAGCTATTCGGCGTACGGCTC	TGCAGTCACGATGACCACCACTCCCGGACGTGCCCCAACCGCGGCGTGAAGCTATTCGGCGTACGGCTC	18:C>A	18	0.7692308	0.995238095	0.004761905	0.995238095	0.004761905	0	0.009478458	0.009478458	0.009478458	3.61277	3	1
20337748|F|0-8:G>C-8:G>C	TGCAGTCAGTGTGGATACTATGAACCCCATAAATAGTTTACATGGAAATAGTTTAGGATATGTCCCAAA	TGCAGTCAGTGTGGATACTATGAACCCCATAAATAGTTTACATGGAAATAGTTTAGGATATGTCCCAAA	8:G>C	8	0.7619048	0.004807692	0.995192308	0.004807692	0.995192308	0	0.009569157	0.009569157	0.009569157	37	14.8383	1
20331785|F|0-25:T>A-25:T>A	TGCAGTCAGGAGTGAGTTTACTCAATGAATGTGTTTTGAAGCAAAAGAATGGGAAGCCGATGCGCGTTG	TGCAGTCAGGAGTGAGTTTACTCAATGAATGTGTTTTGAAGCAAAAGAATGGGAAGCCGATGCGCGTTG	25:T>A	25	0.9120879	0.004016064	0.995983936	0.004016064	0.995983936	0	0.007999871	0.007999871	0.007999871	30	8.55208	1
20347750|F|0-25:A>T-25:A>T	TGCAGTCATATGTAACTTTTGAATTATGGTCAGACAAGTTGATAATGAGATGAAAAGAGGCCATACATG	TGCAGTCATATGTAACTTTTGAATTATGGTCAGACAAGTTGATAATGAGATGAAAAGAGGCCATACATG	25:A>T	25	0.8754579	0.991631799	0.008368201	0.991631799	0.008368201	0	0.016596348	0.016596348	0.016596348	19.60215	44.5	1
100149751|F|0-24:G>T-24:G>T	TGCAGTCATCCATTACCATGCCAAGAAATAAGCAAATATTTCAAGAACCAGACCTAAGAATCAAATATC	TGCAGTCATCCATTACCATGCCAAGAAATAAGCAAATATTTCAAGAACCAGACCTAAGAATCAAATATC	24:G>T	24	0.7912088	0.00462963	0.99537037	0.00462963	0.99537037	0	0.009216392	0.009216392	0.009216392	23	7.01633	1
100149760|F|0-12:T>C-12:T>C	TGCAGTCATCTATTGTATCCTAGATTTACTGACATTTTGATAGTTGGCTTGTTTACTAGATCATTTGAT	TGCAGTCATCTATTGTATCCTAGATTTACTGACATTTTGATAGTTGGCTTGTTTACTAGATCATTTGAT	12:T>C	12	0.8534799	0.995708155	0.008583691	0.991416309	0.004291845	0.004291845	0.008546851	0.017020022	0.012783437	4.30741	3	1
100149784|F|0-21:T>C-21:T>C	TGCAGTCATTGCCATGGAAGCTAAGAAAGCAACGGCACTTCCCATCAATGCAGTCACCATTGAAGCTAC	TGCAGTCATTGCCATGGAAGCTAAGAAAGCAACGGCACTTCCCATCAATGCAGTCACCATTGAAGCTAC	21:T>C	21	0.8717949	0.995798319	0.004201681	0.995798319	0.004201681	0	0.008368053	0.008368053	0.008368053	7.59712	3	1
100149834|F|0-28:A>T-28:A>T	TGCAGTCCAGATTCTTCTTTTCCTATTCATTCACCTAAAATCCAAAACAAGAAAACCACACCCATAAAA	TGCAGTCCAGATTCTTCTTTTCCTATTCATTCACCTAAAATCCAAAACAAGAAAACCACACCCATAAAA	28:A>T	28	0.9157509	0.004	0.996	0.004	0.996	0	0.007968	0.007968	0.007968	9	6.23051	1
100149848|F|0-23:A>C-23:A>C	TGCAGTCCATCTCGCGTCAGCTGACCATCTTGCATCAGGAAACGGAGGGTAATCATTCCGACATCGAAT	TGCAGTCCATCTCGCGTCAGCTGACCATCTTGCATCAGGAAACGGAGGGTAATCATTCCGACATCGAAT	23:A>C	23	0.8608059	0.995744681	0.004255319	0.995744681	0.004255319	0	0.008474423	0.008474423	0.008474423	4.30996	3	1
100149865|F|0-6:T>C-6:T>C	TGCAGTTCCAGATTCATCCTGTGATCAATCAAACAAAAAAGAAATTTGAACATTGATTTCAACTTCCTC	TGCAGTTCCAGATTCATCCTGTGATCAATCAAACAAAAAAGAAATTTGAACATTGATTTCAACTTCCTC	6:T>C	6	0.8315018	0.004405286	0.995594714	0.004405286	0.995594714	0	0.00877176	0.00877176	0.00877176	14	5.46899	1
18251391|F|0-44:A>G-44:A>G	TGCAGTCCCCAGTTGAATCAATCGAACACATGACTTTCTGACACAGCAGGTCCCCGGGGGGGGACCAGA	TGCAGTCCCCAGTTGAATCAATCGAACACATGACTTTCTGACACAGCAGGTCCCCGGGGGGGGACCAGA	44:A>G	44	0.8937729	0.004098361	0.995901639	0.004098361	0.995901639	0	0.008163128	0.008163128	0.008163128	45	25.70318	1
100149878|F|0-33:G>A-33:G>A	TGCAGTCCCTTTGCCAGATGTTCCTGAACAACAGGACAAGTGTCTTGGGAGTTCATTGAAGTTGGGGGA	TGCAGTCCCTTTGCCAGATGTTCCTGAACAACAGGACAAGTGTCTTGGGAGTTCATTGAAGTTGGGGGA	33:G>A	33	0.8241758	0.004444444	0.995555556	0.004444444	0.995555556	0	0.008849383	0.008849383	0.008849383	19	6.53668	1
20360979|F|0-23:A>T-23:A>T	TGCAGTCCTCACGTGCCCGGCACAGCCAGGAACTCCCGATCTTCCGGTGGCGGACCGGCCCCGCCGCTG	TGCAGTCCTCACGTGCCCGGCACAGCCAGGAACTCCCGATCTTCCGGTGGCGGACCGGCCCCGCCGCTG	23:A>T	23	0.7582418	0.004830918	0.995169082	0.004830918	0.995169082	0	0.00961516	0.00961516	0.00961516	25	7.24051	1
100149974|F|0-9:G>A-9:G>A	TGCAGTCGAGGGAGGATTGGAGGGGTTTATATAGGAGGAGCTGAGGGTGAGAAGGAAGCAGTATGCATG	TGCAGTCGAGGGAGGATTGGAGGGGTTTATATAGGAGGAGCTGAGGGTGAGAAGGAAGCAGTATGCATG	9:G>A	9	0.8131868	0.995495495	0.004504505	0.995495495	0.004504505	0	0.008968428	0.008968428	0.008968428	9.55859	3	1
20341898|F|0-24:A>C-24:A>C	TGCAGTCGCGGTTGATGCAAGCCAAGGCACAACTAGCTGACAGCATGGTTCACTGACAATCGCCAGGGA	TGCAGTCGCGGTTGATGCAAGCCAAGGCACAACTAGCTGACAGCATGGTTCACTGACAATCGCCAGGGA	24:A>C	24	0.9340659	0.003921569	0.996078431	0.003921569	0.996078431	0	0.00781238	0.00781238	0.00781238	42	10.51351	1
18240869|F|0-43:G>T-43:G>T	TGCAGTCGTTTATTTGTTGCAAGCATATATTTTCTCATTATTTGTACAACATGACATTGATACAAATAA	TGCAGTCGTTTATTTGTTGCAAGCATATATTTTCTCATTATTTGTACAACATGACATTGATACAAATAA	43:G>T	43	0.9047619	0.004048583	0.995951417	0.004048583	0.995951417	0	0.008064384	0.008064384	0.008064384	65	31.02768	1
100150035|F|0-19:T>C-19:T>C	TGCAGTCTAGATTGACTGCTTCTCCCGATGAACCAGCCATATACGTTTTCATTAGATTGACTTTCTCCT	TGCAGTCTAGATTGACTGCTTCTCCCGATGAACCAGCCATATACGTTTTCATTAGATTGACTTTCTCCT	19:T>C	19	0.8168498	0.013452915	0.995515695	0.004484305	0.986547085	0.00896861	0.026543868	0.008928392	0.01773613	9.66667	5.80078	1
100150037|F|0-32:A>G-32:A>G	TGCAGTCTAGCAAGTTATTTATTTGTGTCTGTATGCAAAAAGTGAAATGTTGTATTTTGGGTGCTGCTA	TGCAGTCTAGCAAGTTATTTATTTGTGTCTGTATGCAAAAAGTGAAATGTTGTATTTTGGGTGCTGCTA	32:A>G	32	0.7912088	0.99537037	0.00462963	0.99537037	0.00462963	0	0.009216392	0.009216392	0.009216392	4.875	3	1
100150046|F|0-51:C>T-51:C>T	TGCAGTCTATATAAATAGTCTTTGTTGCAGTCAGCAGCATAGGGATTGACGCCTTCACTTCATACTCTC	TGCAGTCTATATAAATAGTCTTTGTTGCAGTCAGCAGCATAGGGATTGACGCCTTCACTTCATACTCTC	51:C>T	51	0.7802198	0.004694836	0.995305164	0.004694836	0.995305164	0	0.009345588	0.009345588	0.009345588	10	5.34959	1
19809810|F|0-8:G>A-8:G>A	TGCAGTCTGTGTTTGGACTGTGCAAGAAAAAGGAGCATCTTTTTGCCTTCTTCCCTACGAGGAAGAGAC	TGCAGTCTGTGTTTGGACTGTGCAAGAAAAAGGAGCATCTTTTTGCCTTCTTCCCTACGAGGAAGAGAC	8:G>A	8	0.8498168	0.995689655	0.004310345	0.995689655	0.004310345	0	0.008583532	0.008583532	0.008583532	13.18657	8	1
20321678|F|0-21:A>C-21:A>C	TGCAGTCTCATATGTCTTTGTATCAGAATGATACAGTGTTCCAACATACCATCACAAGGCCACCCTATA	TGCAGTCTCATATGTCTTTGTATCAGAATGATACAGTGTTCCAACATACCATCACAAGGCCACCCTATA	21:A>C	21	0.9194139	0.996015936	0.003984064	0.996015936	0.003984064	0	0.007936382	0.007936382	0.007936382	18.67687	36	1
20351547|F|0-34:G>C-34:G>C	TGCAGTCTCTGTTGATGAGCACATAGATATGTGAGTAGTGGGTCAGGAGTAAAGTCACTTTACTGTAAT	TGCAGTCTCTGTTGATGAGCACATAGATATGTGAGTAGTGGGTCAGGAGTAAAGTCACTTTACTGTAAT	34:G>C	34	0.956044	0.996168582	0.003831418	0.996168582	0.003831418	0	0.007633476	0.007633476	0.007633476	17.43607	4	1
100150168|F|0-27:A>C-27:A>C	TGCAGTCTTAGCTCACACCAGTCTTTCAAGTGGGAATAACTGCAAGGCACTCTCAGTTCATGTGAAGTT	TGCAGTCTTAGCTCACACCAGTCTTTCAAGTGGGAATAACTGCAAGGCACTCTCAGTTCATGTGAAGTT	27:A>C	27	0.8058608	0.995454545	0.004545455	0.995454545	0.004545455	0	0.009049587	0.009049587	0.009049587	5.04382	4	1
100150258|F|0-10:T>A-10:T>A	TGCAGTGAAATAATTTGATGCATTTGTAATATGGTTAGTAAAATAGAGAATGAAGTACCCGAATTAGAA	TGCAGTGAAATAATTTGATGCATTTGTAATATGGTTAGTAAAATAGAGAATGAAGTACCCGAATTAGAA	10:T>A	10	0.7545788	0.995145631	0.004854369	0.995145631	0.004854369	0	0.009661608	0.009661608	0.009661608	7.51899	4	1
100150394|F|0-38:G>A-38:G>A	TGCAGTGATCAGAGTAAGTCTAAAATAAGTGCTTCTCTGACAAAGATTTGGGAAGAACGTCTGAAACAG	TGCAGTGATCAGAGTAAGTCTAAAATAAGTGCTTCTCTGACAAAGATTTGGGAAGAACGTCTGAAACAG	38:G>A	38	0.8901099	1	0.008230453	0.991769547	0	0.008230453	0	0.016325425	0.008162712	13.92527	4	1
100150395|F|0-60:G>C-60:G>C	TGCAGTGATCAGAGTAAGTCTAAAATAAGTGCTTCTCTGACAAAGATTTGGGAAGAACGTGTGAAACAG	TGCAGTGATCAGAGTAAGTCTAAAATAAGTGCTTCTCTGACAAAGATTTGGGAAGAACGTGTGAAACAG	60:G>C	60	0.8937729	0.004098361	0.995901639	0.004098361	0.995901639	0	0.008163128	0.008163128	0.008163128	26	13.92527	1
100150444|F|0-12:C>T-12:C>T	TGCAGTGATTTTCATGTGGGAAGAAGATCTTTAGAATACCGAAGGTAGAATATAAACAAACCAAAAAAA	TGCAGTGATTTTCATGTGGGAAGAAGATCTTTAGAATACCGAAGGTAGAATATAAACAAACCAAAAAAA	12:C>T	12	0.7985348	0.009174312	0.990825688	0.009174312	0.990825688	0	0.018180288	0.018180288	0.018180288	12.5	4.35686	1
100150444|F|0-39:C>A-39:C>A	TGCAGTGATTTTCATGTGGGAAGAAGATCTTTAGAATACCGAAGGTAGAATATAAACAAACCAAAAAAA	TGCAGTGATTTTCATGTGGGAAGAAGATCTTTAGAATACCGAAGGTAGAATATAAACAAACCAAAAAAA	39:C>A	39	0.952381	0.007692308	0.992307692	0.007692308	0.992307692	0	0.015266272	0.015266272	0.015266272	12.5	8.45215	1
100150491|F|0-18:C>T-18:C>T	TGCAGTGCATAATGTGGTCTAGAAACAATGTATCTAGGGAGCGATGCCCCTTTGCTCGCATCAGCTGAA	TGCAGTGCATAATGTGGTCTAGAAACAATGTATCTAGGGAGCGATGCCCCTTTGCTCGCATCAGCTGAA	18:C>T	18	0.9010989	0.995934959	0.012195122	0.987804878	0.004065041	0.008130081	0.008097032	0.024092802	0.016094917	10.06228	5.66667	1
100150501|F|0-36:C>G-36:C>G	TGCAGTGCATGAGTATCAATTCTTCTCTATCTATCACAGATGGGTGGAACAGATTCCAAAGGCACAGAA	TGCAGTGCATGAGTATCAATTCTTCTCTATCTATCACAGATGGGTGGAACAGATTCCAAAGGCACAGAA	36:C>G	36	0.9084249	0.004032258	0.995967742	0.004032258	0.995967742	0	0.008031998	0.008031998	0.008031998	38	9.71875	1
100150551|F|0-13:A>T-13:A>T	TGCAGTGCTCGTAAAATAGCTCTCTTACGTAGGTAGGAACCCTTGACGAGGTCAGCATTGAGGCAGACC	TGCAGTGCTCGTAAAATAGCTCTCTTACGTAGGTAGGAACCCTTGACGAGGTCAGCATTGAGGCAGACC	13:A>T	13	0.7802198	0.009389671	0.990610329	0.009389671	0.990610329	0	0.018603011	0.018603011	0.018603011	19.5	4.45532	1
18225678|F|0-47:C>T-47:C>T	TGCAGTGCTGGGTCACCACTCCTTCCACCTCTGGTATGCGTCCTTGCCAGCCTCCTCCTCCTCTTATCC	TGCAGTGCTGGGTCACCACTCCTTCCACCTCTGGTATGCGTCCTTGCCAGCCTCCTCCTCCTCTTATCC	47:C>T	47	0.7545788	0.004854369	0.995145631	0.004854369	0.995145631	0	0.009661608	0.009661608	0.009661608	34	14.7377	1
100150570|F|0-57:T>A-57:T>A	TGCAGTGCTTCACATACTCACTAATGGAAAGGACTCTGTGTTCAGCTGAGACATGTGTGAGAGAGAGAG	TGCAGTGCTTCACATACTCACTAATGGAAAGGACTCTGTGTTCAGCTGAGACATGTGTGAGAGAGAGAG	57:T>A	57	0.7985348	0.995412844	0.02293578	0.97706422	0.004587156	0.018348624	0.009132228	0.04481946	0.026975844	10.93385	6.8	1
100150604|F|0-22:A>C-22:A>C	TGCAGTGGAATTACTTGGTCCCAGCCTAAATCAGTAGCTACGGAATGAAAGCAAGTAAACTCCGTTTTC	TGCAGTGGAATTACTTGGTCCCAGCCTAAATCAGTAGCTACGGAATGAAAGCAAGTAAACTCCGTTTTC	22:A>C	22	0.9340659	0.003921569	0.996078431	0.003921569	0.996078431	0	0.00781238	0.00781238	0.00781238	16	6.18919	1
100150605|F|0-68:C>A-68:C>A	TGCAGTGGAATTACTTGGTCCCCGCCTAAATCAGTAGCTACGGAATGAAAGCAAGTAAACTCCGTTTTC	TGCAGTGGAATTACTTGGTCCCCGCCTAAATCAGTAGCTACGGAATGAAAGCAAGTAAACTCCGTTTTC	68:C>A	68	0.9304029	1	0.007874016	0.992125984	0	0.007874016	0	0.015624031	0.007812016	6.18919	5	1
100150633|F|0-32:T>C-32:T>C	TGCAGTGAATCTCGACAAAATACAAATACAAATGGTATACATCATTCAGTTATACATGTCATACCCTGA	TGCAGTGAATCTCGACAAAATACAAATACAAATGGTATACATCATTCAGTTATACATGTCATACCCTGA	32:T>C	32	0.8205128	0.004464286	0.995535714	0.004464286	0.995535714	0	0.008888712	0.008888712	0.008888712	9	6.96183	1
100150664|F|0-48:T>A-48:T>A	TGCAGTGGCCAATGGAGTGTTGGGGCTTGTGTTTGGTGTGCTTACATCTTTGGTAGTTGATATGGCATT	TGCAGTGGCCAATGGAGTGTTGGGGCTTGTGTTTGGTGTGCTTACATCTTTGGTAGTTGATATGGCATT	48:T>A	48	0.8644689	0.004237288	0.995762712	0.004237288	0.995762712	0	0.008438667	0.008438667	0.008438667	24	10.95203	1
100150763|F|0-9:T>C-9:T>C	TGCAGTGGTTTGTAAAGGACATGATGATGCTGTCACTCTCACTTCCTCTTCCCTGACAGCATCCTCAGG	TGCAGTGGTTTGTAAAGGACATGATGATGCTGTCACTCTCACTTCCTCTTCCCTGACAGCATCCTCAGG	9:T>C	9	0.9047619	0.995951417	0.004048583	0.995951417	0.004048583	0	0.008064384	0.008064384	0.008064384	20.12803	10	1
100150767|F|0-50:A>G-50:A>G	TGCAGTGTAAACCTGAAGAAGAAGAAGAAGAAGAAGAAGAAGAAGAAGAAAGCAGCATGCAGAAGACTA	TGCAGTGTAAACCTGAAGAAGAAGAAGAAGAAGAAGAAGAAGAAGAAGAAAGCAGCATGCAGAAGACTA	50:A>G	50	0.7545788	0.004854369	0.995145631	0.004854369	0.995145631	0	0.009661608	0.009661608	0.009661608	9	3.38261	1
19813968|F|0-59:G>T-59:G>T	TGCAGTGTCAGTTTCAAAGCTTGTAAGGGCAGGCTTCTGGGCAACCGTAGGGATTTCAAGAACAAGTAA	TGCAGTGTCAGTTTCAAAGCTTGTAAGGGCAGGCTTCTGGGCAACCGTAGGGATTTCAAGAACAAGTAA	59:G>T	59	0.9450549	0.003875969	0.996124031	0.003875969	0.996124031	0	0.007721892	0.007721892	0.007721892	23	22.94737	1
100150859|F|0-36:A>T-36:A>T	TGCAGTGTGCAGGGAGGTTGCTCCTTCTGTGTGACCATGCTTTTCTGCTTTGATACCAAATTTCATAGA	TGCAGTGTGCAGGGAGGTTGCTCCTTCTGTGTGACCATGCTTTTCTGCTTTGATACCAAATTTCATAGA	36:A>T	36	0.8571429	0.995726496	0.008547009	0.991452991	0.004273504	0.004273504	0.008510483	0.016947914	0.012729199	10.31752	9	1
100150998|F|0-12:A>G-12:A>G	TGCAGTTACATGAGGTACAAGAATAAGGACAAAGTGTTGGAAGTTCCTCCGCAAAGATCTGCTAACGAC	TGCAGTTACATGAGGTACAAGAATAAGGACAAAGTGTTGGAAGTTCCTCCGCAAAGATCTGCTAACGAC	12:A>G	12	0.7802198	0.004694836	0.995305164	0.004694836	0.995305164	0	0.009345588	0.009345588	0.009345588	11	4.916	1
100151022|F|0-22:G>A-22:G>A	TGCAGTTACTGTCTAAAGAAGGGCATCATACTATCTTGTGCAGTCAGGCACACCAAAGATGTTATTAGA	TGCAGTTACTGTCTAAAGAAGGGCATCATACTATCTTGTGCAGTCAGGCACACCAAAGATGTTATTAGA	22:G>A	22	0.7875458	0.995348837	0.009302326	0.990697674	0.004651163	0.004651163	0.009259059	0.018431585	0.013845322	11.53061	8.5	1
19810000|F|0-67:C>A-67:C>A	TGCAGTTAGAGTTGAGTTCGGATACAGGGATACAGCGGATCTCTACTTTTTCTATACTTTATATTCTCA	TGCAGTTAGAGTTGAGTTCGGATACAGGGATACAGCGGATCTCTACTTTTTCTATACTTTATATTCTCA	67:C>A	67	0.956044	0.996168582	0.003831418	0.996168582	0.003831418	0	0.007633476	0.007633476	0.007633476	17.47869	66	1
100151063|F|0-46:C>G-46:C>G	TGCAGTTAGTCGTGGCATCGCACGTATAAAACTTGTAAACAGCAAGCAGAAACAAGATCGAATGTCACA	TGCAGTTAGTCGTGGCATCGCACGTATAAAACTTGTAAACAGCAAGCAGAAACAAGATCGAATGTCACA	46:C>G	46	0.8754579	0.9958159	0.0041841	0.9958159	0.0041841	0	0.008333187	0.008333187	0.008333187	8.18505	6	1
100151087|F|0-24:T>G-24:T>G	TGCAGTTATCTTCTTCCAGCTCCTTATCGCAATCAGCAAGGGGATGACAACCCATGAGCTGTTTGCTCC	TGCAGTTATCTTCTTCCAGCTCCTTATCGCAATCAGCAAGGGGATGACAACCCATGAGCTGTTTGCTCC	24:T>G	24	0.7875458	0.004651163	0.995348837	0.004651163	0.995348837	0	0.009259059	0.009259059	0.009259059	28	6.71138	1
100151097|F|0-30:C>A-30:C>A	TGCAGTTATGGCGTAAAGAAATGTGACACACGAAGCGTTGAATGAGATGGTGAGTGGCTGTTTCACCGC	TGCAGTTATGGCGTAAAGAAATGTGACACACGAAGCGTTGAATGAGATGGTGAGTGGCTGTTTCACCGC	30:C>A	30	0.7875458	0.004651163	0.995348837	0.004651163	0.995348837	0	0.009259059	0.009259059	0.009259059	15	5.65339	1
100151152|F|0-10:A>G-10:A>G	TGCAGTTCACAATGGACATAGAGAGGATGACATAAGCTCCAACTCTTTTAGCAGGAGCGATTTGAGTTG	TGCAGTTCACAATGGACATAGAGAGGATGACATAAGCTCCAACTCTTTTAGCAGGAGCGATTTGAGTTG	10:A>G	10	0.8131868	1	0.009009009	0.990990991	0	0.009009009	0	0.017855694	0.008927847	8.45098	3	1
100151231|F|0-21:G>A-21:G>A	TGCAGTTCCACTTTTCTTAGAGCTAGAATCATCAAAATTCACTTCTGATGGTTGGAAATGGTCGTGAAA	TGCAGTTCCACTTTTCTTAGAGCTAGAATCATCAAAATTCACTTCTGATGGTTGGAAATGGTCGTGAAA	21:G>A	21	0.8315018	0.008810573	0.995594714	0.004405286	0.991189427	0.004405286	0.017465893	0.00877176	0.013118826	11	7.24231	1
100151231|F|0-29:C>A-29:C>A	TGCAGTTCCACTTTTCTTAGAGCTAGAATCATCAAAATTCACTTCTGATGGTTGGAAATGGTCGTGAAA	TGCAGTTCCACTTTTCTTAGAGCTAGAATCATCAAAATTCACTTCTGATGGTTGGAAATGGTCGTGAAA	29:C>A	29	0.959707	0.003816794	0.996183206	0.003816794	0.996183206	0	0.007604452	0.007604452	0.007604452	21	11.57895	1
100151299|F|0-8:T>C-8:T>C	TGCAGTTCTAGCATCAAGGCCTGACGTTGGCTCATCCATAAAGATGATGGATGGGTTTGCAACCAGTTC	TGCAGTTCTAGCATCAAGGCCTGACGTTGGCTCATCCATAAAGATGATGGATGGGTTTGCAACCAGTTC	8:T>C	8	0.8168498	1	0.00896861	0.99103139	0	0.00896861	0	0.017776348	0.008888174	7.37891	3	1
100151432|F|0-55:A>G-55:A>G	TGCAGTTGATAGTTGACGATAAAAGAAGAGGGGAGAGGGTCAAATTATTTTAGAAAAGTTACAAATAAA	TGCAGTTGATAGTTGACGATAAAAGAAGAGGGGAGAGGGTCAAATTATTTTAGAAAAGTTACAAATAAA	55:A>G	55	0.8424908	1	0.008695652	0.991304348	0	0.008695652	0	0.017240076	0.008620038	5.85714	3.5	1
100151447|F|0-63:T>C-63:T>C	TGCAGTTGATGCTGGCAATATGAATAATCCAATGCCACCTGTCCTTCGTCCCAGTGATATGTTTTACAG	TGCAGTTGATGCTGGCAATATGAATAATCCAATGCCACCTGTCCTTCGTCCCAGTGATATGTTTTACAG	63:T>C	63	0.8498168	0.004310345	0.995689655	0.004310345	0.995689655	0	0.008583532	0.008583532	0.008583532	16	8.631	1
100151454|F|0-46:T>G-46:T>G	TGCAGTTGATTCCCTCACATGTTTGCCATCTGGATGTTACTCAAGATACACTGTATTTGATGTAATATT	TGCAGTTGATTCCCTCACATGTTTGCCATCTGGATGTTACTCAAGATACACTGTATTTGATGTAATATT	46:T>G	46	0.8315018	0.004405286	0.995594714	0.004405286	0.995594714	0	0.00877176	0.00877176	0.00877176	15	4.79389	1
18225905|F|0-49:T>C-49:T>C	TGCAGTTGCCTCTCCCTGCCCTTCTATTTGAACGGTGGGGACGGGAGCTTGGCGTGAATCCACGCGTTG	TGCAGTTGCCTCTCCCTGCCCTTCTATTTGAACGGTGGGGACGGGAGCTTGGCGTGAATCCACGCGTTG	49:T>C	49	0.7838828	0.014018692	0.995327103	0.004672897	0.985981308	0.009345794	0.027644336	0.009302122	0.018473229	16.66667	13.43443	1
20321075|F|0-15:T>A-15:T>A	TGCAGTTGCTTCAGCTGCATACCGAGAAAGACGAGACCGCCCTTTTCTTTCCTCCAAACAACCAGCAGA	TGCAGTTGCTTCAGCTGCATACCGAGAAAGACGAGACCGCCCTTTTCTTTCCTCCAAACAACCAGCAGA	15:T>A	15	0.981685	0.996268657	0.003731343	0.996268657	0.003731343	0	0.007434841	0.007434841	0.007434841	17.47937	47	1
100151608|F|0-7:G>A-7:G>A	TGCAGTTGTAAGATATTTGCTGGACAGACCAAATTTTAGCACAAATCTTTGTGAAGCTTTGGATGGTAT	TGCAGTTGTAAGATATTTGCTGGACAGACCAAATTTTAGCACAAATCTTTGTGAAGCTTTGGATGGTAT	7:G>A	7	0.7545788	0.995145631	0.009708738	0.990291262	0.004854369	0.004854369	0.009661608	0.019228957	0.014445282	4.22511	4	1
100151624|F|0-13:G>T-13:G>T	TGCAGTTGTATGTGGCTGTCTGTAGTAAAATGGTTTGCCTTTGTGCCTGAAACATTGTAATCCAACACG	TGCAGTTGTATGTGGCTGTCTGTAGTAAAATGGTTTGCCTTTGTGCCTGAAACATTGTAATCCAACACG	13:G>T	13	0.7655678	0.004784689	0.995215311	0.004784689	0.995215311	0	0.009523591	0.009523591	0.009523591	6	5.68313	1
18276243|F|0-21:T>A-21:T>A	TGCAGTTGTCCTCCACTGCCCTCTTTCATCTTCTCTCTGCTGCCTCTTATTTCCTCCCCTCTTCTTTCC	TGCAGTTGTCCTCCACTGCCCTCTTTCATCTTCTCTCTGCTGCCTCTTATTTCCTCCCCTCTTCTTTCC	21:T>A	21	0.7912088	0.009259259	0.99537037	0.00462963	0.990740741	0.00462963	0.018347051	0.009216392	0.013781722	25.5	20.37698	1
100151658|F|0-40:T>C-40:T>C	TGCAGTTGTGACCACTCTTATAAGTAATCATATATTCATCTCTTTTTGGAAAGTGAGTATTTATAATTA	TGCAGTTGTGACCACTCTTATAAGTAATCATATATTCATCTCTTTTTGGAAAGTGAGTATTTATAATTA	40:T>C	40	0.8351648	0.00877193	0.99122807	0.00877193	0.99122807	0	0.017389966	0.017389966	0.017389966	30	7.27757	1
18276254|F|0-64:G>A-64:G>A	TGCAGTTGTGATCTTGGCTTGCATTTACTCCCATGGCAGGTTTAGATTGGTTGATAGGCATGTTGCAGC	TGCAGTTGTGATCTTGGCTTGCATTTACTCCCATGGCAGGTTTAGATTGGTTGATAGGCATGTTGCAGC	64:G>A	64	0.7765568	1	0.009433962	0.990566038	0	0.009433962	0	0.018689925	0.009344963	19.06276	11.5	1
100151672|F|0-31:G>T-31:G>T	TGCAGTTGTGTAAATCGGAGGAGGAAAATTGGAAGTCTTTGTTTGCCACAACAACTAAATAGAACAGTG	TGCAGTTGTGTAAATCGGAGGAGGAAAATTGGAAGTCTTTGTTTGCCACAACAACTAAATAGAACAGTG	31:G>T	31	0.9157509	0.004	0.996	0.004	0.996	0	0.007968	0.007968	0.007968	12	6.32302	1
100151713|F|0-6:T>C-6:T>C	TGCAGTTTAAAAGGAAGAGTTTCTGTAGGTCATCCAGCTCTGCAAGTGGTGAACCTGATAATATACGAA	TGCAGTTTAAAAGGAAGAGTTTCTGTAGGTCATCCAGCTCTGCAAGTGGTGAACCTGATAATATACGAA	6:T>C	6	0.7802198	0.990610329	0.009389671	0.990610329	0.009389671	0	0.018603011	0.018603011	0.018603011	7.41079	2.5	1
20331349|F|0-24:G>A-24:G>A	TGCAGTTTCAAGCTGCTGCTTTAGGGCTGCAACCTCAGCTTCTGCCTGCTCCCAGCCTATCAAATTTCA	TGCAGTTTCAAGCTGCTGCTTTAGGGCTGCAACCTCAGCTTCTGCCTGCTCCCAGCCTATCAAATTTCA	24:G>A	24	0.8901099	0.004115226	0.995884774	0.004115226	0.995884774	0	0.008196582	0.008196582	0.008196582	34	11.25	1
100151820|F|0-47:T>C-47:T>C	TGCAGTTTCTATCTTGCTATCTATCTCTTCCTGTAGTATGTCATAATTGCCGGAAACTCAAACATCTTT	TGCAGTTTCTATCTTGCTATCTATCTCTTCCTGTAGTATGTCATAATTGCCGGAAACTCAAACATCTTT	47:T>C	47	0.7838828	0.014018692	0.995327103	0.004672897	0.985981308	0.009345794	0.027644336	0.009302122	0.018473229	8	4.18033	1
100151840|F|0-8:T>C-8:T>C	TGCAGTTTTTTCTTCCTCAAACGGAGTCGTCGTTTGCTTCAGCATCCATTTCTTTCTCCAACCCCTCTG	TGCAGTTTTTTCTTCCTCAAACGGAGTCGTCGTTTGCTTCAGCATCCATTTCTTTCTCCAACCCCTCTG	8:T>C	8	0.7619048	0.009615385	0.995192308	0.004807692	0.990384615	0.004807692	0.019045858	0.009569157	0.014307507	7.5	4.70339	1
18264835|F|0-68:A>C-68:A>C	TGCAGTTTGCTAACACTCTGGTTCACACAAAGTGAAAGATATTAGAGTTTTTCTATTGCAGGAAAAAAA	TGCAGTTTGCTAACACTCTGGTTCACACAAAGTGAAAGATATTAGAGTTTTTCTATTGCAGGAAAAAAA	68:A>C	68	0.8351648	0.995614035	0.004385965	0.995614035	0.004385965	0	0.008733456	0.008733456	0.008733456	25.96212	83	1
100151951|F|0-12:G>A-12:G>A	TGCAGTTTTAGAGTGGCGTTTTGGAGCTATTGCACGCTTCAAATTTGTTAGATCATGGAGTTTTCTGGT	TGCAGTTTTAGAGTGGCGTTTTGGAGCTATTGCACGCTTCAAATTTGTTAGATCATGGAGTTTTCTGGT	12:G>A	12	0.9194139	0.007968127	0.992031873	0.007968127	0.992031873	0	0.015809273	0.015809273	0.015809273	25	9.81507	1
100151951|F|0-16:C>G-16:C>G	TGCAGTTTTAGAGTGGCGTTTTGGAGCTATTGCACGCTTCAAATTTGTTAGATCATGGAGTTTTCTGGT	TGCAGTTTTAGAGTGGCGTTTTGGAGCTATTGCACGCTTCAAATTTGTTAGATCATGGAGTTTTCTGGT	16:C>G	16	0.7582418	0.009661836	0.990338164	0.009661836	0.990338164	0	0.019136969	0.019136969	0.019136969	25	6.38655	1
100151970|F|0-53:G>A-53:G>A	TGCAGTTTTCACTTCCAAGTCGCAACAAATATTATTGCGACTTTTATATACCTGTATTCTTCTTAGTAA	TGCAGTTTTCACTTCCAAGTCGCAACAAATATTATTGCGACTTTTATATACCTGTATTCTTCTTAGTAA	53:G>A	53	0.8864469	0.995867769	0.008264463	0.991735537	0.004132231	0.004132231	0.008230312	0.016392323	0.012311318	9.4484	9	1
100151984|F|0-17:A>G-17:A>G	TGCAGTTTTCTTGCAAGATGATGTACCAACTTTAGAATATCTCTATCTGCTCAACCACTTGGTGGTGCT	TGCAGTTTTCTTGCAAGATGATGTACCAACTTTAGAATATCTCTATCTGCTCAACCACTTGGTGGTGCT	17:A>G	17	0.8754579	0.0041841	0.9958159	0.0041841	0.9958159	0	0.008333187	0.008333187	0.008333187	24	18.87132	1
20342351|F|0-59:A>G-59:A>G	TGCAGTTTTCTTTTCATTGTAAATTTTGTTGGAATTGCTCCACCTCTGGTAATATTGGAACTTGAATTT	TGCAGTTTTCTTTTCATTGTAAATTTTGTTGGAATTGCTCCACCTCTGGTAATATTGGAACTTGAATTT	59:A>G	59	0.8095238	0.995475113	0.009049774	0.990950226	0.004524887	0.004524887	0.009008825	0.017935751	0.013472288	11.22134	3	1
100152051|F|0-66:G>A-66:G>A	TGCAGTTTTTGTGTCATTGAGAGTCAAAGAAAGAGCTCTACGTTCTCTAAATGCATTGACCTGCAGGAA	TGCAGTTTTTGTGTCATTGAGAGTCAAAGAAAGAGCTCTACGTTCTCTAAATGCATTGACCTGCAGGAA	66:G>A	66	0.8095238	0.995475113	0.009049774	0.990950226	0.004524887	0.004524887	0.009008825	0.017935751	0.013472288	8.76587	8.5	1
100152410|F|0-22:A>C-22:A>C	TGCAGAAATGAATTCTTTTTCCATCCATGCATGCTATGAATGTTGCCATTGACACTGACACACTGATTT	TGCAGAAATGAATTCTTTTTCCATCCATGCATGCTATGAATGTTGCCATTGACACTGACACACTGATTT	22:A>C	22	0.8424908	0.004347826	0.995652174	0.004347826	0.995652174	0	0.008657845	0.008657845	0.008657845	9	5.23954	1
100152567|F|0-23:G>A-23:G>A	TGCAGAAGAAGGTGAGGGGAGGGGGAGAATAGTGAAAGAAACCACACAAGTAAGAGCTGTCATCCTTCC	TGCAGAAGAAGGTGAGGGGAGGGGGAGAATAGTGAAAGAAACCACACAAGTAAGAGCTGTCATCCTTCC	23:G>A	23	0.7728938	1	0.009478673	0.990521327	0	0.009478673	0	0.018777655	0.009388828	9.7102	5.5	1
19815056|F|0-41:T>G-41:T>G	TGCAGAATCGATAAGCTAAGCGCCCTTGAGCTCACCCGACGTGTGCCCTCGGAAGCTGGGTACACGGAG	TGCAGAATCGATAAGCTAAGCGCCCTTGAGCTCACCCGACGTGTGCCCTCGGAAGCTGGGTACACGGAG	41:T>G	41	0.7582418	0.990338164	0.009661836	0.990338164	0.009661836	0	0.019136969	0.019136969	0.019136969	5.85957	22	1
18260019|F|0-32:T>G-32:T>G	TGCAGACATGTGGATTCGGTCGTGGATACCATTATTCAATCTATAATATTAGTATGCAGCAACTGGATA	TGCAGACATGTGGATTCGGTCGTGGATACCATTATTCAATCTATAATATTAGTATGCAGCAACTGGATA	32:T>G	32	0.8717949	0.995798319	0.004201681	0.995798319	0.004201681	0	0.008368053	0.008368053	0.008368053	24.59783	67	1
18289807|F|0-27:C>T-27:C>T	TGCAGACGTGTTTGTTTGATGAAAATGCACTGCCTGATTAGCATAAACTCACTGCAAACAACTTGAAAA	TGCAGACGTGTTTGTTTGATGAAAATGCACTGCCTGATTAGCATAAACTCACTGCAAACAACTTGAAAA	27:C>T	27	0.7582418	0.004830918	0.995169082	0.004830918	0.995169082	0	0.00961516	0.00961516	0.00961516	86	23.5678	1
100153347|F|0-17:C>G-17:C>G	TGCAGAGCAAAGTATTACTCTGGTCTACTCAGTGAGACAGTGACCATCAATATCAAGCATAAATTATCT	TGCAGAGCAAAGTATTACTCTGGTCTACTCAGTGAGACAGTGACCATCAATATCAAGCATAAATTATCT	17:C>G	17	0.8095238	0.004524887	0.995475113	0.004524887	0.995475113	0	0.009008825	0.009008825	0.009008825	48	16.73518	1
18281864|F|0-24:G>C-24:G>C	TGCAGATACTTGACAGGAGTATGGGTACTTTTGGCATGTTCCTCTTGGATCCAGGTTAGGATTATCAAG	TGCAGATACTTGACAGGAGTATGGGTACTTTTGGCATGTTCCTCTTGGATCCAGGTTAGGATTATCAAG	24:G>C	24	0.7509158	0.004878049	0.995121951	0.004878049	0.995121951	0	0.009708507	0.009708507	0.009708507	40	21.86498	1
20345380|F|0-29:G>A-29:G>A	TGCAGATGTTTGTGAACATTATACTTACTGCTTTCTAACAATTTGTCGGGGACATTCTGGCACAAGGAA	TGCAGATGTTTGTGAACATTATACTTACTGCTTTCTAACAATTTGTCGGGGACATTCTGGCACAAGGAA	29:G>A	29	0.7545788	0.995145631	0.004854369	0.995145631	0.004854369	0	0.009661608	0.009661608	0.009661608	7.99153	3	1
100154124|F|0-24:A>G-24:A>G	TGCAGATTTATCGTTGTTAGGGGCAGGGGGAGCATGTGGATGATCAGTAGCTGGCCGTCAATTACTGCC	TGCAGATTTATCGTTGTTAGGGGCAGGGGGAGCATGTGGATGATCAGTAGCTGGCCGTCAATTACTGCC	24:A>G	24	0.7509158	0.995121951	0.004878049	0.995121951	0.004878049	0	0.009708507	0.009708507	0.009708507	6.53556	4	1
100154132|F|0-24:T>A-24:T>A	TGCAGATTTCGTTTCCTCTGTCTGTAAACAACAATCTGAGTAGTAGCTTGGAACATTTCCTCAAGAACA	TGCAGATTTCGTTTCCTCTGTCTGTAAACAACAATCTGAGTAGTAGCTTGGAACATTTCCTCAAGAACA	24:T>A	24	0.8205128	0.004464286	0.995535714	0.004464286	0.995535714	0	0.008888712	0.008888712	0.008888712	7	4.36923	1
18261051|F|0-6:G>A-6:G>A	TGCAGCGAAGCATAGCACTAAAATCACTAGGACCTTCTTTATTATGGGTTGTATCCCCTCAAAACAAAA	TGCAGCGAAGCATAGCACTAAAATCACTAGGACCTTCTTTATTATGGGTTGTATCCCCTCAAAACAAAA	6:G>A	6	0.8278388	0.004424779	0.995575221	0.004424779	0.995575221	0	0.0088104	0.0088104	0.0088104	44	11.92636	1
20350447|F|0-32:T>C-32:T>C	TGCAGCAAAGGAAAGAGCTGCTGAACTCCAATTGGAGGTTACATCTTTGGAAAGGTGCAATCTTTTACC	TGCAGCAAAGGAAAGAGCTGCTGAACTCCAATTGGAGGTTACATCTTTGGAAAGGTGCAATCTTTTACC	32:T>C	32	0.8131868	0.995495495	0.004504505	0.995495495	0.004504505	0	0.008968428	0.008968428	0.008968428	11.00408	42	1
100157377|F|0-6:A>G-6:A>G	TGCAGTAGCAACAAGTAGAGAACAGAGGCCTTTTGATTACCATCAATATACATGTATTTTAGTAGGCCA	TGCAGTAGCAACAAGTAGAGAACAGAGGCCTTTTGATTACCATCAATATACATGTATTTTAGTAGGCCA	6:A>G	6	0.7728938	0.995260664	0.009478673	0.990521327	0.004739336	0.004739336	0.00943375	0.018777655	0.014105703	10.39506	4	1
100157562|F|0-37:A>G-37:A>G	TGCAGTCACATACCATCCAACATGTCACCTTTATATTACTCTTATACGGTGCTGTGACAGAAATCATAA	TGCAGTCACATACCATCCAACATGTCACCTTTATATTACTCTTATACGGTGCTGTGACAGAAATCATAA	37:A>G	37	0.7802198	1	0.009389671	0.990610329	0	0.009389671	0	0.018603011	0.009301505	6.43033	4	1
100157605|F|0-24:T>C-24:T>C	TGCAGTCATTTTCTGTTGGATGGATTTCAAGGTAATGAAATTAGTGGCAGATTAGTCATCTCATCCAAT	TGCAGTCATTTTCTGTTGGATGGATTTCAAGGTAATGAAATTAGTGGCAGATTAGTCATCTCATCCAAT	24:T>C	24	0.8498168	0.004310345	0.995689655	0.004310345	0.995689655	0	0.008583532	0.008583532	0.008583532	34	7.92857	1
100157631|F|0-30:G>C-30:G>C	TGCAGTCCCTGTGAAGCAAGAAGAGTCCTTGTTGTCAACATTGTTGGCACAAATACCATCTGGTTTTCC	TGCAGTCCCTGTGAAGCAAGAAGAGTCCTTGTTGTCAACATTGTTGGCACAAATACCATCTGGTTTTCC	30:G>C	30	0.8315018	0.008810573	0.991189427	0.008810573	0.991189427	0	0.017465893	0.017465893	0.017465893	26	11.22222	1
100157719|F|0-51:G>A-51:G>A	TGCAGTCTCCTATTTTTTATCCTTGATTCAATGCTGGTCTTTGATAACACCGGTTACCTGATTTTGCAG	TGCAGTCTCCTATTTTTTATCCTTGATTCAATGCTGGTCTTTGATAACACCGGTTACCTGATTTTGCAG	51:G>A	51	0.7619048	0.024038462	0.995192308	0.004807692	0.975961538	0.019230769	0.046921228	0.009569157	0.028245192	9.6	5.73109	1
20320239|F|0-46:A>T-46:A>T	TGCAGTGCAGATCAGAAGCCATGCACAGAAGTTCTTCACAAAGGTCAGCTGATTTTATAAAATTATTCA	TGCAGTGCAGATCAGAAGCCATGCACAGAAGTTCTTCACAAAGGTCAGCTGATTTTATAAAATTATTCA	46:A>T	46	0.8937729	0.995901639	0.004098361	0.995901639	0.004098361	0	0.008163128	0.008163128	0.008163128	19.04225	25	1
100157936|F|0-33:A>G-33:A>G	TGCAGTGCCGCCGCTGTACCCTGGATCGCCGCCACCGCCGGCGCCATGGAAGCCTTGAATGCAGAGGAA	TGCAGTGCCGCCGCTGTACCCTGGATCGCCGCCACCGCCGGCGCCATGGAAGCCTTGAATGCAGAGGAA	33:A>G	33	0.7619048	0.004807692	0.995192308	0.004807692	0.995192308	0	0.009569157	0.009569157	0.009569157	25	8	1
100160525|F|0-34:C>T-34:C>T	TGCAGTGAGAATAGCAGCTTCCAAAATGACCTTTCCTGTTTCCAGTCAAAGACTCAGTCTCCATATCAA	TGCAGTGAGAATAGCAGCTTCCAAAATGACCTTTCCTGTTTCCAGTCAAAGACTCAGTCTCCATATCAA	34:C>T	34	0.7509158	0.995121951	0.004878049	0.995121951	0.004878049	0	0.009708507	0.009708507	0.009708507	5.20259	4	1
100161703|F|0-9:C>T-9:C>T	TGCAGTTGTCGATAACAAAGATCCCCAGTTCGATGAACCGATCAAACAATCAGCATCGACTCAGAATCG	TGCAGTTGTCGATAACAAAGATCCCCAGTTCGATGAACCGATCAAACAATCAGCATCGACTCAGAATCG	9:C>T	9	0.8021978	0.00456621	0.99543379	0.00456621	0.99543379	0	0.00909072	0.00909072	0.00909072	9	6.80392	1
18294619|F|0-27:C>T-27:C>T	TGCAGACTGCATGCTTTTTCGCTACAACATCCATATCTTGGTGTTCATTACAGATCGGAAGAGCGGTTC	TGCAGACTGCATGCTTTTTCGCTACAACATCCATATCTTGGTGTTCATTAC	27:C>T	27	0.7619048	0.004807692	0.995192308	0.004807692	0.995192308	0	0.009569157	0.009569157	0.009569157	84	31.37238	1
18257486|F|0-30:T>C-30:T>C	TGCAGTCACTGAAACCAGAAGAAGGTGGATTGGAATGGTTGGAACAAGTTACAGATCGGAAGAGCGGTT	TGCAGTCACTGAAACCAGAAGAAGGTGGATTGGAATGGTTGGAACAAGTTAC	30:T>C	30	0.8278388	0.004424779	0.995575221	0.004424779	0.995575221	0	0.0088104	0.0088104	0.0088104	81	36.11024	1
18279733|F|0-34:G>C-34:G>C	TGCAGTCGAGAAAACTAGTTCTTACGAGCATTTCGAGAAAAGACTTACAGATCGGAAGAGCGGTTCAGC	TGCAGTCGAGAAAACTAGTTCTTACGAGCATTTCGAGAAAAGACTTAC	34:G>C	34	0.8241758	0.995555556	0.004444444	0.995555556	0.004444444	0	0.008849383	0.008849383	0.008849383	39.93436	80	1
20328698|F|0-40:G>A-40:G>A	TGCAGACAACAATTGAGGATCTGAATGGTCACAATATTACGAGAACTGCTAGAAGCCCAAGATCGGAAG	TGCAGACAACAATTGAGGATCTGAATGGTCACAATATTACGAGAACTGCTAGAAGCCCAAGATCGGAAG	40:G>A	40	0.7545788	0.019417476	0.995145631	0.004854369	0.980582524	0.014563107	0.038080875	0.009661608	0.023871241	5.75	7.46639	1
20319047|F|0-27:C>T-27:C>T	TGCAGAATTCCATCCAACCCATTGTAACATGCTGGCATATAGTAGCTCAAAAGGATCAATCCGGCTTAT	TGCAGAATTCCATCCAACCCATTGTAACATGCTGGCATATAGTAGCTCAAAAGGATCAATCCGGCTTAT	27:C>T	27	0.7545788	0.995145631	0.004854369	0.995145631	0.004854369	0	0.009661608	0.009661608	0.009661608	16.28926	56	1
20324237|F|0-30:C>T-30:C>T	TGCAGACACTCCAGACCTGTCCTGTTCAAGCCCTAAAATTAGCAAAAATGTAGCATGAGAAAGATAGGC	TGCAGACACTCCAGACCTGTCCTGTTCAAGCCCTAAAATTAGCAAAAATGTAGCATGAGAAAGATAGGC	30:C>T	30	0.8095238	0.995475113	0.009049774	0.990950226	0.004524887	0.004524887	0.009008825	0.017935751	0.013472288	13.01946	6	1
18297946|F|0-8:C>T-8:C>T	TGCAGCATCCCTTCCCCCTTTTCTTTCTTGCAACCTGCTGCTGCTACAGCATGGTTAGCTGTTGTGCCA	TGCAGCATCCCTTCCCCCTTTTCTTTCTTGCAACCTGCTGCTGCTACAGCATGGTTAGCTGTTGTGCCA	8:C>T	8	0.7838828	0.004672897	0.995327103	0.004672897	0.995327103	0	0.009302122	0.009302122	0.009302122	66	22.26033	1
18263392|F|0-11:G>T-11:G>T	TGCAGGTTCTTGACAAAGTTAGAGATAACTAAAGTGGTCTCTATAGTCATTTACTTTTGAGTACATGTT	TGCAGGTTCTTGACAAAGTTAGAGATAACTAAAGTGGTCTCTATAGTCATTTACTTTTGAGTACATGTT	11:G>T	11	0.8461538	0.995670996	0.004329004	0.995670996	0.004329004	0	0.008620528	0.008620528	0.008620528	25.18216	23	1
18237516|F|0-11:G>C-11:G>C	TGCAGTAGCAAGGAGCCACACCTCAAAAGGCTAGCAAATGATATTCTTTGAACTACAAATTTGAAGCAA	TGCAGTAGCAAGGAGCCACACCTCAAAAGGCTAGCAAATGATATTCTTTGAACTACAAATTTGAAGCAA	11:G>C	11	0.8424908	0.995652174	0.004347826	0.995652174	0.004347826	0	0.008657845	0.008657845	0.008657845	28.56506	73	1
18220787|F|0-66:G>A-66:G>A	TGCAGTCTGTTTTGCCATCTTGAAACTATCGTGCTTGAACATATTTGTAAATGTTGTACCTCTTTTGTC	TGCAGTCTGTTTTGCCATCTTGAAACTATCGTGCTTGAACATATTTGTAAATGTTGTACCTCTTTTGTC	66:G>A	66	0.8315018	0.995594714	0.004405286	0.995594714	0.004405286	0	0.00877176	0.00877176	0.00877176	27.96981	14	1
19809772|F|0-15:T>A-15:T>A	TGCAGTCGATGGCGATGCGTGTGCCAATACGAGCACTTGCTTCTCGCAGCCATGCATGGTTGCGGCCAT	TGCAGTCGATGGCGATGCGTGTGCCAATACGAGCACTTGCTTCTCGCAGCCATGCATGGTTGCGGCCAT	15:T>A	15	0.7765568	0.995283019	0.004716981	0.995283019	0.004716981	0	0.009389462	0.009389462	0.009389462	8.46122	31	1
18248623|F|0-28:G>A-28:G>A	TGCAGATCTTCAATCTTAGGAGGTAACAGGACAGCTCTTTTACTGAGAGACCAGATCAGTAAAAATGTA	TGCAGATCTTCAATCTTAGGAGGTAACAGGACAGCTCTTTTACTGAGAGACCAGATCAGTAAAAATGTA	28:G>A	28	0.7692308	0.985714286	0.042857143	0.957142857	0.014285714	0.028571429	0.028163265	0.082040816	0.055102041	20.96522	9.66667	0.956522
18248623|F|0-39:T>C-39:T>C	TGCAGATCTTCAATCTTAGGAGGTAACAAGACAGCTCTTTTACTGAGAGACCAGATCAGTAAAAATGTA	TGCAGATCTTCAATCTTAGGAGGTAACAAGACAGCTCTTTTACTGAGAGACCAGATCAGTAAAAATGTA	39:T>C	39	0.8644689	0.995762712	0.004237288	0.995762712	0.004237288	0	0.008438667	0.008438667	0.008438667	12.90146	3	1
20336740|F|0-25:C>T-25:C>T	TGCAGTGTTTCTTACGTCCATTTGCCCACATTGACTTCCAAGCTCGCCTTGGCTTCATTGGCTAGTAGA	TGCAGTGTTTCTTACGTCCATTTGCCCACATTGACTTCCAAGCTCGCCTTGGCTTCATTGGCTAGTAGA	25:C>T	25	0.7875458	0.990697674	0.009302326	0.990697674	0.009302326	0	0.018431585	0.018431585	0.018431585	7.07787	3	1
18218969|F|0-43:C>A-43:C>A	TGCAGAAAAAGAAGATTTGTTGCAATGTACCTCCATAGGAACCCACCATAGAAACACGTGACATATTTG	TGCAGAAAAAGAAGATTTGTTGCAATGTACCTCCATAGGAACCCACCATAGAAACACGTGACATATTTG	43:C>A	43	0.959707	0.003816794	0.996183206	0.003816794	0.996183206	0	0.007604452	0.007604452	0.007604452	36	30.79935	1
18270609|F|0-24:C>T-24:C>T	TGCAGAAAAATCCTACTAATTGCCCAAGATTTCTGGGAGTCCAGAATTGTTATATCCTCCATGCTATCT	TGCAGAAAAATCCTACTAATTGCCCAAGATTTCTGGGAGTCCAGAATTGTTATATCCTCCATGCTATCT	24:C>T	24	0.8388278	0.004366812	0.995633188	0.004366812	0.995633188	0	0.008695486	0.008695486	0.008695486	52	35.27037	1
20334101|F|0-31:T>C-31:T>C	TGCAGAAAATTCTTATATTTACAGATTGAAATTTCATGTGTATTTTTAGGAAGTTATATTTGCAATATG	TGCAGAAAATTCTTATATTTACAGATTGAAATTTCATGTGTATTTTTAGGAAGTTATATTTGCAATATG	31:T>C	31	0.8571429	0.995726496	0.004273504	0.995726496	0.004273504	0	0.008510483	0.008510483	0.008510483	10.48352	3	1
100171584|F|0-68:G>A-68:G>A	TGCAGAAAATTTTTGATGTCTATGTGAGTCATCTATGCTGTGGCATGAATACAACAAATTTGTCGTCCG	TGCAGAAAATTTTTGATGTCTATGTGAGTCATCTATGCTGTGGCATGAATACAACAAATTTGTCGTCCG	68:G>A	68	0.8534799	0.012875536	0.995708155	0.004291845	0.987124464	0.008583691	0.025419514	0.008546851	0.016983183	20.33333	10.60219	1
19811645|F|0-24:T>G-24:T>G	TGCAGAAACATATGAGCTCTAACCTGACTTGTTTTTGATATCAGGATACAAAAGTACCACACCCAGTGA	TGCAGAAACATATGAGCTCTAACCTGACTTGTTTTTGATATCAGGATACAAAAGTACCACACCCAGTGA	24:T>G	24	0.8608059	0.995744681	0.004255319	0.995744681	0.004255319	0	0.008474423	0.008474423	0.008474423	17.74074	39	1
100171603|F|0-67:A>C-67:A>C	TGCAGAAACCAATTTTCTACCCTGCTTCTGACCTAATATATTCTGAAATAAGATAGTGTATTGTGTCAT	TGCAGAAACCAATTTTCTACCCTGCTTCTGACCTAATATATTCTGAAATAAGATAGTGTATTGTGTCAT	67:A>C	67	0.8241758	0.995555556	0.004444444	0.995555556	0.004444444	0	0.008849383	0.008849383	0.008849383	12.14902	5	1
20328923|F|0-8:T>C-8:T>C	TGCAGAAATATTGTTCATGCCACAATCACCACATAATCATGTAGGTGATGGCCAGAGGCATAAATACAA	TGCAGAAATATTGTTCATGCCACAATCACCACATAATCATGTAGGTGATGGCCAGAGGCATAAATACAA	8:T>C	8	0.7985348	0.995412844	0.004587156	0.995412844	0.004587156	0	0.009132228	0.009132228	0.009132228	11.8664	44	1
18223084|F|0-7:C>A-7:C>A	TGCAGAACTTTACACACGAATCAGAGTGGCGCAGCGGAAGCGTGGTGGGCCCATAACCCACAGGTCCCA	TGCAGAACTTTACACACGAATCAGAGTGGCGCAGCGGAAGCGTGGTGGGCCCATAACCCACAGGTCCCA	7:C>A	7	0.8388278	0.004366812	0.995633188	0.004366812	0.995633188	0	0.008695486	0.008695486	0.008695486	58	21.82264	1
20324024|F|0-55:G>A-55:G>A	TGCAGAACAGAAAATGAGTGAATAGATAACCAAAATTTCTAGGATGGAAAAGAACGATCAAGAATAAAC	TGCAGAACAGAAAATGAGTGAATAGATAACCAAAATTTCTAGGATGGAAAAGAACGATCAAGAATAAAC	55:G>A	55	0.9120879	0.995983936	0.008032129	0.991967871	0.004016064	0.004016064	0.007999871	0.015935227	0.011967549	21.08997	34.5	1
18234991|F|0-30:G>T-30:G>T	TGCAGAACGAAAGCGAAGAAGGACAGCTTTGAGATCAGGCGCTAAAGAATCAAAGTGGGGAAGGTAAGC	TGCAGAACGAAAGCGAAGAAGGACAGCTTTGAGATCAGGCGCTAAAGAATCAAAGTGGGGAAGGTAAGC	30:G>T	30	0.9267399	0.996047431	0.003952569	0.996047431	0.003952569	0	0.007873893	0.007873893	0.007873893	40.77365	15	1
100171797|F|0-40:T>G-40:T>G	TGCAGAAGAAACCAAAGTGTCAAGGACAAAGCCATGTCCATATCCCCCTTGTGGAGGACATGCGTTCCG	TGCAGAAGAAACCAAAGTGTCAAGGACAAAGCCATGTCCATATCCCCCTTGTGGAGGACATGCGTTCCG	40:T>G	40	0.8241758	0.004444444	0.995555556	0.004444444	0.995555556	0	0.008849383	0.008849383	0.008849383	6	4.27308	1
18235028|F|0-18:G>A-18:G>A	TGCAGAAGAATAACAAGGGTCGGACGGGATGGAGATTACTCTTCTCAAGCCTGAGATCGTGTTGTTGTA	TGCAGAAGAATAACAAGGGTCGGACGGGATGGAGATTACTCTTCTCAAGCCTGAGATCGTGTTGTTGTA	18:G>A	18	0.7728938	0.004739336	0.995260664	0.004739336	0.995260664	0	0.00943375	0.00943375	0.00943375	17	8.77959	1
20329015|F|0-15:A>T-15:A>T	TGCAGAAGATTAGAGAGTAGAGAGAGTGAGAGAGTACAACGGAATGAAGAACAGCATATACTGCATTGC	TGCAGAAGATTAGAGAGTAGAGAGAGTGAGAGAGTACAACGGAATGAAGAACAGCATATACTGCATTGC	15:A>T	15	0.8498168	0.995689655	0.004310345	0.995689655	0.004310345	0	0.008583532	0.008583532	0.008583532	7.91045	14	1
100171884|F|0-66:G>A-66:G>A	TGCAGTAGCAATCTGTGCGCCAGCAACAGTAGAAAAGCCAGCTACCTACCAAAGAAGATATTAGTTGTT	TGCAGTAGCAATCTGTGCGCCAGCAACAGTAGAAAAGCCAGCTACCTACCAAAGAAGATATTAGTTGTT	66:G>A	66	0.8241758	1	0.008888889	0.991111111	0	0.008888889	0	0.017619753	0.008809877	6.22053	5	1
20326021|F|0-43:G>A-43:G>A	TGCAGAAGGCTAAATACTATCAGCTCAAGGAAACATAGAAGTTGAAAATGTGTACAAGCCACTTGTTTT	TGCAGAAGGCTAAATACTATCAGCTCAAGGAAACATAGAAGTTGAAAATGTGTACAAGCCACTTGTTTT	43:G>A	43	0.7619048	0.995192308	0.004807692	0.995192308	0.004807692	0	0.009569157	0.009569157	0.009569157	8.40506	3	1
100171996|F|0-19:C>T-19:C>T	TGCAGAATAGGTTCATATACCACCTGCTATTTCTCCCATATTTCCCTTTGTGGGCTTTAGGCTTTGATA	TGCAGAATAGGTTCATATACCACCTGCTATTTCTCCCATATTTCCCTTTGTGGGCTTTAGGCTTTGATA	19:C>T	19	0.7802198	0.990610329	0.009389671	0.990610329	0.009389671	0	0.018603011	0.018603011	0.018603011	12.70612	4.5	1
100172001|F|0-45:G>A-45:G>A	TGCAGAATATAAATTTACCAAAGAGAAGACCAGGCCTTACAAGTAGGTCAATTCATATAGAACATCCAA	TGCAGAATATAAATTTACCAAAGAGAAGACCAGGCCTTACAAGTAGGTCAATTCATATAGAACATCCAA	45:G>A	45	0.8021978	0.00456621	0.99543379	0.00456621	0.99543379	0	0.00909072	0.00909072	0.00909072	31	7.20553	1
20339720|F|0-9:T>A-9:T>A	TGCAGAATATGTAAGTTTTATAGCAGGGCCAAAATGGTATATAGATCAGCTGTAATAAGCTAACTCCAA	TGCAGAATATGTAAGTTTTATAGCAGGGCCAAAATGGTATATAGATCAGCTGTAATAAGCTAACTCCAA	9:T>A	9	0.8095238	1	0.009049774	0.990950226	0	0.009049774	0	0.017935751	0.008967875	14.58566	15	1
20339723|F|0-48:T>G-48:T>G	TGCAGAATATTCATATACAAAAAGCCAAAAACAAAGAACTCCTCGTTTTTATAAACATACCAATAAGGA	TGCAGAATATTCATATACAAAAAGCCAAAAACAAAGAACTCCTCGTTTTTATAAACATACCAATAAGGA	48:T>G	48	0.9194139	0.996015936	0.003984064	0.996015936	0.003984064	0	0.007936382	0.007936382	0.007936382	25.21918	27	1
100172150|F|0-11:G>C-11:G>C	TGCAGAATTTGGTTATTATAAAATGATCTATTGATTTGTTGTTTTTCCTTTTTGCAGTGTTCTTGTTCA	TGCAGAATTTGGTTATTATAAAATGATCTATTGATTTGTTGTTTTTCCTTTTTGCAGTGTTCTTGTTCA	11:G>C	11	0.8315018	0.995594714	0.004405286	0.995594714	0.004405286	0	0.00877176	0.00877176	0.00877176	7.96183	3	1
100172168|F|0-61:C>T-61:C>T	TGCAGACAAAATATTGTAATATATTATATTTCATGTCTCATTGCCACTTGATATTATTGTACGGAAAAT	TGCAGACAAAATATTGTAATATATTATATTTCATGTCTCATTGCCACTTGATATTATTGTACGGAAAAT	61:C>T	61	0.7912088	0.00462963	0.99537037	0.00462963	0.99537037	0	0.009216392	0.009216392	0.009216392	25	6.57661	1
20344906|F|0-37:C>T-37:C>T	TGCAGACAAATCCTGAAGTAGAAATTTTGGCATTCCACGTAACTAAACCATGCAAATGGAAGGTTGCGA	TGCAGACAAATCCTGAAGTAGAAATTTTGGCATTCCACGTAACTAAACCATGCAAATGGAAGGTTGCGA	37:C>T	37	0.8498168	0.004310345	0.995689655	0.004310345	0.995689655	0	0.008583532	0.008583532	0.008583532	37	12.13534	1
100172186|F|0-40:C>T-40:C>T	TGCAGACAAGGTCGATCGTCCTGTGAGCACATCAATCTATCTCTTGCTTCCCTCGGGAAGTGTCTCACA	TGCAGACAAGGTCGATCGTCCTGTGAGCACATCAATCTATCTCTTGCTTCCCTCGGGAAGTGTCTCACA	40:C>T	40	0.7692308	0.004761905	0.995238095	0.004761905	0.995238095	0	0.009478458	0.009478458	0.009478458	9	8.03347	1
100172275|F|0-48:A>G-48:A>G	TGCAGACATGAGGTATGAGAAGAACCCCAACCTGCGGAAACTGATGAAACAGCTCAAGGATGCTGCTTA	TGCAGACATGAGGTATGAGAAGAACCCCAACCTGCGGAAACTGATGAAACAGCTCAAGGATGCTGCTTA	48:A>G	48	0.8241758	0.004444444	0.995555556	0.004444444	0.995555556	0	0.008849383	0.008849383	0.008849383	22	9.90038	1
18289824|F|0-17:A>T-17:A>T	TGCAGACCAAGGCAGAAATTGCGGTTTGATCTTATAAATAATGAAGCAGAAAAATTACTTGAAGCTCTT	TGCAGACCAAGGCAGAAATTGCGGTTTGATCTTATAAATAATGAAGCAGAAAAATTACTTGAAGCTCTT	17:A>T	17	0.7838828	0.004672897	0.995327103	0.004672897	0.995327103	0	0.009302122	0.009302122	0.009302122	32	22.79675	1
18260083|F|0-6:T>C-6:T>C	TGCAGATGAGACATACTTGTGTGCAAACTTGATGATGATAACAACTACAACAACAATAACAACAGCAAC	TGCAGATGAGACATACTTGTGTGCAAACTTGATGATGATAACAACTACAACAACAATAACAACAGCAAC	6:T>C	6	0.8095238	0.004524887	0.995475113	0.004524887	0.995475113	0	0.009008825	0.009008825	0.009008825	49	19.87649	1
18248116|F|0-40:G>T-40:G>T	TGCAGACTCAATTCATAGTATTCAAGAAAGCCTTCTCTCTGACTTCGTTCGAAATGTGCTGTCTTGCCA	TGCAGACTCAATTCATAGTATTCAAGAAAGCCTTCTCTCTGACTTCGTTCGAAATGTGCTGTCTTGCCA	40:G>T	40	0.9194139	0.003984064	0.996015936	0.003984064	0.996015936	0	0.007936382	0.007936382	0.007936382	47	28.08446	1
100172403|F|0-7:T>C-7:T>C	TGCAGACTGGGATGTCCTATCACCATCACAGTTTGCATCATTCAGCTGGTCTTCTTGTTAGTAACCTGG	TGCAGACTGGGATGTCCTATCACCATCACAGTTTGCATCATTCAGCTGGTCTTCTTGTTAGTAACCTGG	7:T>C	7	0.7912088	0.99537037	0.00462963	0.99537037	0.00462963	0	0.009216392	0.009216392	0.009216392	5.01606	4	1
18306070|F|0-46:T>C-46:T>C	TGCAGAGAAATTTTCCACACAAAATGGAAGCACAAAAACCTCAATCTGAAAAGCCGCGGTCAGTTGATC	TGCAGAGAAATTTTCCACACAAAATGGAAGCACAAAAACCTCAATCTGAAAAGCCGCGGTCAGTTGATC	46:T>C	46	0.9377289	0.00390625	0.99609375	0.00390625	0.99609375	0	0.007781982	0.007781982	0.007781982	145	35.25249	1
18306071|F|0-55:A>G-55:A>G	TGCAGAGAAATTTTCCACACAAAATGGAAGCACAAAAACCTCAATCCGAAAAGCCACGGTCAGTTGATC	TGCAGAGAAATTTTCCACACAAAATGGAAGCACAAAAACCTCAATCCGAAAAGCCACGGTCAGTTGATC	55:A>G	55	0.9377289	0.00390625	0.99609375	0.00390625	0.99609375	0	0.007781982	0.007781982	0.007781982	70	35.25249	1
18281609|F|0-20:C>T-20:C>T	TGCAGAGCATAAAAGAACTCCGCTGTGGAATGATGCATCCCAATCCTGGATGAAGAGTTAGTTGTACTT	TGCAGAGCATAAAAGAACTCCGCTGTGGAATGATGCATCCCAATCCTGGATGAAGAGTTAGTTGTACTT	20:C>T	20	0.7728938	0.995260664	0.042654028	0.957345972	0.004739336	0.037914692	0.00943375	0.081669325	0.045551537	27.14043	17.55556	1
100172614|F|0-24:G>A-24:G>A	TGCAGTGGCTTCTCGTGTAAAAAAGGAATACGATGATGCAAGCTCAAAATTGTCGAAAATACAATCAAG	TGCAGTGGCTTCTCGTGTAAAAAAGGAATACGATGATGCAAGCTCAAAATTGTCGAAAATACAATCAAG	24:G>A	24	0.7692308	0.995238095	0.004761905	0.995238095	0.004761905	0	0.009478458	0.009478458	0.009478458	10.87552	3	1
100172665|F|0-33:T>C-33:T>C	TGCAGAGTTATTTGAATTATCAAAAACAAGATTTTTTATGTACGTAAATATGCTGGCCAATTTCATCTG	TGCAGAGTTATTTGAATTATCAAAAACAAGATTTTTTATGTACGTAAATATGCTGGCCAATTTCATCTG	33:T>C	33	0.7912088	0.99537037	0.00462963	0.99537037	0.00462963	0	0.009216392	0.009216392	0.009216392	11.67063	3	1
20340102|F|0-19:C>G-19:C>G	TGCAGAGTTTTCTCATTCCCATGGTGTGGGTTGTTGGACTGAATAGGCTCATGTAAATGTTTCCCCTTC	TGCAGAGTTTTCTCATTCCCATGGTGTGGGTTGTTGGACTGAATAGGCTCATGTAAATGTTTCCCCTTC	19:C>G	19	0.9230769	0.992063492	0.007936508	0.992063492	0.007936508	0	0.01574704	0.01574704	0.01574704	19.19257	65	1
20324414|F|0-46:C>G-46:C>G	TGCAGATAAAGGTGAGACTCTGAACGACTTCCAAGTCCAATTCTGTCATGAAAGATTACTTAGAGATCT	TGCAGATAAAGGTGAGACTCTGAACGACTTCCAAGTCCAATTCTGTCATGAAAGATTACTTAC	46:C>G	46	0.7728938	0.995260664	0.004739336	0.995260664	0.004739336	0	0.00943375	0.00943375	0.00943375	7.18672	3	1
100172715|F|0-15:C>A-15:C>A	TGCAGATAAATGATGCATTAGTAGATTCAACCGAATAGCATATTTACAGAATATATAAAAGATAATATT	TGCAGATAAATGATGCATTAGTAGATTCAACCGAATAGCATATTTACAGAATATATAAAAGATAATATT	15:C>A	15	0.7912088	0.99537037	0.013888889	0.986111111	0.00462963	0.009259259	0.009216392	0.027391975	0.018304184	4.78049	2.66667	1
100172715|F|0-60:G>C-60:G>C	TGCAGATAAATGATGCATTAGTAGATTCAACCGAATAGCATATTTACAGAATATATAAAAGATAATATT	TGCAGATAAATGATGCATTAGTAGATTCAACCGAATAGCATATTTACAGAATATATAAAAGATAATATT	60:G>C	60	0.7912088	0.99537037	0.00462963	0.99537037	0.00462963	0	0.009216392	0.009216392	0.009216392	4.78049	4	1
100172719|F|0-12:C>T-12:C>T	TGCAGATAAATTCCGTCCAGAAGAAGCGCGCTTGTCCCTGTGCTGCTACGAGAATGATCGCACTCGCAG	TGCAGATAAATTCCGTCCAGAAGAAGCGCGCTTGTCCCTGTGCTGCTACGAGAATGATCGCACTCGCAG	12:C>T	12	0.8205128	0.004464286	0.995535714	0.004464286	0.995535714	0	0.008888712	0.008888712	0.008888712	6	5.66023	1
18281846|F|0-29:G>A-29:G>A	TGCAGATACCTGCATAAAAACAGTATGATGTGATATCAAAACTTTTCAGTTTTTATGTATATATATGTT	TGCAGATACCTGCATAAAAACAGTATGATGTGATATCAAAACTTTTCAGTTTTTATGTATATATATGTT	29:G>A	29	0.7802198	0.995305164	0.004694836	0.995305164	0.004694836	0	0.009345588	0.009345588	0.009345588	20.17284	57	1
19812157|F|0-64:T>C-64:T>C	TGCAGATACTGCCCGTGAAGCCATCCAGTACTCAATGTAAGTCAGCTCAAGCATTATATGCAAGTGAAA	TGCAGATACTGCCCGTGAAGCCATCCAGTACTCAATGTAAGTCAGCTCAAGCATTATATGCAAGTGAAA	64:T>C	64	0.8791209	0.995833333	0.016666667	0.983333333	0.004166667	0.0125	0.008298611	0.032777778	0.020538194	14.82079	3	1
100172822|F|0-15:T>G-15:T>G	TGCAGATATAATATTTTTACACCATAAAATAAATTTACCATAATATCATATATATCATAAACCAAGCAT	TGCAGATATAATATTTTTACACCATAAAATAAATTTACCATAATATCATATATATCATAAACCAAGCAT	15:T>G	15	0.8974359	0.995918367	0.008163265	0.991836735	0.004081633	0.004081633	0.008129946	0.016193253	0.012161599	10.07092	5	1
18248550|F|0-45:C>T-45:C>T	TGCAGATATCTGTTGCTTGTGTTGTAGATCCATTTTTTCGAGCTGCGTTTTGTATTGGAACGGAATGAT	TGCAGATATCTGTTGCTTGTGTTGTAGATCCATTTTTTCGAGCTGCGTTTTGTATTGGAACGGAATGAT	45:C>T	45	0.7948718	1	0.00921659	0.99078341	0	0.00921659	0	0.018263289	0.009131644	19.47451	12.5	1
18221289|F|0-18:A>T-18:A>T	TGCAGATCAAAACAATTCAGAATCTAGATGAGATGAGCCAATAGTATACAAGTCGTTTCCATCCATAGT	TGCAGATCAAAACAATTCAGAATCTAGATGAGATGAGCCAATAGTATACAAGTCGTTTCCATCCATAGT	18:A>T	18	0.8681319	0.995780591	0.004219409	0.995780591	0.004219409	0	0.008403212	0.008403212	0.008403212	22.02909	42	1
100172920|F|0-16:A>C-16:A>C	TGCAGATCATGATTCAAGATTGAAGTATATTCTAAAAATATACATCCTCTTTGATAATTACGATTATAA	TGCAGATCATGATTCAAGATTGAAGTATATTCTAAAAATATACATCCTCTTTGATAATTACGATTATAA	16:A>C	16	0.9157509	0.004	0.996	0.004	0.996	0	0.007968	0.007968	0.007968	77	17.18151	1
100172926|F|0-47:G>A-47:G>A	TGCAGATCCAGCCAATCCAAACAGATCCCATTCCCAAAGTTCATGCTGATACTCAACACAATCCCAGTG	TGCAGATCCAGCCAATCCAAACAGATCCCATTCCCAAAGTTCATGCTGATACTCAACACAATCCCAGTG	47:G>A	47	0.8791209	0.995833333	0.004166667	0.995833333	0.004166667	0	0.008298611	0.008298611	0.008298611	13.00357	3	1
100172957|F|0-15:T>C-15:T>C	TGCAGATCGATCTTTTACCTGTACACCAGTGAGATCGTGTCCCAGGTATTTATATTTTTCTTCATTTAT	TGCAGATCGATCTTTTACCTGTACACCAGTGAGATCGTGTCCCAGGTATTTATATTTTTCTTCATTTAT	15:T>C	15	0.8021978	0.99543379	0.00456621	0.99543379	0.00456621	0	0.00909072	0.00909072	0.00909072	12.05929	3	1
18235696|F|0-7:G>A-7:G>A	TGCAGATGAAGATATTATCAACATAATGCATCGTTTTAGGCCCAAGTTTTTGGCAAAAAGTGGGGTTCA	TGCAGATGAAGATATTATCAACATAATGCATCGTTTTAGGCCCAAGTTTTTGGCAAAAAGTGGGGTTCA	7:G>A	7	0.7582418	0.995169082	0.004830918	0.995169082	0.004830918	0	0.00961516	0.00961516	0.00961516	18.5042	8	1
20319264|F|0-49:A>G-49:A>G	TGCAGATGAGGTAGTCATAGATTCCTGAGTCTGTTTCCTAGATGAGCACACTTGGGGAACCAATGAATC	TGCAGATGAGGTAGTCATAGATTCCTGAGTCTGTTTCCTAGATGAGCACACTTGGGGAACCAATGAATC	49:A>G	49	0.9267399	0.996047431	0.003952569	0.996047431	0.003952569	0	0.007873893	0.007873893	0.007873893	12.66327	9	1
18282031|F|0-41:A>G-41:A>G	TGCAGATGCAACAGGAAATGCAGACTCTACAAATGTACAACACAAAGATATAAATATAAAAAAAATTCT	TGCAGATGCAACAGGAAATGCAGACTCTACAAATGTACAACACAAAGATATAAATATAAAAAAAATTCT	41:A>G	41	0.9120879	0.995983936	0.004016064	0.995983936	0.004016064	0	0.007999871	0.007999871	0.007999871	26.58681	54	1
100173081|F|0-65:A>C-65:A>C	TGCAGATGCTCTTAAGGTGCTGCCTCTCATGTGTGAACCTGGCAGGCTACTCACAGAACTTGGTTACAG	TGCAGATGCTCTTAAGGTGCTGCCTCTCATGTGTGAACCTGGCAGGCTACTCACAGAACTTGGTTACAG	65:A>C	65	0.7545788	0.004854369	0.995145631	0.004854369	0.995145631	0	0.009661608	0.009661608	0.009661608	9	7.12821	1
20324526|F|0-57:T>G-57:T>G	TGCAGATGTTTTCAGAACAAAAGATCTTCCAGTTGTCATGACATTTCTGATATCACGTGCTTTGGTAAG	TGCAGATGTTTTCAGAACAAAAGATCTTCCAGTTGTCATGACATTTCTGATATCACGTGCTTTGGTAAG	57:T>G	57	0.8974359	0.995918367	0.004081633	0.995918367	0.004081633	0	0.008129946	0.008129946	0.008129946	21.65157	83	1
100173170|F|0-31:A>C-31:A>C	TGCAGATTAATATTCTTAGTAACCTTTTTGTACCCCTTTGCAATCACCAACCAATTTCTAGTCCTTGTT	TGCAGATTAATATTCTTAGTAACCTTTTTGTACCCCTTTGCAATCACCAACCAATTTCTAGTCCTTGTT	31:A>C	31	0.9230769	0.003968254	0.996031746	0.003968254	0.996031746	0	0.007905014	0.007905014	0.007905014	21	13.81633	1
18272280|F|0-56:G>A-56:G>A	TGCAGATTACAAACCATGTTAGGTAAATAATCAAGCAAATAACAAAGATGTAAATCGTGAATGAGAGAT	TGCAGATTACAAACCATGTTAGGTAAATAATCAAGCAAATAACAAAGATGTAAATCGTGAATGAGAGAT	56:G>A	56	0.8168498	0.995515695	0.004484305	0.995515695	0.004484305	0	0.008928392	0.008928392	0.008928392	32.41016	97	1
100173259|F|0-51:T>C-51:T>C	TGCAGATTCTGACAGTGAAAGTTCCTCTGCCTATGGCTCGGATGCACCACTTTCACACTCACCTAGGAC	TGCAGATTCTGACAGTGAAAGTTCCTCTGCCTATGGCTCGGATGCACCACTTTCACACTCACCTAGGAC	51:T>C	51	0.8205128	0.004464286	0.995535714	0.004464286	0.995535714	0	0.008888712	0.008888712	0.008888712	16	6.25	1
20340332|F|0-18:G>A-18:G>A	TGCAGATTTCATTTTGCTGACTGAAGGATTAGCTGCTTTGAGCTGATTCAAAGGAATAACAACCTGCTC	TGCAGATTTCATTTTGCTGACTGAAGGATTAGCTGCTTTGAGCTGATTCAAAGGAATAACAACCTGCTC	18:G>A	18	0.8095238	0.990950226	0.009049774	0.990950226	0.009049774	0	0.017935751	0.017935751	0.017935751	10.49004	2.5	1
20362116|F|0-34:A>T-34:A>T	TGCAGATTTTGAAGAAAACAACAAATCATCCTATATATCTTCAATGCTATTACCACCCGGAAACCAATG	TGCAGATTTTGAAGAAAACAACAAATCATCCTATATATCTTCAATGCTATTACCACCCGGAAACCAATG	34:A>T	34	0.8644689	1	0.008474576	0.991525424	0	0.008474576	0	0.016805516	0.008402758	18.46545	15.5	1
18297518|F|0-29:C>T-29:C>T	TGCAGCAAAAATAACCACCACAGGACAGGCATTAGCGCAATAACATAAACAGTTTGACAGGTTCATCAG	TGCAGCAAAAATAACCACCACAGGACAGGCATTAGCGCAATAACATAAACAGTTTGACAGGTTCATCAG	29:C>T	29	0.8644689	0.004237288	0.995762712	0.004237288	0.995762712	0	0.008438667	0.008438667	0.008438667	73	28.11355	1
18236161|F|0-18:G>T-18:G>T	TGCAGCATAATTGAAAATGTTACATCCAACCAGCCCAAGCTTGCAAAGATAAAGTGTATTACAGATCGG	TGCAGCATAATTGAAAATGTTACATCCAACCAGCCCAAGCTTGCAAAGATAAAGTGTATTAC	18:G>T	18	0.7802198	0.995305164	0.004694836	0.995305164	0.004694836	0	0.009345588	0.009345588	0.009345588	35.97166	64	1
19810554|F|0-22:C>T-22:C>T	TGCAGCATACGAAGTTCCCTTACAAGCAGGGAAGCTATTTCTGTAATGAAAATAAACATTTTCATGCCC	TGCAGCATACGAAGTTCCCTTACAAGCAGGGAAGCTATTTCTGTAATGAAAATAAACATTTTCATGCCC	22:C>T	22	0.8864469	0.995867769	0.004132231	0.995867769	0.004132231	0	0.008230312	0.008230312	0.008230312	14.12676	20	1
18297925|F|0-19:C>A-19:C>A	TGCAGCATCAATGGAGGGGCAGTGGTGATGTGGATGGATGACAGGCCATTTCAGGTAAATTTAGATATG	TGCAGCATCAATGGAGGGGCAGTGGTGATGTGGATGGATGACAGGCCATTTCAGGTAAATTTAGATATG	19:C>A	19	0.8717949	0.004201681	0.995798319	0.004201681	0.995798319	0	0.008368053	0.008368053	0.008368053	45	31.54513	1
20350385|F|0-32:T>G-32:T>G	TGCAGCATCAGTTTTGTATAAGTATACTGCTCTAGTAGGAAAACAAAAGCACAACCAGGAAGTTGTGTG	TGCAGCATCAGTTTTGTATAAGTATACTGCTCTAGTAGGAAAACAAAAGCACAACCAGGAAGTTGTGTG	32:T>G	32	0.7619048	0.004807692	0.995192308	0.004807692	0.995192308	0	0.009569157	0.009569157	0.009569157	35	11.97854	1
100173763|F|0-54:T>A-54:T>A	TGCAGCATGCTTTCTCTAATCCCTACACCACCGTTCTGTAAGGTAGATCTCCTGTATTGTTTATCTCAA	TGCAGCATGCTTTCTCTAATCCCTACACCACCGTTCTGTAAGGTAGATCTCCTGTATTGTTTATCTCAA	54:T>A	54	0.8021978	0.00456621	0.99543379	0.00456621	0.99543379	0	0.00909072	0.00909072	0.00909072	39	10.86508	1
18224149|F|0-6:A>C-6:A>C	TGCAGCAAAAGTATAGCTTGCGAGTTTTTAGTTGTGTATGTGGGGGGACTGTGTGTGGGGAGGCAATGA	TGCAGCAAAAGTATAGCTTGCGAGTTTTTAGTTGTGTATGTGGGGGGACTGTGTGTGGGGAGGCAATGA	6:A>C	6	0.8168498	0.00896861	0.995515695	0.004484305	0.99103139	0.004484305	0.017776348	0.008928392	0.01335237	62	23.16601	1
18283069|F|0-7:T>A-7:T>A	TGCAGCCTGAGTCATCTGTTGTTGTAGCAAGTGATCATGTCAACCATGGTCCAGACATACTTCTCCAAT	TGCAGCCTGAGTCATCTGTTGTTGTAGCAAGTGATCATGTCAACCATGGTCCAGACATACTTCTCCAAT	7:T>A	7	0.8021978	0.99543379	0.00456621	0.99543379	0.00456621	0	0.00909072	0.00909072	0.00909072	28.004	18	1
18219981|F|0-44:A>C-44:A>C	TGCAGCTAATGCGGCTACTAAGCCTCTGCAAGTGCAAGGCTTTCAGCACCTCAATCAATTCTTTTCTTT	TGCAGCTAATGCGGCTACTAAGCCTCTGCAAGTGCAAGGCTTTCAGCACCTCAATCAATTCTTTTCTTT	44:A>C	44	0.9413919	0.996108949	0.003891051	0.996108949	0.003891051	0	0.007751821	0.007751821	0.007751821	39.39203	22	1
18225092|F|0-24:C>T-24:C>T	TGCAGGTCATCTGGTCGAGGCATGCACGCATGTGGCGGATGCCCGCCAGCTCCACCGCATGCTATTATA	TGCAGGTCATCTGGTCGAGGCATGCACGCATGTGGCGGATGCCCGCCAGCTCCACCGCATGCTATTATA	24:C>T	24	0.8571429	0.995726496	0.008547009	0.991452991	0.004273504	0.004273504	0.008510483	0.016947914	0.012729199	10.51301	9.5	1
100174220|F|0-9:C>T-9:C>T	TGCAGCTCCCGAAATCTTCCCATACTTGTCAAACTGGATCTCAACAAATTTACCGAACCGACTGGATAT	TGCAGCTCCCGAAATCTTCCCATACTTGTCAAACTGGATCTCAACAAATTTACCGAACCGACTGGATAT	9:C>T	9	0.8351648	0.995614035	0.013157895	0.986842105	0.004385965	0.00877193	0.008733456	0.025969529	0.017351493	12.4053	5	1
100174227|F|0-11:C>G-11:C>G	TGCAGCTCCTCCACCAGGTACGTCTTTTACATCATTCTAACCTAGTTATAATCATGAAATGTTGCTGAT	TGCAGCTCCTCCACCAGGTACGTCTTTTACATCATTCTAACCTAGTTATAATCATGAAATGTTGCTGAT	11:C>G	11	0.8131868	0.995495495	0.004504505	0.995495495	0.004504505	0	0.008968428	0.008968428	0.008968428	15.25	6	1
100174391|F|0-54:C>T-54:C>T	TGCAGCTTAGAGGTCACCAATCAATGCTCTAAATGACAGGAGATCAAAGATGAACCCCAAAAATTTCTC	TGCAGCTTAGAGGTCACCAATCAATGCTCTAAATGACAGGAGATCAAAGATGAACCCCAAAAATTTCTC	54:C>T	54	0.8315018	0.008810573	0.995594714	0.004405286	0.991189427	0.004405286	0.017465893	0.00877176	0.013118826	9	6.79924	1
100174457|F|0-58:T>C-58:T>C	TGCAGCTTGCAAGCATCTGAATTTGCTCCGTCGATAATGTCAATTTTTCCATTTATTCTAAACTGTTCC	TGCAGCTTGCAAGCATCTGAATTTGCTCCGTCGATAATGTCAATTTTTCCATTTATTCTAAACTGTTCC	58:T>C	58	0.7545788	1	0.009708738	0.990291262	0	0.009708738	0	0.019228957	0.009614478	11.17083	4	1
100174525|F|0-14:G>T-14:G>T	TGCAGCTTTGTCTGGTTTTGAATCATAAATTGAGTAGTGAATTCTTCTGAGATGCTTTTTTTAGTCTTT	TGCAGCTTTGTCTGGTTTTGAATCATAAATTGAGTAGTGAATTCTTCTGAGATGCTTTTTTTAGTCTTT	14:G>T	14	0.8021978	0.00913242	0.99543379	0.00456621	0.99086758	0.00456621	0.018098038	0.00909072	0.013594379	12	6.71825	1
100174526|F|0-34:T>C-34:T>C	TGCAGCTTTGTCTGTTTTTGAATCATAAATTGAGTAGTGAATTCTTCTGAGATGCTTTTTTTAGTCTTT	TGCAGCTTTGTCTGTTTTTGAATCATAAATTGAGTAGTGAATTCTTCTGAGATGCTTTTTTTAGTCTTT	34:T>C	34	0.8021978	0.99543379	0.00456621	0.99543379	0.00456621	0	0.00909072	0.00909072	0.00909072	6.71825	4	1
100174550|F|0-28:A>G-28:A>G	TGCAGCTTTTTCCCAGCTTTTGATTCATAGCACAATCTAACCCACTCAACTGCGACTGTTCTTTTGATG	TGCAGCTTTTTCCCAGCTTTTGATTCATAGCACAATCTAACCCACTCAACTGCGACTGTTCTTTTGATG	28:A>G	28	0.9340659	0.996078431	0.019607843	0.980392157	0.003921569	0.015686275	0.00781238	0.038446751	0.023129566	18.15101	3.8	1
19808923|F|0-44:T>G-44:T>G	TGCAGGAACAAGAATTCTAAAATATTTACCACCTATATGTTTCATTCGCTCATCAAATATCCTTCTACA	TGCAGGAACAAGAATTCTAAAATATTTACCACCTATATGTTTCATTCGCTCATCAAATATCCTTCTACA	44:T>G	44	0.7802198	0.995305164	0.004694836	0.995305164	0.004694836	0	0.009345588	0.009345588	0.009345588	13.67206	23	1
100174842|F|0-14:A>G-14:A>G	TGCAGGATTCCCGTAAGAGCTCTTTCTTTGGCATAAAAGATAAAACTGATATCTTTCACAAATAAATTC	TGCAGGATTCCCGTAAGAGCTCTTTCTTTGGCATAAAAGATAAAACTGATATCTTTCACAAATAAATTC	14:A>G	14	0.7545788	0.004854369	0.995145631	0.004854369	0.995145631	0	0.009661608	0.009661608	0.009661608	18	9.81739	1
20337248|F|0-17:T>C-17:T>C	TGCAGGCAAATGATCTTTGTCAGTCTATATACTTTGATTAGCAAATAATCTGCTTATAACTGACAAATG	TGCAGGCAAATGATCTTTGTCAGTCTATATACTTTGATTAGCAAATAATCTGCTTATAACTGACAAATG	17:T>C	17	0.8424908	0.995652174	0.004347826	0.995652174	0.004347826	0	0.008657845	0.008657845	0.008657845	20.76316	57	1
20337249|F|0-34:C>T-34:C>T	TGCAGGCAAATGATCTTTGTCAGTCTATATACTTCGATTAGCAAATAATCTGCCTATAACTGACAAATG	TGCAGGCAAATGATCTTTGTCAGTCTATATACTTCGATTAGCAAATAATCTGCCTATAACTGACAAATG	34:C>T	34	0.8424908	0.004347826	0.995652174	0.004347826	0.995652174	0	0.008657845	0.008657845	0.008657845	67	20.76316	1
18284086|F|0-36:A>G-36:A>G	TGCAGGCAATGATGAGGGAGTGCTGAGAAGCCCTCAACACTGAGAATTGCCATGTTTCTATATATCAGA	TGCAGGCAATGATGAGGGAGTGCTGAGAAGCCCTCAACACTGAGAATTGCCATGTTTCTATATATCAGA	36:A>G	36	0.7655678	0.995215311	0.004784689	0.995215311	0.004784689	0	0.009523591	0.009523591	0.009523591	15.4875	4	1
19809119|F|0-14:T>C-14:T>C	TGCAGGCAACTCATTTCCCGCATCTTCGACGCCAATCCGATGAGGGTAATTCTTTGAAATGTTTTCCAC	TGCAGGCAACTCATTTCCCGCATCTTCGACGCCAATCCGATGAGGGTAATTCTTTGAAATGTTTTCCAC	14:T>C	14	0.8241758	0.008888889	0.991111111	0.008888889	0.991111111	0	0.017619753	0.017619753	0.017619753	11.5	5.78906	1
100174915|F|0-30:A>G-30:A>G	TGCAGGCAATGCAATATCTTGAGTGAAATAAGAACCAAATACCCTCAGGCAATGATAATCTGTATCAGG	TGCAGGCAATGCAATATCTTGAGTGAAATAAGAACCAAATACCCTCAGGCAATGATAATCTGTATCAGG	30:A>G	30	0.7692308	0.995238095	0.014285714	0.985714286	0.004761905	0.00952381	0.009478458	0.028163265	0.018820862	6.2094	2.66667	1
20337698|F|0-52:G>A-52:G>A	TGCAGGCATGAGGCTTGTTCAAGTTTGAGAAGATGGAACTCCTATAGGAGGAGTTCCTTGTTCTATCTT	TGCAGGCATGAGGCTTGTTCAAGTTTGAGAAGATGGAACTCCTATAGGAGGAGTTCCTTGTTCTATCTT	52:G>A	52	0.8168498	0.995515695	0.004484305	0.995515695	0.004484305	0	0.008928392	0.008928392	0.008928392	12.55294	52	1
100174933|F|0-27:C>G-27:C>G	TGCAGGCATTATTTGGCATCAATACATCTAGAAAACCCAAGAATAAGTATAAAAAATATCAGAAAATCC	TGCAGGCATTATTTGGCATCAATACATCTAGAAAACCCAAGAATAAGTATAAAAAATATCAGAAAATCC	27:C>G	27	0.8681319	0.004219409	0.995780591	0.004219409	0.995780591	0	0.008403212	0.008403212	0.008403212	16	10.05224	1
100174945|F|0-60:C>T-60:C>T	TGCAGGCCAGCCATGTGCAGACCAGCCACAGCTTTTATTGTTTACGATGGACTCATGCAGCCTTGTGTT	TGCAGGCCAGCCATGTGCAGACCAGCCACAGCTTTTATTGTTTACGATGGACTCATGCAGCCTTGTGTT	60:C>T	60	0.7619048	0.004807692	0.995192308	0.004807692	0.995192308	0	0.009569157	0.009569157	0.009569157	23	7.10169	1
100175045|F|0-43:G>A-43:G>A	TGCAGGCTTCGCGACGGATTCGTTCGACGGTGACGACCGCGGAGAAGACTGCTTGCTCGAGGACTTGCG	TGCAGGCTTCGCGACGGATTCGTTCGACGGTGACGACCGCGGAGAAGACTGCTTGCTCGAGGACTTGCG	43:G>A	43	0.7948718	0.995391705	0.004608295	0.995391705	0.004608295	0	0.009174117	0.009174117	0.009174117	6.19592	3	1
100175047|F|0-12:T>C-12:T>C	TGCAGGCTTCTCTATGATAAGCGATTCAGTGTGTTTCATTATCCAGTCTTGGATGAGGATGCACCTGAC	TGCAGGCTTCTCTATGATAAGCGATTCAGTGTGTTTCATTATCCAGTCTTGGATGAGGATGCACCTGAC	12:T>C	12	0.7509158	0.995121951	0.004878049	0.995121951	0.004878049	0	0.009708507	0.009708507	0.009708507	7.47679	3	1
18298949|F|0-27:T>C-27:T>C	TGCAGGCTTGGAATTGTGCATGTAACATGAGTCTTGTGTCATGTACCCTGGCAGTTTATAAGTCTGGGC	TGCAGGCTTGGAATTGTGCATGTAACATGAGTCTTGTGTCATGTACCCTGGCAGTTTATAAGTCTGGGC	27:T>C	27	0.8608059	0.008510638	0.995744681	0.004255319	0.991489362	0.004255319	0.016876415	0.008474423	0.012675419	7	18.22059	1
20321615|F|0-35:G>T-35:G>T	TGCAGGGAATTTCCATTCTGTTTTTTTTTTATTTTGCTGTAATTATCCACTAAATTTCTGCAATTCTCT	TGCAGGGAATTTCCATTCTGTTTTTTTTTTATTTTGCTGTAATTATCCACTAAATTTCTGCAATTCTCT	35:G>T	35	0.8058608	0.004545455	0.995454545	0.004545455	0.995454545	0	0.009049587	0.009049587	0.009049587	18	10.61753	1
100175108|F|0-24:A>G-24:A>G	TGCAGGGATGATGATGATGATGTTACATTCATGCTTCAAGGAACCAGTTCTCAAAACAAAAGCCCATAA	TGCAGGGATGATGATGATGATGTTACATTCATGCTTCAAGGAACCAGTTCTCAAAACAAAAGCCCATAA	24:A>G	24	0.8681319	0.008438819	0.995780591	0.004219409	0.991561181	0.004219409	0.01673521	0.008403212	0.012569211	11.5	8.97445	1
100175204|F|0-28:C>T-28:C>T	TGCAGGTAATGTTTTGCATTTTCTTTTGCTTGATTACCTGTTTCATACTTTTTACTTCTGTAATAAGGC	TGCAGGTAATGTTTTGCATTTTCTTTTGCTTGATTACCTGTTTCATACTTTTTACTTCTGTAATAAGGC	28:C>T	28	0.7838828	0.995327103	0.004672897	0.995327103	0.004672897	0	0.009302122	0.009302122	0.009302122	5.608	3	1
19809345|F|0-50:A>T-50:A>T	TGCAGGTAGGTCGGGTTGCTTTTCGTACTATTTTCAATTACATCTTATATAATCAATTACATCTAAATT	TGCAGGTAGGTCGGGTTGCTTTTCGTACTATTTTCAATTACATCTTATATAATCAATTACATCTAAATT	50:A>T	50	0.8534799	0.004291845	0.995708155	0.004291845	0.995708155	0	0.008546851	0.008546851	0.008546851	48	16.85348	1
18252586|F|0-57:T>G-57:T>G	TGCAGGTCCTCAATCGCGAAAGCAACGCAACCTCCTCGCTAAGGAGACGCTCATTTCTACCTAACAACT	TGCAGGTCCTCAATCGCGAAAGCAACGCAACCTCCTCGCTAAGGAGACGCTCATTTCTACCTAACAACT	57:T>G	57	0.9450549	0.003875969	0.996124031	0.003875969	0.996124031	0	0.007721892	0.007721892	0.007721892	49	46.89701	1
100175316|F|0-31:C>T-31:C>T	TGCAGGTTGAGAATGCTGACAAGCAACCATCCTTTTCTTCTCATTAGGTCTCTTCCTCGTGATAAGACC	TGCAGGTTGAGAATGCTGACAAGCAACCATCCTTTTCTTCTCATTAGGTCTCTTCCTCGTGATAAGACC	31:C>T	31	0.8205128	0.004464286	0.995535714	0.004464286	0.995535714	0	0.008888712	0.008888712	0.008888712	28	7.82283	1
20330669|F|0-10:A>G-10:A>G	TGCAGGTCTCAGAGCGTACAATTTCAAGAATTCCTGAGTTGGTTCACCAGAATAATCAATTTGAAAGAG	TGCAGGTCTCAGAGCGTACAATTTCAAGAATTCCTGAGTTGGTTCACCAGAATAATCAATTTGAAAGAG	10:A>G	10	0.8241758	0.977777778	0.08	0.92	0.022222222	0.057777778	0.04345679	0.1472	0.095328395	11.749	6.44444	0.982759
100175587|F|0-35:T>C-35:T>C	TGCAGGTTTGTTGTTCACAATTGATTACTTGATGCTAAGAAAGGTCCATGCTGCAAATGACACTACTTT	TGCAGGTTTGTTGTTCACAATTGATTACTTGATGCTAAGAAAGGTCCATGCTGCAAATGACACTACTTT	35:T>C	35	0.8461538	0.995670996	0.008658009	0.991341991	0.004329004	0.004329004	0.008620528	0.017166095	0.012893312	7.67925	3	1
100175596|F|0-22:A>G-22:A>G	TGCAGGTTTTCAAGAGCGGGTCACTTCTCGTTTCATCTAAAGGTAACTTTTCACTAAAGTTGCTGGGCA	TGCAGGTTTTCAAGAGCGGGTCACTTCTCGTTTCATCTAAAGGTAACTTTTCACTAAAGTTGCTGGGCA	22:A>G	22	0.8864469	0.995867769	0.004132231	0.995867769	0.004132231	0	0.008230312	0.008230312	0.008230312	5.21786	3	1
100175624|F|0-23:C>A-23:C>A	TGCAGTAAAATTCTTCCTAATCTCTTCAATCCTTTTTGTTTTCCTTCTGTATGATACAAGAGCTCAAAT	TGCAGTAAAATTCTTCCTAATCTCTTCAATCCTTTTTGTTTTCCTTCTGTATGATACAAGAGCTCAAAT	23:C>A	23	0.7509158	0.995121951	0.009756098	0.990243902	0.004878049	0.004878049	0.009708507	0.019321832	0.01451517	3.47111	2.5	1
18250996|F|0-22:G>T-22:G>T	TGCAGTAAACAGTGTGGAGAGTGACTTTCTTCAAGAAGTAAGTAAGTAAGAACAAGCAAACTGTTATGT	TGCAGTAAACAGTGTGGAGAGTGACTTTCTTCAAGAAGTAAGTAAGTAAGAACAAGCAAACTGTTATGT	22:G>T	22	0.992674	0.003690037	0.996309963	0.003690037	0.996309963	0	0.007352841	0.007352841	0.007352841	118	44.75157	1
100175629|F|0-10:A>G-10:A>G	TGCAGTAAACATACAATTGGACCAGTACACCAAATTGTCAGTTAGGTCATAGCTTGCGTTGGGTACAAC	TGCAGTAAACATACAATTGGACCAGTACACCAAATTGTCAGTTAGGTCATAGCTTGCGTTGGGTACAAC	10:A>G	10	0.7582418	0.009661836	0.995169082	0.004830918	0.990338164	0.004830918	0.019136969	0.00961516	0.014376065	10.5	6.68487	1
100175662|F|0-6:C>A-6:C>A	TGCAGTCACACAACGTGGGTATTGTAGAATGCGAATTAGTTTGGAAGAAGATTATGGAGTACACGCACT	TGCAGTCACACAACGTGGGTATTGTAGAATGCGAATTAGTTTGGAAGAAGATTATGGAGTACACGCACT	6:C>A	6	0.7948718	0.004608295	0.995391705	0.004608295	0.995391705	0	0.009174117	0.009174117	0.009174117	9	4.62	1
18237458|F|0-25:A>G-25:A>G	TGCAGTAACTGTTTTGACTCTACTTATATGGTTTACTTAGGCCAAGGATAAACCACACACGTAAAGCAG	TGCAGTAACTGTTTTGACTCTACTTATATGGTTTACTTAGGCCAAGGATAAACCACACACGTAAAGCAG	25:A>G	25	0.7655678	0.995215311	0.004784689	0.995215311	0.004784689	0	0.009523591	0.009523591	0.009523591	19.51931	79	1
100175740|F|0-67:T>C-67:T>C	TGCAGTAATGTTATACAGGGACACGCTGCTGACAGTAGTAGCATTGAGAATTGACGACAGAACATGTTA	TGCAGTAATGTTATACAGGGACACGCTGCTGACAGTAGTAGCATTGAGAATTGACGACAGAACATGTTA	67:T>C	67	0.8168498	0.004484305	0.995515695	0.004484305	0.995515695	0	0.008928392	0.008928392	0.008928392	37	15.09924	1
20355247|F|0-27:A>T-27:A>T	TGCAGTACATAACCAAAATTTGCAGGTAAGGCCATTGCTTTGCTACCATGAGATGATTGTTTCAAATGT	TGCAGTACATAACCAAAATTTGCAGGTAAGGCCATTGCTTTGCTACCATGAGATGATTGTTTCAAATGT	27:A>T	27	0.8534799	0.004291845	0.995708155	0.004291845	0.995708155	0	0.008546851	0.008546851	0.008546851	29	16.84133	1
20311449|F|0-26:A>G-26:A>G	TGCAGTACTACGGATCGAAACATAGGAAAAAAAAGGAAGAAAAAGGGTATTCTAGGTATTAGAAAAAAT	TGCAGTACTACGGATCGAAACATAGGAAAAAAAAGGAAGAAAAAGGGTATTCTAGGTATTAGAAAAAAT	26:A>G	26	0.8021978	0.00456621	0.99543379	0.00456621	0.99543379	0	0.00909072	0.00909072	0.00909072	38	13.04453	1
100175821|F|0-18:G>T-18:G>T	TGCAGTACTGCATTCATAGAGCATCGCATGATTGATACGGAAGTGTGTGGCAGAGGATGTATGATTGCC	TGCAGTACTGCATTCATAGAGCATCGCATGATTGATACGGAAGTGTGTGGCAGAGGATGTATGATTGCC	18:G>T	18	0.9010989	0.004065041	0.995934959	0.004065041	0.995934959	0	0.008097032	0.008097032	0.008097032	38	19.14187	1
100175824|F|0-54:A>G-54:A>G	TGCAGTACTGTCTTTCCAAATGATCAATTTGTTGCATTTGATAACATTGCTTCTAAACCAATTCTATTA	TGCAGTACTGTCTTTCCAAATGATCAATTTGTTGCATTTGATAACATTGCTTCTAAACCAATTCTATTA	54:A>G	54	0.8021978	1	0.01369863	0.98630137	0	0.01369863	0	0.027021955	0.013510978	6.77459	2.66667	1
100175902|F|0-14:A>G-14:A>G	TGCAGTAGCCTATAAAAGCAATCTACTGTCCAATGAAAGAGCCAAATTGTTTTGTAGCAGCAGAGGAGT	TGCAGTAGCCTATAAAAGCAATCTACTGTCCAATGAAAGAGCCAAATTGTTTTGTAGCAGCAGAGGAGT	14:A>G	14	0.8864469	0.004132231	0.995867769	0.004132231	0.995867769	0	0.008230312	0.008230312	0.008230312	51	25.58304	1
20346935|F|0-36:A>G-36:A>G	TGCAGTATAAACTGGATACTGTAGGTGAGAAGTTTGAAAAAGTTGACGAACCTTGAATCATGTGTCAAA	TGCAGTATAAACTGGATACTGTAGGTGAGAAGTTTGAAAAAGTTGACGAACCTTGAATCATGTGTCAAA	36:A>G	36	0.8717949	0.004201681	0.995798319	0.004201681	0.995798319	0	0.008368053	0.008368053	0.008368053	50	23.49275	1
100175974|F|0-30:G>A-30:G>A	TGCAGTATATGAGAAACATGTCAGGAAGTCGTATTTTCACTAGTAAAGAACCATCTGGTGTTGACATTC	TGCAGTATATGAGAAACATGTCAGGAAGTCGTATTTTCACTAGTAAAGAACCATCTGGTGTTGACATTC	30:G>A	30	0.7619048	0.004807692	0.995192308	0.004807692	0.995192308	0	0.009569157	0.009569157	0.009569157	5	3.60669	1
100175993|F|0-59:T>C-59:T>C	TGCAGTATATTATATCTCATTTGCACACCTGAACCCCAATTATAGGGACAACCACAGAGTACCGCGTAT	TGCAGTATATTATATCTCATTTGCACACCTGAACCCCAATTATAGGGACAACCACAGAGTACCGCGTAT	59:T>C	59	0.8461538	1	0.008658009	0.991341991	0	0.008658009	0	0.017166095	0.008583048	7.8717	2.5	1
100175994|F|0-67:T>A-67:T>A	TGCAGTATATTATATCTCATTTGCACACCTGAACCCCAATTATAGGGACAACCACAGAGTACCGCGTTT	TGCAGTATATTATATCTCATTTGCACACCTGAACCCCAATTATAGGGACAACCACAGAGTACCGCGTTT	67:T>A	67	0.8534799	0.017167382	0.991416309	0.008583691	0.982832618	0.008583691	0.033745326	0.017020022	0.025382674	23.25	7.8717	1
20341794|F|0-16:A>C-16:A>C	TGCAGTATCATGAAGGAGTAAAGGCAATGTGGCTGGCAGAAAAGGTAGGAAATGTGTATCGGCATCCAT	TGCAGTATCATGAAGGAGTAAAGGCAATGTGGCTGGCAGAAAAGGTAGGAAATGTGTATCGGCATCCAT	16:A>C	16	0.7985348	0.990825688	0.009174312	0.990825688	0.009174312	0	0.018180288	0.018180288	0.018180288	11.89919	2.5	1
20347738|F|0-6:G>A-6:G>A	TGCAGTGTGCAGTGTAAATAATGAGCTAACAGTAAGTCTGTGCCTTTATTATGTAATCAGAAATGGACA	TGCAGTGTGCAGTGTAAATAATGAGCTAACAGTAAGTCTGTGCCTTTATTATGTAATCAGAAATGGACA	6:G>A	6	0.8681319	0.012658228	0.987341772	0.012658228	0.987341772	0	0.024995994	0.024995994	0.024995994	26.66667	20.91575	1
20341821|F|0-68:T>C-68:T>C	TGCAGTATGTTTCTCTGCTGTTGCATTTACTCTGTATCCTTGTTTCTTTCTGGTTGATGTTCTGTAAAT	TGCAGTATGTTTCTCTGCTGTTGCATTTACTCTGTATCCTTGTTTCTTTCTGGTTGATGTTCTGTAAAT	68:T>C	68	0.7728938	0.995260664	0.004739336	0.995260664	0.004739336	0	0.00943375	0.00943375	0.00943375	9.74678	6	1
100176086|F|0-27:A>T-27:A>T	TGCAGTATTCAAAAACTACATAAACGTACTGCTTGAGTTTTCACAAGTCATTTTATTCCCAAATCAAAC	TGCAGTATTCAAAAACTACATAAACGTACTGCTTGAGTTTTCACAAGTCATTTTATTCCCAAATCAAAC	27:A>T	27	0.8534799	0.004291845	0.995708155	0.004291845	0.995708155	0	0.008546851	0.008546851	0.008546851	17	8.70438	1
20336422|F|0-60:G>T-60:G>T	TGCAGTATTCAGAGTCAAATTCTCAATAAATATTGCAATTTCACAAAAAGTGGTTTGCCAGGTCGGGTG	TGCAGTATTCAGAGTCAAATTCTCAATAAATATTGCAATTTCACAAAAAGTGGTTTGCCAGGTCGGGTG	60:G>T	60	0.8681319	0.008438819	0.991561181	0.008438819	0.991561181	0	0.01673521	0.01673521	0.01673521	38	20.00722	1
100176112|F|0-16:G>A-16:G>A	TGCAGTCAAAAGCTGTGGAACAGTGTCGGGGCGCACGTGATCTCTTTTGATGCCCGCTCTCTTACTCAT	TGCAGTCAAAAGCTGTGGAACAGTGTCGGGGCGCACGTGATCTCTTTTGATGCCCGCTCTCTTACTCAT	16:G>A	16	0.8205128	0.995535714	0.004464286	0.995535714	0.004464286	0	0.008888712	0.008888712	0.008888712	3.78824	3	1
18251286|F|0-40:C>T-40:C>T	TGCAGTCAAAGAGACAGCCAACTGTAATTTGTTTGTCAAGCTGAGACTTGAGCCAAGCGTATGTCCTTC	TGCAGTCAAAGAGACAGCCAACTGTAATTTGTTTGTCAAGCTGAGACTTGAGCCAAGCGTATGTCCTTC	40:C>T	40	0.8901099	0.995884774	0.008230453	0.991769547	0.004115226	0.004115226	0.008196582	0.016325425	0.012261004	34.26165	31	1
100176143|F|0-26:T>C-26:T>C	TGCAGTCAAATTCATAAGTGCTGGTTTTGTTCTTTATTCCATTTTTGTGAGCAACATGTATTTCACTGT	TGCAGTCAAATTCATAAGTGCTGGTTTTGTTCTTTATTCCATTTTTGTGAGCAACATGTATTTCACTGT	26:T>C	26	0.8717949	0.004201681	0.995798319	0.004201681	0.995798319	0	0.008368053	0.008368053	0.008368053	21	10.33455	1
18225460|F|0-66:T>G-66:T>G	TGCAGTCACTTCCTTTCATATGCCAACATATAGAAATAGTTCACATAGCAAACAAAAGAATTCATGTAC	TGCAGTCACTTCCTTTCATATGCCAACATATAGAAATAGTTCACATAGCAAACAAAAGAATTCATGTAC	66:T>G	66	0.8205128	0.004464286	0.995535714	0.004464286	0.995535714	0	0.008888712	0.008888712	0.008888712	16	7.44358	1
100176205|F|0-28:C>T-28:C>T	TGCAGTCAGAGTATACAAGAAAATAGACCGGCAGTAATGTAAAGGATTCGAGAGAAAATTTATAAAACA	TGCAGTCAGAGTATACAAGAAAATAGACCGGCAGTAATGTAAAGGATTCGAGAGAAAATTTATAAAACA	28:C>T	28	0.7655678	0.009569378	0.990430622	0.009569378	0.990430622	0	0.01895561	0.01895561	0.01895561	10.5	4.62917	1
19809723|F|0-40:G>C-40:G>C	TGCAGTCATACTTTTGGAGAATTTGCAGAAAAAATTGTCAGTAACAAGACACTTCTGTTCATTTGAAAA	TGCAGTCATACTTTTGGAGAATTTGCAGAAAAAATTGTCAGTAACAAGACACTTCTGTTCATTTGAAAA	40:G>C	40	0.8461538	0.995670996	0.012987013	0.987012987	0.004329004	0.008658009	0.008620528	0.025636701	0.017128615	35.38722	27.66667	1
100176236|F|0-6:T>C-6:T>C	TGCAGTTATATTCTGCAAGTTGTAGTGCAGTCAGTGTTTGGTTTCTGAGATGCATAGGTCAGATTAGAA	TGCAGTTATATTCTGCAAGTTGTAGTGCAGTCAGTGTTTGGTTTCTGAGATGCATAGGTCAGATTAGAA	6:T>C	6	0.7765568	0.004716981	0.995283019	0.004716981	0.995283019	0	0.009389462	0.009389462	0.009389462	5	4.86307	1
100176257|F|0-7:G>A-7:G>A	TGCAGTCGTGCTATGGTAGCATATATTTTATTCAAACATTCAACACATACTGTCAAGAGGGCTAAAGAC	TGCAGTCGTGCTATGGTAGCATATATTTTATTCAAACATTCAACACATACTGTCAAGAGGGCTAAAGAC	7:G>A	7	0.8388278	0.004366812	0.995633188	0.004366812	0.995633188	0	0.008695486	0.008695486	0.008695486	38	10.29478	1
18220712|F|0-16:C>T-16:C>T	TGCAGTCATGGCACGCCTGGTTTCTTTCAAGATGGAAACAGAGGTATGCTTTATTGTTTGAATTTATTG	TGCAGTCATGGCACGCCTGGTTTCTTTCAAGATGGAAACAGAGGTATGCTTTATTGTTTGAATTTATTG	16:C>T	16	0.8534799	0.995708155	0.004291845	0.995708155	0.004291845	0	0.008546851	0.008546851	0.008546851	35.04762	66	1
100176317|F|0-33:A>G-33:A>G	TGCAGTCCATGAGGCGTAAGTAAATGGATTTCAATTCGTGTGCATTTACTGCAAAGAAAAGGCAGATTA	TGCAGTCCATGAGGCGTAAGTAAATGGATTTCAATTCGTGTGCATTTACTGCAAAGAAAAGGCAGATTA	33:A>G	33	0.8058608	0.990909091	0.018181818	0.981818182	0.009090909	0.009090909	0.018016529	0.035702479	0.026859504	4.7381	3	1
18304129|F|0-19:A>T-19:A>T	TGCAGTCCCTTCCACAGAGAAAAGCTTCGGCCACAATGGATTCTTTGGTTCGGTCTTCCTATCTAAGAA	TGCAGTCCCTTCCACAGAGAAAAGCTTCGGCCACAATGGATTCTTTGGTTCGGTCTTCCTATCTAAGAA	19:A>T	19	0.7765568	0.995283019	0.004716981	0.995283019	0.004716981	0	0.009389462	0.009389462	0.009389462	12.73444	4	1
20326467|F|0-17:T>C-17:T>C	TGCAGTCGCATGAAAAATAAAACTGAAAAGTCCTCTCAATTTTGTCATTGATATATTTTCTGTTTGTTC	TGCAGTCGCATGAAAAATAAAACTGAAAAGTCCTCTCAATTTTGTCATTGATATATTTTCTGTTTGTTC	17:T>C	17	0.7802198	0.995305164	0.004694836	0.995305164	0.004694836	0	0.009345588	0.009345588	0.009345588	9.80417	15	1
100176458|F|0-25:T>A-25:T>A	TGCAGTCTAGATGTCATTATACATATTATATATATATCTTGATGTTGATCAAAGTCATAATACATAAAA	TGCAGTCTAGATGTCATTATACATATTATATATATATCTTGATGTTGATCAAAGTCATAATACATAAAA	25:T>A	25	0.9010989	0.004065041	0.995934959	0.004065041	0.995934959	0	0.008097032	0.008097032	0.008097032	24	13.77778	1
100176492|F|0-64:A>G-64:A>G	TGCAGTCTCCCTGCTGTGGTCAAACTATCAGGTAATCAGATCAATCATGAATTGGATCTTTGTTACAGA	TGCAGTCTCCCTGCTGTGGTCAAACTATCAGGTAATCAGATCAATCATGAATTGGATCTTTGTTACAGA	64:A>G	64	0.8901099	0.004115226	0.995884774	0.004115226	0.995884774	0	0.008196582	0.008196582	0.008196582	21	17.55282	1
100176503|F|0-52:A>G-52:A>G	TGCAGTCTCTCAAATAAACTTGGTCGTAGTTCACATATTTAGACCAGTAGTTATGGTACTTGGCCATCC	TGCAGTCTCTCAAATAAACTTGGTCGTAGTTCACATATTTAGACCAGTAGTTATGGTACTTGGCCATCC	52:A>G	52	0.9157509	0.004	0.996	0.004	0.996	0	0.007968	0.007968	0.007968	41	14.83904	1
18251479|F|0-24:T>A-24:T>A	TGCAGTCTGAAACAAATACGAGCATATTGTTTCTGATGATTGATGATGAGTGTCAGCCATTATTATTGC	TGCAGTCTGAAACAAATACGAGCATATTGTTTCTGATGATTGATGATGAGTGTCAGCCATTATTATTGC	24:T>A	24	0.8754579	0.9958159	0.0041841	0.9958159	0.0041841	0	0.008333187	0.008333187	0.008333187	24.41935	35	1
20341925|F|0-63:G>A-63:G>A	TGCAGTCTTCCTTGGGAGGTAATTCAAGAACAGCTATTATCTGTACAATGAGCCCTGCACGAAGCCACA	TGCAGTCTTCCTTGGGAGGTAATTCAAGAACAGCTATTATCTGTACAATGAGCCCTGCACGAAGCCACA	63:G>A	63	0.7728938	0.995260664	0.009478673	0.990521327	0.004739336	0.004739336	0.00943375	0.018777655	0.014105703	12.0124	22.5	1
18275584|F|0-33:C>T-33:C>T	TGCAGTCTTGGCATCTTTCATCTTGCATAAGCCCGTAGAGAAATCTCCTTTCACAAAAGCGGCACTCAA	TGCAGTCTTGGCATCTTTCATCTTGCATAAGCCCGTAGAGAAATCTCCTTTCACAAAAGCGGCACTCAA	33:C>T	33	0.7582418	0.990338164	0.014492754	0.985507246	0.009661836	0.004830918	0.019136969	0.028565427	0.023851198	12.78696	10	1
100176603|F|0-30:A>G-30:A>G	TGCAGTCTTTGGTATCGTAAGTCTGATGACATCAGCTATCCAGAAGAACCAAATTGCCTTGTACTGAGG	TGCAGTCTTTGGTATCGTAAGTCTGATGACATCAGCTATCCAGAAGAACCAAATTGCCTTGTACTGAGG	30:A>G	30	0.8241758	0.995555556	0.004444444	0.995555556	0.004444444	0	0.008849383	0.008849383	0.008849383	7.89615	4	1
100176644|F|0-66:A>G-66:A>G	TGCAGTGAAGCAGCCAACAGTAGTGCTACTACCTTTCCAATACATAGAAAGAAAAGAATTCAAAATAAA	TGCAGTGAAGCAGCCAACAGTAGTGCTACTACCTTTCCAATACATAGAAAGAAAAGAATTCAAAATAAA	66:A>G	66	0.8241758	0.995555556	0.004444444	0.995555556	0.004444444	0	0.008849383	0.008849383	0.008849383	7.27027	3	1
19813880|F|0-7:A>G-7:A>G	TGCAGTGACAGTTCTAACTAGACTGTGGCTGTGACTTGTCTGATTTACCATTTAGAGTATGATCCTGAG	TGCAGTGACAGTTCTAACTAGACTGTGGCTGTGACTTGTCTGATTTACCATTTAGAGTATGATCCTGAG	7:A>G	7	0.9010989	0.991869919	0.020325203	0.979674797	0.008130081	0.012195122	0.016127966	0.039824179	0.027976072	28.59364	24.4	1
18307669|F|0-66:T>A-66:T>A	TGCAGTGACTCCGACTTACAGTCTACTTCGTCGAGTAACCAGTCAAAAGACGGAAGAAAAAAAAGTTAT	TGCAGTGACTCCGACTTACAGTCTACTTCGTCGAGTAACCAGTCAAAAGACGGAAGAAAAAAAAGTTAT	66:T>A	66	0.8131868	0.004504505	0.995495495	0.004504505	0.995495495	0	0.008968428	0.008968428	0.008968428	80	17.19522	1
19816086|F|0-11:T>C-11:T>C	TGCAGTGCACATGGGTTGGGTATGAGTGCCAATTTGAGGCAGCCCAATGTTACACCGGACTAGATAAAG	TGCAGTGCACATGGGTTGGGTATGAGTGCCAATTTGAGGCAGCCCAATGTTACACCGGACTAGATAAAG	11:T>C	11	0.8278388	0.995575221	0.004424779	0.995575221	0.004424779	0	0.0088104	0.0088104	0.0088104	11.99234	3	1
100176766|F|0-49:G>T-49:G>T	TGCAGTGCACATGGGTTAGGTATGAGTGCCAATTTGAGGCAGCCCAATGGTACACCGGACTAGATAAAG	TGCAGTGCACATGGGTTAGGTATGAGTGCCAATTTGAGGCAGCCCAATGGTACACCGGACTAGATAAAG	49:G>T	49	0.8351648	0.995614035	0.004385965	0.995614035	0.004385965	0	0.008733456	0.008733456	0.008733456	13.31818	3	1
18252711|F|0-58:T>C-58:T>C	TGCAGTGGACCGCCGAGCTATCTCCCATGAGCACATATGGTGAACCGAGTGCAGGTTTTATATTCCCGT	TGCAGTGGACCGCCGAGCTATCTCCCATGAGCACATATGGTGAACCGAGTGCAGGTTTTATATTCCCGT	58:T>C	58	0.7692308	0.004761905	0.995238095	0.004761905	0.995238095	0	0.009478458	0.009478458	0.009478458	60	19.44672	1
100176859|F|0-13:G>T-13:G>T	TGCAGTGGATGGTGTGGTGGCCACAGGGCAAAAACAGTCCATGGTCAAACTCACATGAGATCTGCTTTT	TGCAGTGGATGGTGTGGTGGCCACAGGGCAAAAACAGTCCATGGTCAAACTCACATGAGATCTGCTTTT	13:G>T	13	0.7728938	0.995260664	0.004739336	0.995260664	0.004739336	0	0.00943375	0.00943375	0.00943375	11.38174	3	1
20358660|F|0-13:C>A-13:C>A	TGCAGTGGTTACCCTGAAGCTTGAGGTTCTAGGAGGTAAAAGCAGATCAGATCTGCTGGCTACTTATTT	TGCAGTGGTTACCCTGAAGCTTGAGGTTCTAGGAGGTAAAAGCAGATCAGATCTGCTGGCTACTTATTT	13:C>A	13	0.8827839	0.004149378	0.995850622	0.004149378	0.995850622	0	0.008264321	0.008264321	0.008264321	83	18.025	1
100176904|F|0-13:T>C-13:T>C	TGCAGTGGTCAGTTAAATCAATTGGCTACTCCAACTGTGACATTGATTCTTGGTATTGAGACATGAAAT	TGCAGTGGTCAGTTAAATCAATTGGCTACTCCAACTGTGACATTGATTCTTGGTATTGAGACATGAAAT	13:T>C	13	0.7692308	0.00952381	0.995238095	0.004761905	0.99047619	0.004761905	0.018866213	0.009478458	0.014172336	11	6.30992	1
20311565|F|0-22:T>C-22:T>C	TGCAGTGTAAATCATGCCATGGTTGTCTTGGTCCTTTAGTTTCTAACTGTGGATCACCCTAATACAAAA	TGCAGTGTAAATCATGCCATGGTTGTCTTGGTCCTTTAGTTTCTAACTGTGGATCACCCTAATACAAAA	22:T>C	22	0.8461538	0.995670996	0.004329004	0.995670996	0.004329004	0	0.008620528	0.008620528	0.008620528	16.4963	35	1
100176957|F|0-64:A>T-64:A>T	TGCAGTGTCATGTTATTAGCGGCTCAGATATCAAAGCAGATCTGCAAAATTTGCTTGACGTTGAAGATC	TGCAGTGTCATGTTATTAGCGGCTCAGATATCAAAGCAGATCTGCAAAATTTGCTTGACGTTGAAGATC	64:A>T	64	0.8241758	0.008888889	0.995555556	0.004444444	0.991111111	0.004444444	0.017619753	0.008849383	0.013234568	20.5	10.32296	1
100177003|F|0-22:T>A-22:T>A	TGCAGTGTTGAGAACACAAGAATTCCAGCAAAGGCAGTAGAGTATCTTCTTTCATTTCTTTGATGGCCA	TGCAGTGTTGAGAACACAAGAATTCCAGCAAAGGCAGTAGAGTATCTTCTTTCATTTCTTTGATGGCCA	22:T>A	22	0.9304029	0.996062992	0.003937008	0.996062992	0.003937008	0	0.007843016	0.007843016	0.007843016	7.86486	5	1
20349325|F|0-55:A>G-55:A>G	TGCAGTGTTTCTGCCTTTTCAAATAATTCGATCGAGAACAATAAAAAATAAAAAAAGTGAACGATACTG	TGCAGTGTTTCTGCCTTTTCAAATAATTCGATCGAGAACAATAAAAAATAAAAAAAGTGAACGATACTG	55:A>G	55	0.956044	0.007662835	0.996168582	0.003831418	0.992337165	0.003831418	0.015208232	0.007633476	0.011420854	23	36.01325	1
20342113|F|0-51:G>A-51:G>A	TGCAGTGTTTTGTTCGTTCCATAAAGAGTGGTTCTGTTGGTTTTGTCATGCGTATGAATGCTTCCCTAC	TGCAGTGTTTTGTTCGTTCCATAAAGAGTGGTTCTGTTGGTTTTGTCATGCGTATGAATGCTTCCCTAC	51:G>A	51	0.7838828	0.995327103	0.004672897	0.995327103	0.004672897	0	0.009302122	0.009302122	0.009302122	11.02469	5	1
100177067|F|0-49:A>C-49:A>C	TGCAGTTACAGAGTATCTTTAGGTTGTGGAGATCATTTTTTTGTGCTGAAGCACATAGCTAGATGGAAA	TGCAGTTACAGAGTATCTTTAGGTTGTGGAGATCATTTTTTTGTGCTGAAGCACATAGCTAGATGGAAA	49:A>C	49	0.8424908	0.004347826	0.995652174	0.004347826	0.995652174	0	0.008657845	0.008657845	0.008657845	14	4.65428	1
20320300|F|0-40:T>A-40:T>A	TGCAGTTAGATGCACTTGAAAGTGACACCAGTTGAAGTTATTGTGTGTGAAGTTGATGGACCAGTTTAT	TGCAGTTAGATGCACTTGAAAGTGACACCAGTTGAAGTTATTGTGTGTGAAGTTGATGGACCAGTTTAT	40:T>A	40	0.8168498	1	0.00896861	0.99103139	0	0.00896861	0	0.017776348	0.008888174	9.35409	2.5	1
100177125|F|0-16:G>T-16:G>T	TGCAGTTATAATAAAAGAAAGCATGGGGAATACAGCAAGAAAAAAGAAAATCAGGTAGATATTTCGGAT	TGCAGTTATAATAAAAGAAAGCATGGGGAATACAGCAAGAAAAAAGAAAATCAGGTAGATATTTCGGAT	16:G>T	16	0.9120879	0.004016064	0.995983936	0.004016064	0.995983936	0	0.007999871	0.007999871	0.007999871	11	10.71233	1
100177130|F|0-36:G>A-36:G>A	TGCAGTTATAATGATTGTAATGTTCATGGAGTAATTGATTTCTGGTCAAGTGTCATGATGCCGGTCTTT	TGCAGTTATAATGATTGTAATGTTCATGGAGTAATTGATTTCTGGTCAAGTGTCATGATGCCGGTCTTT	36:G>A	36	0.8278388	0.995575221	0.004424779	0.995575221	0.004424779	0	0.0088104	0.0088104	0.0088104	6.71318	3	1
100177192|F|0-47:T>C-47:T>C	TGCAGTTCAACATTCTCCTACCTCATCATCATTTAGGTCAGGCTTTCTTTGAAATATACCTACCTACCT	TGCAGTTCAACATTCTCCTACCTCATCATCATTTAGGTCAGGCTTTCTTTGAAATATACCTACCTACCT	47:T>C	47	0.8571429	0.995726496	0.004273504	0.995726496	0.004273504	0	0.008510483	0.008510483	0.008510483	12.36531	5	1
100177197|F|0-19:A>G-19:A>G	TGCAGTTCAATATAAACCCACTTTAGCCTTTTGTATGAAATAATTGGCAAACTAATCCTATAATCATAT	TGCAGTTCAATATAAACCCACTTTAGCCTTTTGTATGAAATAATTGGCAAACTAATCCTATAATCATAT	19:A>G	19	0.8058608	0.995454545	0.009090909	0.990909091	0.004545455	0.004545455	0.009049587	0.018016529	0.013533058	11.24706	6.5	1
18276031|F|0-48:A>G-48:A>G	TGCAGTTCAGGTACAAGAAACACAAGTGGGTGGTTTCCTTCAAGTCCAAGGACGAGGTGTATCTGTCTG	TGCAGTTCAGGTACAAGAAACACAAGTGGGTGGTTTCCTTCAAGTCCAAGGACGAGGTGTATCTGTCTG	48:A>G	48	0.7582418	0.995169082	0.004830918	0.995169082	0.004830918	0	0.00961516	0.00961516	0.00961516	17.28333	6	1
100177252|F|0-16:G>C-16:G>C	TGCAGTTCCAAAACCCGATGGCATCGACGAACATATCGTATTGCAGGAGATGATGAGGATGGCCAAGAT	TGCAGTTCCAAAACCCGATGGCATCGACGAACATATCGTATTGCAGGAGATGATGAGGATGGCCAAGAT	16:G>C	16	0.8315018	0.004405286	0.995594714	0.004405286	0.995594714	0	0.00877176	0.00877176	0.00877176	6	4.4313	1
100177253|F|0-33:T>C-33:T>C	TGCAGTTCCAAAACCCCATGGCATCGACGAACATATCGTATTGCAGGAGATGATGAGGATGGCCAAGAT	TGCAGTTCCAAAACCCCATGGCATCGACGAACATATCGTATTGCAGGAGATGATGAGGATGGCCAAGAT	33:T>C	33	0.8315018	0.995594714	0.004405286	0.995594714	0.004405286	0	0.00877176	0.00877176	0.00877176	4.4313	3	1
20325841|F|0-33:G>A-33:G>A	TGCAGTTCCAATGTCCTTGATAATCATGAAGTAGCTGCCCTGCTTGCAAACCGCTATCCTTCATTGCCC	TGCAGTTCCAATGTCCTTGATAATCATGAAGTAGCTGCCCTGCTTGCAAACCGCTATCCTTCATTGCCC	33:G>A	33	0.9267399	0.996047431	0.007905138	0.992094862	0.003952569	0.003952569	0.007873893	0.015685294	0.011779593	14.61667	10.5	1
18276067|F|0-22:C>T-22:C>T	TGCAGTTCCTGCGAGTCCGAGGCCTCCCCCACCAAGAGCCACTCCTGATCCCAAATCCAACACGCAATC	TGCAGTTCCTGCGAGTCCGAGGCCTCCCCCACCAAGAGCCACTCCTGATCCCAAATCCAACACGCAATC	22:C>T	22	0.8974359	0.991836735	0.008163265	0.991836735	0.008163265	0	0.016193253	0.016193253	0.016193253	27.54545	43.5	1
100177325|F|0-52:G>A-52:G>A	TGCAGTTCTCATGTCCTGGATATTTGAACCTTATGCCTGAAAATATTTTGCTGCTTGTAGGATTGAAAA	TGCAGTTCTCATGTCCTGGATATTTGAACCTTATGCCTGAAAATATTTTGCTGCTTGTAGGATTGAAAA	52:G>A	52	0.9304029	0.003937008	0.996062992	0.003937008	0.996062992	0	0.007843016	0.007843016	0.007843016	20	15.57383	1
18241004|F|0-9:C>T-9:C>T	TGCAGTTCTCCCTCATATCCTTCATTGTATGATGTCAAGCAGCAATTCTTTGTTTGGTTCTATAACGTA	TGCAGTTCTCCCTCATATCCTTCATTGTATGATGTCAAGCAGCAATTCTTTGTTTGGTTCTATAACGTA	9:C>T	9	0.7545788	0.004854369	0.995145631	0.004854369	0.995145631	0	0.009661608	0.009661608	0.009661608	46	17.12712	1
100177364|F|0-29:A>G-29:A>G	TGCAGTTCTTTTGCCTTCCCTTCGAGTTCACTCTCTCCTCTCCCTTTCACATTTTGTCTTTCCCCTCAT	TGCAGTTCTTTTGCCTTCCCTTCGAGTTCACTCTCTCCTCTCCCTTTCACATTTTGTCTTTCCCCTCAT	29:A>G	29	0.8351648	0.00877193	0.99122807	0.00877193	0.99122807	0	0.017389966	0.017389966	0.017389966	9	5.45211	1
20347943|F|0-60:G>T-60:G>T	TGCAGTTGAGATACTACAGTAACATGTAGACATTTACATACGTAGGCAAAAATATATTTGGTTATAGTT	TGCAGTTGAGATACTACAGTAACATGTAGACATTTACATACGTAGGCAAAAATATATTTGGTTATAGTT	60:G>T	60	0.8974359	1	0.008163265	0.991836735	0	0.008163265	0	0.016193253	0.008096626	29.39931	9.5	1
100177386|F|0-38:T>C-38:T>C	TGCAGTTGAGATGTCAGAAACTGTTGCTCAGCTCGCTTTTCTGGTAAGCAGCAAAATTTTGATACCAAC	TGCAGTTGAGATGTCAGAAACTGTTGCTCAGCTCGCTTTTCTGGTAAGCAGCAAAATTTTGATACCAAC	38:T>C	38	0.8241758	0.995555556	0.004444444	0.995555556	0.004444444	0	0.008849383	0.008849383	0.008849383	13.89231	4	1
100177414|F|0-17:T>C-17:T>C	TGCAGTTGATTATGAATTGGTTTTTCTTGTCTTATGCACTGCACATGTTGGCAGAGATGTTTCCTATAT	TGCAGTTGATTATGAATTGGTTTTTCTTGTCTTATGCACTGCACATGTTGGCAGAGATGTTTCCTATAT	17:T>C	17	0.8681319	0.004219409	0.995780591	0.004219409	0.995780591	0	0.008403212	0.008403212	0.008403212	8	6.78439	1
20342239|F|0-46:A>G-46:A>G	TGCAGTTGCAGAGGCCCAAGAGGTACTGATAAGTGGAAGCCCCGTCAGAGCATGCAATGAACCACAATC	TGCAGTTGCAGAGGCCCAAGAGGTACTGATAAGTGGAAGCCCCGTCAGAGCATGCAATGAACCACAATC	46:A>G	46	0.8424908	0.991304348	0.008695652	0.991304348	0.008695652	0	0.017240076	0.017240076	0.017240076	14.40221	3	1
100177474|F|0-38:G>T-38:G>T	TGCAGTTGGAAACATTTCAATAGAGGCCTGAATTTCATGGCTGTAAAAGGAACCGAAAGAAGATTCAAA	TGCAGTTGGAAACATTTCAATAGAGGCCTGAATTTCATGGCTGTAAAAGGAACCGAAAGAAGATTCAAA	38:G>T	38	0.8461538	0.008658009	0.991341991	0.008658009	0.991341991	0	0.017166095	0.017166095	0.017166095	16.5	7.76316	1
18238159|F|0-38:C>A-38:C>A	TGCAGTTGGTCTCTTCTTCAGTCAAATTACTTTTATTGCTATTTATTTTCACTTTTGTTCTGGATATCC	TGCAGTTGGTCTCTTCTTCAGTCAAATTACTTTTATTGCTATTTATTTTCACTTTTGTTCTGGATATCC	38:C>A	38	0.7985348	0.009174312	0.995412844	0.004587156	0.990825688	0.004587156	0.018180288	0.009132228	0.013656258	30.5	23.00398	1
18202559|F|0-50:C>A-50:C>A	TGCAGTTGTTTCGTTTTTGGAACGAAACTTGAGAGCGAGATATAGTAATGCACCTAACCGCAGAGCCAA	TGCAGTTGTTTCGTTTTTGGAACGAAACTTGAGAGCGAGATATAGTAATGCACCTAACCGCAGAGCCAA	50:C>A	50	0.8021978	0.00913242	0.99086758	0.00913242	0.99086758	0	0.018098038	0.018098038	0.018098038	71.5	16.4786	1
100177608|F|0-18:T>C-18:T>C	TGCAGTTGTTTTAGACAGTGTGAGTGCATGACATGGGAAACCTGAAAAATACAATATGACCAGCATAAC	TGCAGTTGTTTTAGACAGTGTGAGTGCATGACATGGGAAACCTGAAAAATACAATATGACCAGCATAAC	18:T>C	18	0.8717949	0.995798319	0.004201681	0.995798319	0.004201681	0	0.008368053	0.008368053	0.008368053	7.18587	3	1
100177691|F|0-38:T>A-38:T>A	TGCAGTTTCCTAGAACATTGGCTAATGTTGATTCAAGCTCATGAGCAATTGATTCTAGTTCCACGACTA	TGCAGTTTCCTAGAACATTGGCTAATGTTGATTCAAGCTCATGAGCAATTGATTCTAGTTCCACGACTA	38:T>A	38	0.9340659	0.007843137	0.992156863	0.007843137	0.992156863	0	0.015563245	0.015563245	0.015563245	53	19.11149	1
100177705|F|0-5:C>T-5:C>T	TGCAGCTTCTACGCGAATGCCTTGAATGCTGAGGTGGTGGTTCAAGAAAGGCACAGAAATTCGCGCAAG	TGCAGCTTCTACGCGAATGCCTTGAATGCTGAGGTGGTGGTTCAAGAAAGGCACAGAAATTCGCGCAAG	5:C>T	5	0.7765568	0.009433962	0.990566038	0.009433962	0.990566038	0	0.018689925	0.018689925	0.018689925	19	6.38843	1
100177718|F|0-56:G>A-56:G>A	TGCAGTTTCTGGATGGACCACATCAAAACCCATTGCTATGTGACCGTATGTTGTTCGTGCTTTATTATC	TGCAGTTTCTGGATGGACCACATCAAAACCCATTGCTATGTGACCGTATGTTGTTCGTGCTTTATTATC	56:G>A	56	0.8131868	0.004504505	0.995495495	0.004504505	0.995495495	0	0.008968428	0.008968428	0.008968428	19	10.15058	1
100177746|F|0-40:A>G-40:A>G	TGCAGTTTGAATTTATCATATGTTTCTGCACGAGATAAGTACCACAGACCTCTCCTTGTTCCTCTGCCT	TGCAGTTTGAATTTATCATATGTTTCTGCACGAGATAAGTACCACAGACCTCTCCTTGTTCCTCTGCCT	40:A>G	40	0.8058608	0.995454545	0.004545455	0.995454545	0.004545455	0	0.009049587	0.009049587	0.009049587	4.57937	4	1
19810159|F|0-36:C>T-36:C>T	TGCAGTTTGGAGAGTTCAAAGAACTGGAACCTGTTGCCAACCTATGGGAACAAACCCACTCCTCGATTT	TGCAGTTTGGAGAGTTCAAAGAACTGGAACCTGTTGCCAACCTATGGGAACAAACCCACTCCTCGATTT	36:C>T	36	0.8681319	0.991561181	0.008438819	0.991561181	0.008438819	0	0.01673521	0.01673521	0.01673521	17.67391	24	1
18286081|F|0-28:G>T-28:G>T	TGCAGTTTGGATGAGGCCAGAATCTGACGAGTATTTCCTAGAAGCCAAATTGATGCCAAGAATTACTCT	TGCAGTTTGGATGAGGCCAGAATCTGACGAGTATTTCCTAGAAGCCAAATTGATGCCAAGAATTACTCT	28:G>T	28	0.959707	0.996183206	0.003816794	0.996183206	0.003816794	0	0.007604452	0.007604452	0.007604452	50.58689	52	1
100177813|F|0-19:T>A-19:T>A	TGCAGTTTTACCCCGCTATTAGAATTACTATATTTTTCTTTTTTTTCTTTTTTTTACCCATGAAATTAT	TGCAGTTTTACCCCGCTATTAGAATTACTATATTTTTCTTTTTTTTCTTTTTTTTACCCATGAAATTAT	19:T>A	19	0.7545788	0.014563107	0.990291262	0.009708738	0.985436893	0.004854369	0.028702045	0.019228957	0.023965501	20.33333	7.68996	1
100177854|F|0-27:A>C-27:A>C	TGCAGTTTTGGCTATATATATGAAACAATTTTGAAGGCTCTGCTGGTTTATTTGTGGTGGGATATTATA	TGCAGTTTTGGCTATATATATGAAACAATTTTGAAGGCTCTGCTGGTTTATTTGTGGTGGGATATTATA	27:A>C	27	0.7582418	0.009661836	0.995169082	0.004830918	0.990338164	0.004830918	0.019136969	0.00961516	0.014376065	6.5	6.24464	1
100177855|F|0-60:A>G-60:A>G	TGCAGTTTTGGCTATATATATGAAACAATTTTGAAGGCTCTGCTGGTTTATTTGTGGTGGAATATTATA	TGCAGTTTTGGCTATATATATGAAACAATTTTGAAGGCTCTGCTGGTTTATTTGTGGTGGAATATTATA	60:A>G	60	0.9084249	0.995967742	0.008064516	0.991935484	0.004032258	0.004032258	0.008031998	0.015998959	0.012015479	9.67708	6.5	1
100177871|F|0-8:T>C-8:T>C	TGCAGTTTTTCTGCAATAAAAAGTTTATCGCTGCTTTATTCCCACAGTGATAACAGTCCACAGGAATTT	TGCAGTTTTTCTGCAATAAAAAGTTTATCGCTGCTTTATTCCCACAGTGATAACAGTCCACAGGAATTT	8:T>C	8	0.7655678	1	0.009569378	0.990430622	0	0.009569378	0	0.01895561	0.009477805	7.90086	2.5	1
18260401|F|0-45:C>T-45:C>T	TGCAGAGGTATTAGTGGTTACATATGATCGAAAAACGAAGCATGACAATGAAAAATCAAAGTTCCGTAT	TGCAGAGGTATTAGTGGTTACATATGATCGAAAAACGAAGCATGACAATGAAAAATCAAAGTTCCGTAT	45:C>T	45	0.7655678	0.995215311	0.004784689	0.995215311	0.004784689	0	0.009523591	0.009523591	0.009523591	18.48319	54	1
100178109|F|0-65:A>G-65:A>G	TGCAGAAATCTTACATACTTTTTATTATTGTAAGAAGAAATTTGGGAATGAAGGTCTTGGTCCTTACAG	TGCAGAAATCTTACATACTTTTTATTATTGTAAGAAGAAATTTGGGAATGAAGGTCTTGGTCCTTACAG	65:A>G	65	0.8498168	0.004310345	0.995689655	0.004310345	0.995689655	0	0.008583532	0.008583532	0.008583532	28	10.0188	1
18296692|F|0-17:T>A-17:T>A	TGCAGAATTTGAAGCCTTTCGTATTCGTGCATTTATAATCCACGTGACCGTGTGGAAGATGAAGTCATT	TGCAGAATTTGAAGCCTTTCGTATTCGTGCATTTATAATCCACGTGACCGTGTGGAAGATGAAGTCATT	17:T>A	17	0.7655678	0.995215311	0.004784689	0.995215311	0.004784689	0	0.009523591	0.009523591	0.009523591	26.12766	64	1
100178600|F|0-54:T>G-54:T>G	TGCAGACTGTAGTTTTGGAGTTAGATCCTAACGAAATATTGATCTTGTTCTTGGTTAGGACATGTTCTT	TGCAGACTGTAGTTTTGGAGTTAGATCCTAACGAAATATTGATCTTGTTCTTGGTTAGGACATGTTCTT	54:T>G	54	0.8095238	0.004524887	0.995475113	0.004524887	0.995475113	0	0.009008825	0.009008825	0.009008825	43	11.3834	1
18235534|F|0-63:C>A-63:C>A	TGCAGAGTTCTGGTGCATTTGAGGTTTACTGTGATGGTGAATTGGTAAGAGATGTCTCTGACCCTTTAG	TGCAGAGTTCTGGTGCATTTGAGGTTTACTGTGATGGTGAATTGGTAAGAGATGTCTCTGACCCTTTAG	63:C>A	63	0.8205128	0.995535714	0.004464286	0.995535714	0.004464286	0	0.008888712	0.008888712	0.008888712	19.00386	53	1
19807910|F|0-13:C>G-13:C>G	TGCAGATGATATCCGTCATGAAGAAGACCGGAGATCGATGATCTCAAACCTTAGATTTGGATTCTCATA	TGCAGATGATATCCGTCATGAAGAAGACCGGAGATCGATGATCTCAAACCTTAGATTTGGATTCTCATA	13:C>G	13	0.7838828	0.990654206	0.009345794	0.990654206	0.009345794	0	0.018516901	0.018516901	0.018516901	14.29268	49	1
18309282|F|0-39:C>A-39:C>A	TGCAGCAGTGACTATCGATTATTATTGGAAGTGCACCAACCTTTCACAGAAGAAGACGACGACGATGAT	TGCAGCAGTGACTATCGATTATTATTGGAAGTGCACCAACCTTTCACAGAAGAAGACGACGACGATGAT	39:C>A	39	0.7545788	0.004854369	0.995145631	0.004854369	0.995145631	0	0.009661608	0.009661608	0.009661608	85	25.16525	1
18291097|F|0-32:G>A-32:G>A	TGCAGCATGCATTCGTGGAACTTGAGAGCCATGGTGCCATATCTTTGAACATGAAATGAAAAGAACTCG	TGCAGCATGCATTCGTGGAACTTGAGAGCCATGGTGCCATATCTTTGAACATGAAATGAAAAGAACTCG	32:G>A	32	0.7765568	0.995283019	0.004716981	0.995283019	0.004716981	0	0.009389462	0.009389462	0.009389462	23.47951	31	1
100180422|F|0-50:T>C-50:T>C	TGCAGGATAGTTTGATGGAGAGGGAAGGGTTCGAGTGATGCCGCAGGATGTGAGAATTGGTGGGGGTGG	TGCAGGATAGTTTGATGGAGAGGGAAGGGTTCGAGTGATGCCGCAGGATGTGAGAATTGGTGGGGGTGG	50:T>C	50	0.7582418	0.004830918	0.995169082	0.004830918	0.995169082	0	0.00961516	0.00961516	0.00961516	13	4.6569	1
18237349|F|0-63:C>T-63:C>T	TGCAGGTGCTGCTGCTGAAATTTGGTTGGAATTCAGGTAGCTACTTCTTTCATCAACTTCCAACATGAA	TGCAGGTGCTGCTGCTGAAATTTGGTTGGAATTCAGGTAGCTACTTCTTTCATCAACTTCCAACATGAA	63:C>T	63	0.8571429	0.995726496	0.004273504	0.995726496	0.004273504	0	0.008510483	0.008510483	0.008510483	26.40074	115	1
100181127|F|0-31:G>T-31:G>T	TGCAGTCACACTAGGAGTTCCTTGATAAGATGCCAAAAGCTATCTATCTATTATTGTTGTAGGAACTTG	TGCAGTCACACTAGGAGTTCCTTGATAAGATGCCAAAAGCTATCTATCTATTATTGTTGTAGGAACTTG	31:G>T	31	0.7582418	0.995169082	0.004830918	0.995169082	0.004830918	0	0.00961516	0.00961516	0.00961516	9.71967	3	1
100181309|F|0-31:G>A-31:G>A	TGCAGTGACGGGCAATTTTCTTTGAGGTGCCGGAATCCACTTGAGCGCATGACAGCTGCACATCCAGAG	TGCAGTGACGGGCAATTTTCTTTGAGGTGCCGGAATCCACTTGAGCGCATGACAGCTGCACATCCAGAG	31:G>A	31	0.7838828	0.995327103	0.014018692	0.985981308	0.004672897	0.009345794	0.009302122	0.027644336	0.018473229	8.60163	5	1
100181477|F|0-17:A>G-17:A>G	TGCAGTGTTTTGAATGCAGAGAACCCATTCCAGCAACTTGACCTGCCCAGAAAATGTATCTTCCTTTCT	TGCAGTGTTTTGAATGCAGAGAACCCATTCCAGCAACTTGACCTGCCCAGAAAATGTATCTTCCTTTCT	17:A>G	17	0.8095238	0.995475113	0.004524887	0.995475113	0.004524887	0	0.009008825	0.009008825	0.009008825	8.47266	5	1
100181732|F|0-10:A>C-10:A>C	TGCAGTTTCTATGGTGAAATACCACCCGAGATAGGCTCTCTTTCACTCTTGACCTTTTTGTAAGATAAA	TGCAGTTTCTATGGTGAAATACCACCCGAGATAGGCTCTCTTTCACTCTTGACCTTTTTGTAAGATAAA	10:A>C	10	0.8974359	0.004081633	0.995918367	0.004081633	0.995918367	0	0.008129946	0.008129946	0.008129946	24	13.90592	1
18230435|F|0-43:A>C-43:A>C	TGCAGAATGCAGAGCTTGACACAAAGCCTGAGCTAGGACAAAAAAAAAATAAATTACAGATCGGAAGAG	TGCAGAATGCAGAGCTTGACACAAAGCCTGAGCTAGGACAAAAAAAAAATAAATTAC	43:A>C	43	0.7838828	0.990654206	0.009345794	0.990654206	0.009345794	0	0.018516901	0.018516901	0.018516901	17.92149	11	1
18266615|F|0-14:G>T-14:G>T	TGCAGACCCAACCCGAGATTTGACCATTGTGCTTATTTCTTTACAGATCGGAAGAGCGGTTCAGCAGGA	TGCAGACCCAACCCGAGATTTGACCATTGTGCTTATTTCTTTAC	14:G>T	14	0.8644689	0.995762712	0.004237288	0.995762712	0.004237288	0	0.008438667	0.008438667	0.008438667	39.87179	83	1
18243375|F|0-25:G>T-25:G>T	TGCAGCTCAAAGCAAACGGTCAGCTGTGGAATTTACTTTTATTATTACAGATCGGAAGAGCGGTTCAGC	TGCAGCTCAAAGCAAACGGTCAGCTGTGGAATTTACTTTTATTATTAC	25:G>T	25	0.7619048	0.995192308	0.004807692	0.995192308	0.004807692	0	0.009569157	0.009569157	0.009569157	25.875	77	1
18256506|F|0-25:G>C-25:G>C	TGCAGGACGATGGTTTTCAGATTTAGAGGCACAAACTCCAGAAAAAGTTGACAAATTACAGATCGGAAG	TGCAGGACGATGGTTTTCAGATTTAGAGGCACAAACTCCAGAAAAAGTTGACAAATTAC	25:G>C	25	0.7948718	0.995391705	0.004608295	0.995391705	0.004608295	0	0.009174117	0.009174117	0.009174117	36.29482	66	1
100187032|F|0-25:T>C-25:T>C	TGCAGTCAATTTTGATAGTTTTTGTTGCCTCAGGATAAGAGGTGCTAGTAGAGGCCGAAGATCGGAAGA	TGCAGTCAATTTTGATAGTTTTTGTTGCCTCAGGATAAGAGGTGCTAGTAGAGGCCGAAGATCGGAAGA	25:T>C	25	0.9340659	0.003921569	0.996078431	0.003921569	0.996078431	0	0.00781238	0.00781238	0.00781238	20	11.93471	1
18308440|F|0-5:T>C-5:T>C	TGCAGTCTGTATTCGTCTCACTTTATTATTGGAAAAAATATGTTACAGATCGGAAGAGCGGTTCAGCAG	TGCAGTCTGTATTCGTCTCACTTTATTATTGGAAAAAATATGTTAC	5:T>C	5	0.8974359	0.995918367	0.004081633	0.995918367	0.004081633	0	0.008129946	0.008129946	0.008129946	73.92334	102	1
18257966|F|0-43:T>A-43:T>A	TGCAGTTATTTTATAGTTACTTTCAATAACTGTGTCAACTAGTTGAGGCACATTACAGATCGGAAGAGC	TGCAGTTATTTTATAGTTACTTTCAATAACTGTGTCAACTAGTTGAGGCACATTAC	43:T>A	43	0.8021978	0.00456621	0.99543379	0.00456621	0.99543379	0	0.00909072	0.00909072	0.00909072	91	28.52778	1
18269647|F|0-16:T>A-16:T>A	TGCAGTTCCATCAGAGTGGAGAGAAATGTAGGTAAAGTTACAGATCGGAAGAGCGGTTCAGCAGGAATG	TGCAGTTCCATCAGAGTGGAGAGAAATGTAGGTAAAGTTAC	16:T>A	16	0.8534799	0.004291845	0.995708155	0.004291845	0.995708155	0	0.008546851	0.008546851	0.008546851	74	34.02652	1
18296023|F|0-12:T>C-12:T>C	TGCAGTTTGTTATGGTAGGTCCAAAGCTGACCTGGGCCAACTAACTAAAACATTACATTACAGATCGGA	TGCAGTTTGTTATGGTAGGTCCAAAGCTGACCTGGGCCAACTAACTAAAACATTACATTAC	12:T>C	12	0.8644689	0.004237288	0.995762712	0.004237288	0.995762712	0	0.008438667	0.008438667	0.008438667	68	41.78755	1
18257163|F|0-11:G>A-11:G>A	TGCAGTAAACAGATCCAGAAGAGGCCAAGGGTCTTCTTACAGATCGGAAGAGCGGTTCAGCAGGAATGC	TGCAGTAAACAGATCCAGAAGAGGCCAAGGGTCTTCTTAC	11:G>A	11	0.7582418	0.004830918	0.995169082	0.004830918	0.995169082	0	0.00961516	0.00961516	0.00961516	52	30.73191	1
100188690|F|0-66:A>G-66:A>G	TGCAGTGATAGGAAATTTACTAGTATTACTCTGCATTTCCATCACTTTTTTTATATCTAGATTACAATT	TGCAGTGATAGGAAATTTACTAGTATTACTCTGCATTTCCATCACTTTTTTTATATCTAGATTACAATT	66:A>G	66	0.8131868	0.995495495	0.004504505	0.995495495	0.004504505	0	0.008968428	0.008968428	0.008968428	12.21654	8	1
20357020|F|0-25:G>A-25:G>A	TGCAGAAAATAGCATATGCTGCAATGACTTAGTAGTTTGTGATATAGACCTCTGGCTTTAGATCGCGAT	TGCAGAAAATAGCATATGCTGCAATGACTTAGTAGTTTGTGATATAGACCTCTGGCTTTAGATCGCGAT	25:G>A	25	0.8937729	0.995901639	0.004098361	0.995901639	0.004098361	0	0.008163128	0.008163128	0.008163128	15.23345	44	1
18247858|F|0-13:A>T-13:A>T	TGCAGAATATGCTATGAACACCCTCTCACCAAAATCATCTTTCAATAATACTACTGAAGAATGTCGAGG	TGCAGAATATGCTATGAACACCCTCTCACCAAAATCATCTTTCAATAATACTACTGAAGAATGTCGAGG	13:A>T	13	0.8424908	0.004347826	0.995652174	0.004347826	0.995652174	0	0.008657845	0.008657845	0.008657845	69	27.41603	1
18253357|F|0-9:A>G-9:A>G	TGCAGATGCAAATTTATGGTAGAGAAAGGGGCTGAGCAGCTAGGACCACGAGGTCCCACTCTATATAGC	TGCAGATGCAAATTTATGGTAGAGAAAGGGGCTGAGCAGCTAGGACCACGAGGTCCCACTCTATATAGC	9:A>G	9	0.8571429	0.995726496	0.004273504	0.995726496	0.004273504	0	0.008510483	0.008510483	0.008510483	18.90672	4	1
18253357|F|0-19:A>T-19:A>T	TGCAGATGCAAATTTATGGAAGAGAAAGGGGCTGAGCAGCTAGGACCACGAGGTCCCACTCTATATAGC	TGCAGATGCAAATTTATGGAAGAGAAAGGGGCTGAGCAGCTAGGACCACGAGGTCCCACTCTATATAGC	19:A>T	19	0.8571429	0.008547009	0.995726496	0.004273504	0.991452991	0.004273504	0.016947914	0.008510483	0.012729199	70.5	18.90672	1
18225148|F|0-28:A>T-28:A>T	TGCAGGTGTTATCATCGAGCATGTCAGTAATAAAAAAGATTATTAGTAAAAATGCAAACCTAAACTTCC	TGCAGGTGTTATCATCGAGCATGTCAGTAATAAAAAAGATTATTAGTAAAAATGCAAACCTAAACTTCC	28:A>T	28	0.8461538	0.004329004	0.995670996	0.004329004	0.995670996	0	0.008620528	0.008620528	0.008620528	72	26.57895	1
20342240|F|0-33:A>G-33:A>G	TGCAGTTGCAGATACTCCATCTTTATGTGGTGCAGTGACAATAAGGCTCTGAGAACCAGATGGTGGGAT	TGCAGTTGCAGATACTCCATCTTTATGTGGTGCAGTGACAATAAGGCTCTGAGAACCAGATGGTGGGAT	33:A>G	33	0.8168498	0.004484305	0.995515695	0.004484305	0.995515695	0	0.008928392	0.008928392	0.008928392	13	9.96525	1
20342240|F|0-60:T>G-60:T>G	TGCAGTTGCAGATACTCCATCTTTATGTGGTGCAGAGACAATAAGGCTCTGAGAACCAGATGGTGGGAT	TGCAGTTGCAGATACTCCATCTTTATGTGGTGCAGAGACAATAAGGCTCTGAGAACCAGATGGTGGGAT	60:T>G	60	0.8021978	0.99543379	0.00456621	0.99543379	0.00456621	0	0.00909072	0.00909072	0.00909072	8.80723	3	1
100188826|F|0-12:A>T-12:A>T	TGCAGATCGCATAGGCTACTATTTGATTTTTTGTACTTCATTGTCCAGGCAATGGAACTTGATCTGCTC	TGCAGATCGCATAGGCTACTATTTGATTTTTTGTACTTCATTGTCCAGGCAATGGAACTTGATCTGCTC	12:A>T	12	0.8351648	0.004385965	0.995614035	0.004385965	0.995614035	0	0.008733456	0.008733456	0.008733456	37	14.30682	1
18220934|F|0-60:G>A-60:G>A	TGCAGTTATATATGTTTGGCAGATTCAGTTATTTTGATATATTTGCCGATTCATCCTTTCGTTCCATAC	TGCAGTTATATATGTTTGGCAGATTCAGTTATTTTGATATATTTGCCGATTCATCCTTTCGTTCCATAC	60:G>A	60	0.8864469	0.074380165	0.995867769	0.004132231	0.925619835	0.070247934	0.137695513	0.008230312	0.072962912	7.84211	31.777	0.965909
20320053|F|0-64:G>T-64:G>T	TGCAGTAAATGAGGTAATAACAGAAAGCATAAGTGAATCTTTCTCAATCAACCTGTTTCCCAAAGTAAA	TGCAGTAAATGAGGTAATAACAGAAAGCATAAGTGAATCTTTCTCAATCAACCTGTTTCCCAAAGTAAA	64:G>T	64	0.7655678	0.004784689	0.995215311	0.004784689	0.995215311	0	0.009523591	0.009523591	0.009523591	56	33.14403	1
100188861|F|0-16:A>G-16:A>G	TGCAGATGAGATATCAATAGGATTAGAAAACAACAATAAATTCCAGATATTGGAAGAAATAGGATTATA	TGCAGATGAGATATCAATAGGATTAGAAAACAACAATAAATTCCAGATATTGGAAGAAATAGGATTATA	16:A>G	16	0.8315018	0.991189427	0.017621145	0.982378855	0.008810573	0.008810573	0.017465893	0.034621281	0.026043587	7.20769	3	1
20339429|F|0-46:A>T-46:A>T	TGCAGAAAACAAAAACTGGGGCAATTAGCACAATCATGGTTTTGAAAATTGAGTCAATGTCCAAAAAAT	TGCAGAAAACAAAAACTGGGGCAATTAGCACAATCATGGTTTTGAAAATTGAGTCAATGTCCAAAAAAT	46:A>T	46	0.9157509	0.004	0.996	0.004	0.996	0	0.007968	0.007968	0.007968	44	27.54639	1
100188973|F|0-42:A>C-42:A>C	TGCAGAAACATTGATCGAGTTGATTTTGTCAAGAAATGCGATACTAGCAAGGGATAAGTGAATAGCTGC	TGCAGAAACATTGATCGAGTTGATTTTGTCAAGAAATGCGATACTAGCAAGGGATAAGTGAATAGCTGC	42:A>C	42	0.8644689	0.004237288	0.995762712	0.004237288	0.995762712	0	0.008438667	0.008438667	0.008438667	13	10.30627	1
18247483|F|0-15:T>C-15:T>C	TGCAGAAACTCAATTTGCCAATACAAATAAAATCAGCAAACATTATTCTGGATGTTGTAATTTTGGCGG	TGCAGAAACTCAATTTGCCAATACAAATAAAATCAGCAAACATTATTCTGGATGTTGTAATTTTGGCGG	15:T>C	15	0.7875458	0.004651163	0.995348837	0.004651163	0.995348837	0	0.009259059	0.009259059	0.009259059	69	24.26639	1
20321416|F|0-21:A>C-21:A>C	TGCAGAAATACAATAAACAGGAAATTCTCTTCTTTACTTGTAGGGCGAAGAAGGAGTGTACTCTCTAGT	TGCAGAAATACAATAAACAGGAAATTCTCTTCTTTACTTGTAGGGCGAAGAAGGAGTGTACTCTCTAGT	21:A>C	21	0.9157509	0.004	0.996	0.004	0.996	0	0.007968	0.007968	0.007968	43	42.43003	1
18270937|F|0-29:G>T-29:G>T	TGCAGAACTTTCATAAATCGATCTATTTTGCTGGGTGTTTGTATTGTTCAAGATCTTTTTGTCATTGCG	TGCAGAACTTTCATAAATCGATCTATTTTGCTGGGTGTTTGTATTGTTCAAGATCTTTTTGTCATTGCG	29:G>T	29	0.7985348	0.004587156	0.995412844	0.004587156	0.995412844	0	0.009132228	0.009132228	0.009132228	49	23.82609	1
18270937|F|0-31:T>A-31:T>A	TGCAGAACTTTCATAAATCGATCTATTTTTCTGGGTGTTTGTATTGTTCAAGATCTTTTTGTCATTGCG	TGCAGAACTTTCATAAATCGATCTATTTTTCTGGGTGTTTGTATTGTTCAAGATCTTTTTGTCATTGCG	31:T>A	31	0.7948718	1	0.00921659	0.99078341	0	0.00921659	0	0.018263289	0.009131644	23.82609	8.5	1
100189202|F|0-29:A>G-29:A>G	TGCAGAAGCAAAACAACATTATCTCCTTCATAAGTGCAGGCAGGAACATAGACAGCAAATAACTCAGGA	TGCAGAAGCAAAACAACATTATCTCCTTCATAAGTGCAGGCAGGAACATAGACAGCAAATAACTCAGGA	29:A>G	29	0.8388278	0.004366812	0.995633188	0.004366812	0.995633188	0	0.008695486	0.008695486	0.008695486	33	20.32331	1
20329024|F|0-58:C>T-58:C>T	TGCAGAAGCAGGTGTCTCAACTTGTTTGTGAAAATGGCTATATGCGCCAGCAGCTTCACAATGTACGAG	TGCAGAAGCAGGTGTCTCAACTTGTTTGTGAAAATGGCTATATGCGCCAGCAGCTTCACAATGTACGAG	58:C>T	58	0.7509158	0.995121951	0.004878049	0.995121951	0.004878049	0	0.009708507	0.009708507	0.009708507	9.54506	13	1
100189261|F|0-15:A>C-15:A>C	TGCAGAATAAATGAGATACAAGTGCCTCCAAACTTATGATCCTTCTGATCAAACGAGGGAGATATTCTG	TGCAGAATAAATGAGATACAAGTGCCTCCAAACTTATGATCCTTCTGATCAAACGAGGGAGATATTCTG	15:A>C	15	0.8534799	0.991416309	0.008583691	0.991416309	0.008583691	0	0.017020022	0.017020022	0.017020022	9.96283	3	1
100189293|F|0-35:T>G-35:T>G	TGCAGAATATAGTTGCCAAATCTAAATGTATAATCTTTTGTAAGAGGTTGCACAAACTTGAGTGGGACA	TGCAGAATATAGTTGCCAAATCTAAATGTATAATCTTTTGTAAGAGGTTGCACAAACTTGAGTGGGACA	35:T>G	35	0.7948718	0.004608295	0.995391705	0.004608295	0.995391705	0	0.009174117	0.009174117	0.009174117	41	9.59127	1
100189299|F|0-8:A>G-8:A>G	TGCAGAATATGATATTGTGAGTGAACTTAGTTTTTCTCTGGAACCTATGATGATTATAGGGCCATAAAA	TGCAGAATATGATATTGTGAGTGAACTTAGTTTTTCTCTGGAACCTATGATGATTATAGGGCCATAAAA	8:A>G	8	0.7765568	0.990566038	0.009433962	0.990566038	0.009433962	0	0.018689925	0.018689925	0.018689925	6.40756	5.5	1
100189343|F|0-7:C>T-7:C>T	TGCAGAACGAGGAAAAAGGATATTATATGAGGACATGGCAAGATGCATGGAGTGCCTTGTACTCAAATC	TGCAGAACGAGGAAAAAGGATATTATATGAGGACATGGCAAGATGCATGGAGTGCCTTGTACTCAAATC	7:C>T	7	0.8315018	0.004405286	0.995594714	0.004405286	0.995594714	0	0.00877176	0.00877176	0.00877176	16	8.13672	1
100189381|F|0-14:A>C-14:A>C	TGCAGAATTTACCAAATTCAGAATCTCTGGTGAAGAAAATGATTGTAAATGCATATATTTTCATGCAAA	TGCAGAATTTACCAAATTCAGAATCTCTGGTGAAGAAAATGATTGTAAATGCATATATTTTCATGCAAA	14:A>C	14	0.8021978	0.99086758	0.02283105	0.97716895	0.00913242	0.01369863	0.018098038	0.044619587	0.031358812	9.92771	7.4	1
18247966|F|0-50:C>T-50:C>T	TGCAGAATTTTTGTGTCGAGCTTTGTGGATACAATGACAGTCCTTGAAAGCTCAGGATCAATCTGTATT	TGCAGAATTTTTGTGTCGAGCTTTGTGGATACAATGACAGTCCTTGAAAGCTCAGGATCAATCTGTATT	50:C>T	50	0.8608059	0.995744681	0.004255319	0.995744681	0.004255319	0	0.008474423	0.008474423	0.008474423	38.95341	64	1
20349691|F|0-30:G>A-30:G>A	TGCAGACAACATGCTTTTGCTTTGATGTACGTCCAATCGAAGTTTGCTTCCCAATGCCTTGACTTGTTG	TGCAGACAACATGCTTTTGCTTTGATGTACGTCCAATCGAAGTTTGCTTCCCAATGCCTTGACTTGTTG	30:G>A	30	0.959707	0.996183206	0.003816794	0.996183206	0.003816794	0	0.007604452	0.007604452	0.007604452	40.16172	40	1
100189418|F|0-32:G>T-32:G>T	TGCAGACAAGATAACAAAGGCCTGGTGAGTCTGATCTTTCTCTTTTCTTTCAATCTTTGTGCCTTTGCC	TGCAGACAAGATAACAAAGGCCTGGTGAGTCTGATCTTTCTCTTTTCTTTCAATCTTTGTGCCTTTGCC	32:G>T	32	0.7875458	0.004651163	0.995348837	0.004651163	0.995348837	0	0.009259059	0.009259059	0.009259059	23	10.02905	1
100189434|F|0-53:T>C-53:T>C	TGCAGACACAAGGTCTGCATCCTGTCACGAATCTCGGGTTCACCTTCTGCTTCTTTTGTCTCTTCGAGA	TGCAGACACAAGGTCTGCATCCTGTCACGAATCTCGGGTTCACCTTCTGCTTCTTTTGTCTCTTCGAGA	53:T>C	53	0.7655678	0.995215311	0.004784689	0.995215311	0.004784689	0	0.009523591	0.009523591	0.009523591	11.08861	3	1
18219311|F|0-34:T>G-34:T>G	TGCAGACTAAAAGCTAATGCGCTCTGGTGGTAACTACACCACAAGGGAACCGCTCCGTAGAGTAGGAAG	TGCAGACTAAAAGCTAATGCGCTCTGGTGGTAACTACACCACAAGGGAACCGCTCCGTAGAGTAGGAAG	34:T>G	34	0.9450549	0.003875969	0.996124031	0.003875969	0.996124031	0	0.007721892	0.007721892	0.007721892	40	26.86424	1
19811952|F|0-11:T>C-11:T>C	TGCAGACTCAGTGCTTGAGTTCTCTTCTTGGGAGCCAAGCCTTTGTTGGTTGAATTGTTCAACCTCTTG	TGCAGACTCAGTGCTTGAGTTCTCTTCTTGGGAGCCAAGCCTTTGTTGGTTGAATTGTTCAACCTCTTG	11:T>C	11	0.8021978	0.99543379	0.00456621	0.99543379	0.00456621	0	0.00909072	0.00909072	0.00909072	10.10359	3	1
100189522|F|0-20:C>T-20:C>T	TGCAGACTCGTTCTGAGCCTCGGAATCCGTTGGTTTCGAGTCTTCTCTGGATTCCTTCCTTCATTCTCC	TGCAGACTCGTTCTGAGCCTCGGAATCCGTTGGTTTCGAGTCTTCTCTGGATTCCTTCCTTCATTCTCC	20:C>T	20	0.8424908	0.995652174	0.004347826	0.995652174	0.004347826	0	0.008657845	0.008657845	0.008657845	6.96552	6	1
100189525|F|0-68:G>T-68:G>T	TGCAGACTCTGCCATTGTGGGTGTGAATTTGATATGATGTGCATCATTTACTCCACGTAGGTTCGTCTG	TGCAGACTCTGCCATTGTGGGTGTGAATTTGATATGATGTGCATCATTTACTCCACGTAGGTTCGTCTG	68:G>T	68	0.8644689	0.995762712	0.004237288	0.995762712	0.004237288	0	0.008438667	0.008438667	0.008438667	9.37363	3	1
20344997|F|0-33:T>C-33:T>C	TGCAGACTGATTGTGTTTCAGGATCCATGTTCATGTATATTGCTAATTGGCTTCTCCTGTTATTATATC	TGCAGACTGATTGTGTTTCAGGATCCATGTTCATGTATATTGCTAATTGGCTTCTCCTGTTATTATATC	33:T>C	33	0.8534799	0.995708155	0.012875536	0.987124464	0.004291845	0.008583691	0.008546851	0.025419514	0.016983183	15.02206	3.33333	1
20342929|F|0-22:G>T-22:G>T	TGCAGACTTGGCTGTGCTCTGTGTCCATTGCCTCTGTTCGAATGTTCATCTCTCTTGTGTCCCGTTGCC	TGCAGACTTGGCTGTGCTCTGTGTCCATTGCCTCTGTTCGAATGTTCATCTCTCTTGTGTCCCGTTGCC	22:G>T	22	0.8791209	0.004166667	0.995833333	0.004166667	0.995833333	0	0.008298611	0.008298611	0.008298611	25	7.62909	1
18281500|F|0-19:A>C-19:A>C	TGCAGAGAAAGAATGATTGATACAAACAGTTGAACATGAGTTTCCAAATTATTTTCACAACAAAATCTC	TGCAGAGAAAGAATGATTGATACAAACAGTTGAACATGAGTTTCCAAATTATTTTCACAACAAAATCTC	19:A>C	19	0.8351648	0.99122807	0.013157895	0.986842105	0.00877193	0.004385965	0.017389966	0.025969529	0.021679748	42.00758	15.66667	1
20349804|F|0-45:G>A-45:G>A	TGCAGAGAATTTGCCCTCCTTTCTACCCAAATGAAATGTTCAGAAGTAGTTTGTGAAGGTGAAAACCCT	TGCAGAGAATTTGCCCTCCTTTCTACCCAAATGAAATGTTCAGAAGTAGTTTGTGAAGGTGAAAACCCT	45:G>A	45	0.7948718	0.004608295	0.995391705	0.004608295	0.995391705	0	0.009174117	0.009174117	0.009174117	42	13.61847	1
18235478|F|0-31:C>A-31:C>A	TGCAGAGGTAAGTGAAGCAAAGCAAGTTTTTCGGTAAGTAGCGACAGTTGGAAAGCCAGGATCATGCCC	TGCAGAGGTAAGTGAAGCAAAGCAAGTTTTTCGGTAAGTAGCGACAGTTGGAAAGCCAGGATCATGCCC	31:C>A	31	0.8388278	0.995633188	0.004366812	0.995633188	0.004366812	0	0.008695486	0.008695486	0.008695486	26.96198	40	1
18248468|F|0-37:G>C-37:G>C	TGCAGATAAAACACTATTGATATCCCATCCTCATTTTGTTTTCTAAGTTCCTCCTCGGAGTAAAGAACT	TGCAGATAAAACACTATTGATATCCCATCCTCATTTTGTTTTCTAAGTTCCTCCTCGGAGTAAAGAACT	37:G>C	37	0.8608059	0.995744681	0.004255319	0.995744681	0.004255319	0	0.008474423	0.008474423	0.008474423	26.79336	85	1
19812148|F|0-63:T>C-63:T>C	TGCAGATAACCGCCACAGCAGAACTGCGCCTTCTTGCCAAACACAACATGGAAAACAGGATTGTGATTG	TGCAGATAACCGCCACAGCAGAACTGCGCCTTCTTGCCAAACACAACATGGAAAACAGGATTGTGATTG	63:T>C	63	0.7912088	0.986111111	0.013888889	0.986111111	0.013888889	0	0.027391975	0.027391975	0.027391975	15.92213	5.66667	1
19807809|F|0-30:G>T-30:G>T	TGCAGATAAGGCCAAAACTGCCTAATACTAGGTCCTGTCCCCTGCTCTTAGATTCACAATTGAATTGAA	TGCAGATAAGGCCAAAACTGCCTAATACTAGGTCCTGTCCCCTGCTCTTAGATTCACAATTGAATTGAA	30:G>T	30	0.992674	0.003690037	0.996309963	0.003690037	0.996309963	0	0.007352841	0.007352841	0.007352841	34	33.05047	1
18271909|F|0-20:C>T-20:C>T	TGCAGATAAGGCTTCCAAGGCTTTTTATAACCGCAGTTATAAATGTCTAATACTAACGGTTTCGATATC	TGCAGATAAGGCTTCCAAGGCTTTTTATAACCGCAGTTATAAATGTCTAATACTAACGGTTTCGATATC	20:C>T	20	0.8608059	0.995744681	0.004255319	0.995744681	0.004255319	0	0.008474423	0.008474423	0.008474423	25.71533	40	1
100189756|F|0-58:T>C-58:T>C	TGCAGATACAGTTACTTTACAATATTTTGCAAAAAAGAACCCTAAAAAATAAATAAAATTACATAATTC	TGCAGATACAGTTACTTTACAATATTTTGCAAAAAAGAACCCTAAAAAATAAATAAAATTACATAATTC	58:T>C	58	0.8241758	0.995555556	0.004444444	0.995555556	0.004444444	0	0.008849383	0.008849383	0.008849383	15.5642	4	1
100189777|F|0-20:C>T-20:C>T	TGCAGATAGAAAAATTTTGTCCACCTATCAGCCAAGCTGTTCTAACAAACAGCACAAAAGACATTATTG	TGCAGATAGAAAAATTTTGTCCACCTATCAGCCAAGCTGTTCTAACAAACAGCACAAAAGACATTATTG	20:C>T	20	0.7582418	0.004830918	0.995169082	0.004830918	0.995169082	0	0.00961516	0.00961516	0.00961516	24	10.70213	1
100189839|F|0-53:G>A-53:G>A	TGCAGATCAAACACTAATGACTCATCGGACAAAAGAAAGTATCAATCCTTGAGGAAAAAAACAAGAAAC	TGCAGATCAAACACTAATGACTCATCGGACAAAAGAAAGTATCAATCCTTGAGGAAAAAAACAAGAAAC	53:G>A	53	0.8901099	0.995884774	0.004115226	0.995884774	0.004115226	0	0.008196582	0.008196582	0.008196582	12.94326	7	1
100189877|F|0-65:A>G-65:A>G	TGCAGATCCAATCGTCAAGCTTGGTATACTTATTTCAGTTTTACAAATAAGCTTTAGGTTGAGTGACTA	TGCAGATCCAATCGTCAAGCTTGGTATACTTATTTCAGTTTTACAAATAAGCTTTAGGTTGAGTGACTA	65:A>G	65	0.8168498	0.995515695	0.00896861	0.99103139	0.004484305	0.004484305	0.008928392	0.017776348	0.01335237	7.28235	3.5	1
18219501|F|0-36:A>G-36:A>G	TGCAGATCCAGATACTGTTAGAGCGAAGCGTAAGATAGATATTCCAATTCATAACTTCGAGAGGAGTGG	TGCAGATCCAGATACTGTTAGAGCGAAGCGTAAGATAGATATTCCAATTCATAACTTCGAGAGGAGTGG	36:A>G	36	0.9120879	0.004016064	0.995983936	0.004016064	0.995983936	0	0.007999871	0.007999871	0.007999871	150	44.56098	1
18282035|F|0-48:T>A-48:T>A	TGCAGATGCAGCCTCATTTTCTTCACTCATATTTCTATAGAGAAAAGCTGGTGACATGTTATTGCCTTT	TGCAGATGCAGCCTCATTTTCTTCACTCATATTTCTATAGAGAAAAGCTGGTGACATGTTATTGCCTTT	48:T>A	48	0.7728938	0.004739336	0.995260664	0.004739336	0.995260664	0	0.00943375	0.00943375	0.00943375	48	25.66802	1
19807938|F|0-22:A>G-22:A>G	TGCAGATGGAAAGATCGTCGACAGCACCCGTGTCTTCAGGTTCGACCCTGGCGACACAGGCAGGCCGAC	TGCAGATGGAAAGATCGTCGACAGCACCCGTGTCTTCAGGTTCGACCCTGGCGACACAGGCAGGCCGAC	22:A>G	22	0.7655678	0.995215311	0.004784689	0.995215311	0.004784689	0	0.009523591	0.009523591	0.009523591	7.13559	3	1
20329539|F|0-17:A>C-17:A>C	TGCAGATGTGAAAAAACAAGCTAATAACAGATGAATGACAACATAACAGTCATCCATATAGAAACAAGA	TGCAGATGTGAAAAAACAAGCTAATAACAGATGAATGACAACATAACAGTCATCCATATAGAAACAAGA	17:A>C	17	0.7765568	0.990566038	0.009433962	0.990566038	0.009433962	0	0.018689925	0.018689925	0.018689925	10.76371	2.5	1
19807991|F|0-6:T>C-6:T>C	TGCAGATTATTCCACTGAACTTTATAACAGGGCATGAGATTCCGCCTAGTCTTACACCGCTTGACCAGT	TGCAGATTATTCCACTGAACTTTATAACAGGGCATGAGATTCCGCCTAGTCTTACACCGCTTGACCAGT	6:T>C	6	0.9194139	0.996015936	0.003984064	0.996015936	0.003984064	0	0.007936382	0.007936382	0.007936382	9.60884	4	1
100190131|F|0-46:G>A-46:G>A	TGCAGATTATTTTTCTATTTTTTCCACATCCTCCATTTTGTTCCGAGAGGATGCACCATGAAAAATTTA	TGCAGATTATTTTTCTATTTTTTCCACATCCTCCATTTTGTTCCGAGAGGATGCACCATGAAAAATTTA	46:G>A	46	0.8937729	0.995901639	0.016393443	0.983606557	0.004098361	0.012295082	0.008163128	0.032249395	0.020206262	12.62898	5.5	1
100190162|F|0-18:A>G-18:A>G	TGCAGATTCTCTTTGTTCATTGTTCAGTGTATACAGGAGTGTCTGTTGAGTAAGTTGATAGTTGTGTTT	TGCAGATTCTCTTTGTTCATTGTTCAGTGTATACAGGAGTGTCTGTTGAGTAAGTTGATAGTTGTGTTT	18:A>G	18	0.7692308	0.995238095	0.004761905	0.995238095	0.004761905	0	0.009478458	0.009478458	0.009478458	9.73191	3	1
18302696|F|0-61:G>T-61:G>T	TGCAGATTTATATGATTTCTTGCTGTCAGTTTATGTATGTCAGGGAGGAAGACATGATTTTGCATTTCA	TGCAGATTTATATGATTTCTTGCTGTCAGTTTATGTATGTCAGGGAGGAAGACATGATTTTGCATTTCA	61:G>T	61	0.8937729	0.995901639	0.004098361	0.995901639	0.004098361	0	0.008163128	0.008163128	0.008163128	51.14336	45	1
20363531|F|0-17:C>G-17:C>G	TGCAGATTTTAGAAACACTGGGGAATCTGACGAAGGGTGGAAAAATGGAACGAAGCCTACAAACTATGA	TGCAGATTTTAGAAACACTGGGGAATCTGACGAAGGGTGGAAAAATGGAACGAAGCCTACAAACTATGA	17:C>G	17	0.7655678	0.004784689	0.995215311	0.004784689	0.995215311	0	0.009523591	0.009523591	0.009523591	73	26.51037	1
19812376|F|0-37:G>A-37:G>A	TGCAGCAAAAGAGTTCGAGCAGAGGCGCGACCTGACGGCGTAGATTCCACCACCGCCACCGCCGCCACA	TGCAGCAAAAGAGTTCGAGCAGAGGCGCGACCTGACGGCGTAGATTCCACCACCGCCACCGCCGCCACA	37:G>A	37	0.7728938	0.995260664	0.004739336	0.995260664	0.004739336	0	0.00943375	0.00943375	0.00943375	8.0795	18	1
18235935|F|0-50:G>T-50:G>T	TGCAGCAACTAATGGCACACAAGAAATTACATGGAAGGTGCCCACAAAAAGTCAGTCTTACTGGAAAAC	TGCAGCAACTAATGGCACACAAGAAATTACATGGAAGGTGCCCACAAAAAGTCAGTCTTACTGGAAAAC	50:G>T	50	0.7582418	0.004830918	0.995169082	0.004830918	0.995169082	0	0.00961516	0.00961516	0.00961516	56	25.93644	1
18306436|F|0-24:G>C-24:G>C	TGCAGCAAGATTTAGAATCTTGAGGCACAAAAATTTAGGAAATTCTAAACAAGTATGGATAATTTATTA	TGCAGCAAGATTTAGAATCTTGAGGCACAAAAATTTAGGAAATTCTAAACAAGTATGGATAATTTATTA	24:G>C	24	0.7582418	0.995169082	0.004830918	0.995169082	0.004830918	0	0.00961516	0.00961516	0.00961516	26.5625	45	1
18261153|F|0-33:T>A-33:T>A	TGCAGCAAGTAATTGATCATTGAACTCGAGATCTGTTGCCCGACCACTAAATGAATGAGTCATCCTTTG	TGCAGCAAGTAATTGATCATTGAACTCGAGATCTGTTGCCCGACCACTAAATGAATGAGTCATCCTTTG	33:T>A	33	0.956044	0.003831418	0.996168582	0.003831418	0.996168582	0	0.007633476	0.007633476	0.007633476	52	42.07541	1
100190325|F|0-28:C>T-28:C>T	TGCAGCAAGTGAATCCCTCTTATCTTCTCTTTCTGATGCATGCTCTGGAAATCATCGGGTGACGCATAG	TGCAGCAAGTGAATCCCTCTTATCTTCTCTTTCTGATGCATGCTCTGGAAATCATCGGGTGACGCATAG	28:C>T	28	0.8058608	0.995454545	0.004545455	0.995454545	0.004545455	0	0.009049587	0.009049587	0.009049587	9.07059	3	1
100190345|F|0-61:C>G-61:C>G	TGCAGCAATGGTCTGAAACCTTTGTTTGTGCCAGCATTATTGATCTGTTCACAGCATTGGACAAGAGGC	TGCAGCAATGGTCTGAAACCTTTGTTTGTGCCAGCATTATTGATCTGTTCACAGCATTGGACAAGAGGC	61:C>G	61	0.7728938	0.004739336	0.995260664	0.004739336	0.995260664	0	0.00943375	0.00943375	0.00943375	40	14.71193	1
100190573|F|0-16:C>T-16:C>T	TGCAGCATTTCCCAAACAGAACGGATAGCGAGCCAAATCGGAAAAGTCAAAAGTAAGTTGTTATCTAAC	TGCAGCATTTCCCAAACAGAACGGATAGCGAGCCAAATCGGAAAAGTCAAAAGTAAGTTGTTATCTAAC	16:C>T	16	0.8534799	0.995708155	0.004291845	0.995708155	0.004291845	0	0.008546851	0.008546851	0.008546851	15.16604	6	1
100190581|F|0-65:A>G-65:A>G	TGCAGCATTTTATTGTTCAACCAAATACTCAACGTTGAGACCTCAAGATCCACCTCTAAAGCTTTACAG	TGCAGCATTTTATTGTTCAACCAAATACTCAACGTTGAGACCTCAAGATCCACCTCTAAAGCTTTACAG	65:A>G	65	0.7838828	0.004672897	0.995327103	0.004672897	0.995327103	0	0.009302122	0.009302122	0.009302122	17	6.83197	1
18236268|F|0-54:G>T-54:G>T	TGCAGCCAACCGAAGTGCCCAATCAGCAAGAGACGAAAGAAAGCGCTTTGGGTTGGATTTCCGCCTAAC	TGCAGCCAACCGAAGTGCCCAATCAGCAAGAGACGAAAGAAAGCGCTTTGGGTTGGATTTCCGCCTAAC	54:G>T	54	0.8424908	0.004347826	0.995652174	0.004347826	0.995652174	0	0.008657845	0.008657845	0.008657845	70	18.09774	1
20362913|F|0-34:T>A-34:T>A	TGCAGCCAACTTCTTCCAACCACAACCTTTTTCCTCACGTTCCAGTAGCCCAAAGCTTCATTTAGCTAC	TGCAGCCAACTTCTTCCAACCACAACCTTTTTCCTCACGTTCCAGTAGCCCAAAGCTTCATTTAGCTAC	34:T>A	34	0.7619048	0.995192308	0.004807692	0.995192308	0.004807692	0	0.009569157	0.009569157	0.009569157	14.53617	20	1
20321531|F|0-52:A>G-52:A>G	TGCAGCCAAGAGTTTCAGGAGCTCAAGTTTGGGCTTCTATCAATAGTAGGTTATAGTATACATTGCATA	TGCAGCCAAGAGTTTCAGGAGCTCAAGTTTGGGCTTCTATCAATAGTAGGTTATAGTATACATTGCATA	52:A>G	52	0.8827839	0.995850622	0.004149378	0.995850622	0.004149378	0	0.008264321	0.008264321	0.008264321	20.89286	7	1
20321531|F|0-62:T>G-62:T>G	TGCAGCCAAGAGTTTCAGGAGCTCAAGTTTGGGCTTCTATCAATAGTAGGTTATAGTATACATTGCATA	TGCAGCCAAGAGTTTCAGGAGCTCAAGTTTGGGCTTCTATCAATAGTAGGTTATAGTATACATTGCATA	62:T>G	62	0.8827839	0.995850622	0.004149378	0.995850622	0.004149378	0	0.008264321	0.008264321	0.008264321	20.89286	42	1
20324799|F|0-10:A>T-10:A>T	TGCAGCCAATAATAGACAATCTGCCACTGCTCAAGTAATTAGTCGAACGACTGCTGCTATCAAACGAGA	TGCAGCCAATAATAGACAATCTGCCACTGCTCAAGTAATTAGTCGAACGACTGCTGCTATCAAACGAGA	10:A>T	10	0.7655678	0.995215311	0.004784689	0.995215311	0.004784689	0	0.009523591	0.009523591	0.009523591	13.36555	3	1
18298113|F|0-12:T>G-12:T>G	TGCAGCCCCTCCTACAACCCTACAAACACGGAAAATAATCAGCACGTAGCAAACACGATCAGACGACCG	TGCAGCCCCTCCTACAACCCTACAAACACGGAAAATAATCAGCACGTAGCAAACACGATCAGACGACCG	12:T>G	12	0.8131868	0.995495495	0.004504505	0.995495495	0.004504505	0	0.008968428	0.008968428	0.008968428	21.21371	78	1
18219973|F|0-34:C>A-34:C>A	TGCAGCTAACTACTATTAGAGTCAAATAAAGAATCTAGAGGTATGCTCCAGCGCCATACGGGAAAGAAG	TGCAGCTAACTACTATTAGAGTCAAATAAAGAATCTAGAGGTATGCTCCAGCGCCATACGGGAAAGAAG	34:C>A	34	0.956044	0.003831418	0.996168582	0.003831418	0.996168582	0	0.007633476	0.007633476	0.007633476	70	50.40132	1
100190784|F|0-16:C>T-16:C>T	TGCAGCTACAGTTCTTCTTGTTCATACCTAAGGAATTATTGAAGGCCAGGGGCCAGGAGATGGACATAT	TGCAGCTACAGTTCTTCTTGTTCATACCTAAGGAATTATTGAAGGCCAGGGGCCAGGAGATGGACATAT	16:C>T	16	0.8021978	0.99543379	0.00456621	0.99543379	0.00456621	0	0.00909072	0.00909072	0.00909072	15.044	10	1
18283482|F|0-38:G>T-38:G>T	TGCAGCTGCAACCTTGATTATTACATAAAATTTTTGGTGTACTGTTTCAGTTTCTTCTGTCTGCTGTAA	TGCAGCTGCAACCTTGATTATTACATAAAATTTTTGGTGTACTGTTTCAGTTTCTTCTGTCTGCTGTAA	38:G>T	38	0.9010989	0.004065041	0.995934959	0.004065041	0.995934959	0	0.008097032	0.008097032	0.008097032	79	34.65172	1
18249978|F|0-29:C>A-29:C>A	TGCAGCTGTGATTTGGCTAATTGATTTTGCAGGTATAAAATGCCAAGTTTTTCAATTATTACACTCTTA	TGCAGCTGTGATTTGGCTAATTGATTTTGCAGGTATAAAATGCCAAGTTTTTCAATTATTACACTCTTA	29:C>A	29	0.8608059	0.995744681	0.004255319	0.995744681	0.004255319	0	0.008474423	0.008474423	0.008474423	26.80297	46	1
20341029|F|0-53:T>C-53:T>C	TGCAGCTGTGTGCAGAAAACAGCAAGAAAACTGTGTTTTCATCCCATTTGTGTTTTGCTCAGTGAAGAT	TGCAGCTGTGTGCAGAAAACAGCAAGAAAACTGTGTTTTCATCCCATTTGTGTTTTGCTCAGTGAAGAT	53:T>C	53	0.7655678	0.995215311	0.004784689	0.995215311	0.004784689	0	0.009523591	0.009523591	0.009523591	10.55882	3	1
100190989|F|0-18:T>C-18:T>C	TGCAGCTTATTTCTATTTTGTTCTTCTTACAGCTCCTAACACCGTATATTCCACTGCCATCATGGCTGA	TGCAGCTTATTTCTATTTTGTTCTTCTTACAGCTCCTAACACCGTATATTCCACTGCCATCATGGCTGA	18:T>C	18	0.7912088	0.009259259	0.99537037	0.00462963	0.990740741	0.00462963	0.018347051	0.009216392	0.013781722	30.5	14.9551	1
18291829|F|0-38:A>G-38:A>G	TGCAGCTTCCTCTTCACGGTGTGGGCATTGTCCTGGCGATCCAACTCGAGACCCAACACACAGCCCGTC	TGCAGCTTCCTCTTCACGGTGTGGGCATTGTCCTGGCGATCCAACTCGAGACCCAACACACAGCCCGTC	38:A>G	38	0.8058608	0.995454545	0.013636364	0.986363636	0.004545455	0.009090909	0.009049587	0.026900826	0.017975207	12.99611	9.33333	1
100191022|F|0-23:T>C-23:T>C	TGCAGCTTCTCGGGCTTACTCTCTAGGTTCTCGTCCATAATCTAATAAGAGAGAATCAACCTATGGCTT	TGCAGCTTCTCGGGCTTACTCTCTAGGTTCTCGTCCATAATCTAATAAGAGAGAATCAACCTATGGCTT	23:T>C	23	0.8864469	0.004132231	0.995867769	0.004132231	0.995867769	0	0.008230312	0.008230312	0.008230312	18	10.36879	1
19808844|F|0-43:C>A-43:C>A	TGCAGCTTCTCGGGCTTACTCTCCAGGTTCTCGTCCATAATCTCATAAGAGAGAATCAACCTATGGCTA	TGCAGCTTCTCGGGCTTACTCTCCAGGTTCTCGTCCATAATCTCATAAGAGAGAATCAACCTATGGCTA	43:C>A	43	0.8864469	0.004132231	0.995867769	0.004132231	0.995867769	0	0.008230312	0.008230312	0.008230312	10	10.36879	1
100191023|F|0-68:T>A-68:T>A	TGCAGCTTCTCGGGCTTACTCTCCAGGTTCTCGTCCATAATCTAATAAGAGAGAATCAACCTATGGCTT	TGCAGCTTCTCGGGCTTACTCTCCAGGTTCTCGTCCATAATCTAATAAGAGAGAATCAACCTATGGCTT	68:T>A	68	0.8864469	0.004132231	0.995867769	0.004132231	0.995867769	0	0.008230312	0.008230312	0.008230312	13	10.36879	1
20325061|F|0-34:G>A-34:G>A	TGCAGCTTCTGGAAGCATAATTGTTGGTGGACAAGCCTTCAGCAACCGACAAGCTTGACTGAGAAGGCT	TGCAGCTTCTGGAAGCATAATTGTTGGTGGACAAGCCTTCAGCAACCGACAAGCTTGACTGAGAAGGCT	34:G>A	34	0.9010989	0.995934959	0.004065041	0.995934959	0.004065041	0	0.008097032	0.008097032	0.008097032	16.09123	31	1
20319719|F|0-65:G>A-65:G>A	TGCAGCTTCTTCTATATGATTCAGGCTGCATAATTCACCAATAGCACGAGGCCACTGGGCCTCTGGCAC	TGCAGCTTCTTCTATATGATTCAGGCTGCATAATTCACCAATAGCACGAGGCCACTGGGCCTCTGGCAC	65:G>A	65	0.8351648	0.995614035	0.004385965	0.995614035	0.004385965	0	0.008733456	0.008733456	0.008733456	13.11069	3	1
18250169|F|0-55:T>A-55:T>A	TGCAGTAAACAAAATTGAGACAGCATATATGTTGGCTGCTGAAGTGTGATAGAGGTTCTAATGTTAGTC	TGCAGTAAACAAAATTGAGACAGCATATATGTTGGCTGCTGAAGTGTGATAGAGGTTCTAATGTTAGTC	55:T>A	55	0.8241758	0.004444444	0.995555556	0.004444444	0.995555556	0	0.008849383	0.008849383	0.008849383	26	20.69884	1
18250388|F|0-8:A>C-8:A>C	TGCAGGATAAAGATTTAGATAAGTAGCTGAGGCAGGGAATATGACTTCTACGGGTGCTCCAGAGATCCA	TGCAGGATAAAGATTTAGATAAGTAGCTGAGGCAGGGAATATGACTTCTACGGGTGCTCCAGAGATCCA	8:A>C	8	0.8095238	0.004524887	0.995475113	0.004524887	0.995475113	0	0.009008825	0.009008825	0.009008825	66	32.66932	1
20330476|F|0-28:G>A-28:G>A	TGCAGGCAAAGCTGTAATTTGGTACCTTGTGTTCAAAGACCAGAATGGTATAGTCTCTTTGATCTAATG	TGCAGGCAAAGCTGTAATTTGGTACCTTGTGTTCAAAGACCAGAATGGTATAGTCTCTTTGATCTAATG	28:G>A	28	0.9084249	0.012096774	0.995967742	0.004032258	0.987903226	0.008064516	0.023900884	0.008031998	0.015966441	46.66667	30.3564	1
19809116|F|0-36:G>A-36:G>A	TGCAGGCAAAGGTTTTATTCTGATTTTCCTTTCATCGATAATTGTCTCACCATTCTCATCTCCGACATC	TGCAGGCAAAGGTTTTATTCTGATTTTCCTTTCATCGATAATTGTCTCACCATTCTCATCTCCGACATC	36:G>A	36	0.9413919	0.007782101	0.992217899	0.007782101	0.992217899	0	0.01544308	0.01544308	0.01544308	55.5	25.28	1
19809125|F|0-15:C>A-15:C>A	TGCAGGCACAACCTACATGAATGCATGTCTCAACAACAAACAAAATAGGTCTTCTAAAATGATCAGGTG	TGCAGGCACAACCTACATGAATGCATGTCTCAACAACAAACAAAATAGGTCTTCTAAAATGATCAGGTG	15:C>A	15	0.8974359	0.995918367	0.008163265	0.991836735	0.004081633	0.004081633	0.008129946	0.016193253	0.012161599	23.48601	29.5	1
19809125|F|0-58:A>T-58:A>T	TGCAGGCACAACCTAAATGAATGCATGTCTCAACAACAAACAAAATAGGTCTTCTAAAATGATCAGGTG	TGCAGGCACAACCTAAATGAATGCATGTCTCAACAACAAACAAAATAGGTCTTCTAAAATGATCAGGTG	58:A>T	58	0.7655678	0.014354067	0.990430622	0.009569378	0.985645933	0.004784689	0.028296055	0.01895561	0.023625833	20	13.62605	1
18303603|F|0-33:A>G-33:A>G	TGCAGGCATGGTGACATCGGAAGCAGTGGTAACACTTATCTTTGTTGCTTTTTATTTGGGATCGTATCT	TGCAGGCATGGTGACATCGGAAGCAGTGGTAACACTTATCTTTGTTGCTTTTTATTTGGGATCGTATCT	33:A>G	33	0.8534799	0.038626609	0.995708155	0.004291845	0.961373391	0.034334764	0.074269189	0.008546851	0.04140802	8.11111	33.48529	1
100191417|F|0-59:C>T-59:C>T	TGCAGGCTAGGAATTGAAATTGTCATGCTATTATAGAGTCACTTCTGATTCTTGTCTCTCCCTTGCTAA	TGCAGGCTAGGAATTGAAATTGTCATGCTATTATAGAGTCACTTCTGATTCTTGTCTCTCCCTTGCTAA	59:C>T	59	0.8534799	0.004291845	0.995708155	0.004291845	0.995708155	0	0.008546851	0.008546851	0.008546851	32	13.14022	1
19815796|F|0-10:T>A-10:T>A	TGCAGGCTCTTTTGCACTATACCAGTAGAGTTACCTATTTTGCCTGGCTGACACGAGCCAAAACCCTAA	TGCAGGCTCTTTTGCACTATACCAGTAGAGTTACCTATTTTGCCTGGCTGACACGAGCCAAAACCCTAA	10:T>A	10	0.9084249	0.995967742	0.004032258	0.995967742	0.004032258	0	0.008031998	0.008031998	0.008031998	20.43253	34	1
100191499|F|0-20:T>C-20:T>C	TGCAGGGTTTATAGTATAACTGATAAACAAATATAGCGACTAAGGGTATGGCACAATGCTAAATCCACC	TGCAGGGTTTATAGTATAACTGATAAACAAATATAGCGACTAAGGGTATGGCACAATGCTAAATCCACC	20:T>C	20	0.7692308	0.004761905	0.995238095	0.004761905	0.995238095	0	0.009478458	0.009478458	0.009478458	23	8.3029	1
100191509|F|0-25:A>T-25:A>T	TGCAGGTAAACTATGTTGAGGTTAGAATAGGTAAAGAATAATCACAAGAGTAGGAAGTGAAAATCCTAA	TGCAGGTAAACTATGTTGAGGTTAGAATAGGTAAAGAATAATCACAAGAGTAGGAAGTGAAAATCCTAA	25:A>T	25	0.8168498	0.004484305	0.995515695	0.004484305	0.995515695	0	0.008928392	0.008928392	0.008928392	37	15.23047	1
18263173|F|0-32:T>C-32:T>C	TGCAGGTAAGACTCGATCTGGACGCTCAGGAGTGGCCGCAACAGGGCTAGAAACATTAGAAACTGCTCC	TGCAGGTAAGACTCGATCTGGACGCTCAGGAGTGGCCGCAACAGGGCTAGAAACATTAGAAACTGCTCC	32:T>C	32	0.8131868	0.995495495	0.004504505	0.995495495	0.004504505	0	0.008968428	0.008968428	0.008968428	19.96032	16	1
18299142|F|0-25:G>T-25:G>T	TGCAGGTATTCTCTCTTGAAAATGGGTATCGGTGATGCCAACAGAATCAGCAGAAACTAATCTCCCCTC	TGCAGGTATTCTCTCTTGAAAATGGGTATCGGTGATGCCAACAGAATCAGCAGAAACTAATCTCCCCTC	25:G>T	25	0.8278388	0.004424779	0.995575221	0.004424779	0.995575221	0	0.0088104	0.0088104	0.0088104	64	23.86641	1
18250771|F|0-25:A>T-25:A>T	TGCAGGTCAAGGCTGCTGGAGATAAAATTGTAGGAGTTGTACTTTTGCAGGAGTTACCTCACCTTTCTC	TGCAGGTCAAGGCTGCTGGAGATAAAATTGTAGGAGTTGTACTTTTGCAGGAGTTACCTCACCTTTCTC	25:A>T	25	0.9157509	0.004	0.996	0.004	0.996	0	0.007968	0.007968	0.007968	60	47.61775	1
100191612|F|0-7:C>T-7:C>T	TGCAGGTCACTAGTATATTCTCGTTGCTTTCTGGAGTCATAAATCTGATTACACTGCAACAATCACACA	TGCAGGTCACTAGTATATTCTCGTTGCTTTCTGGAGTCATAAATCTGATTACACTGCAACAATCACACA	7:C>T	7	0.8498168	0.995689655	0.004310345	0.995689655	0.004310345	0	0.008583532	0.008583532	0.008583532	17.59707	15	1
18253630|F|0-10:A>G-10:A>G	TGCAGGTCCGACTTGTAGGTTGATGGCATGCCTTAGAGAAATGAAGACTTATATTGTGATTTAGTGGCA	TGCAGGTCCGACTTGTAGGTTGATGGCATGCCTTAGAGAAATGAAGACTTATATTGTGATTTAGTGGCA	10:A>G	10	0.7582418	0.004830918	0.995169082	0.004830918	0.995169082	0	0.00961516	0.00961516	0.00961516	28	15.13983	1
20330665|F|0-26:T>C-26:T>C	TGCAGGTCGATTGCGAAGCAACTGATTCTCTGACTCCAATGTGCTGATCTTGCCTTCGAGGCTGAAGAA	TGCAGGTCGATTGCGAAGCAACTGATTCTCTGACTCCAATGTGCTGATCTTGCCTTCGAGGCTGAAGAA	26:T>C	26	0.7802198	0.995305164	0.004694836	0.995305164	0.004694836	0	0.009345588	0.009345588	0.009345588	11.53629	3	1
18237369|F|0-18:G>A-18:G>A	TGCAGGTGTATCTTCCTGGCCATCTCCAAATCCAACCTCCTGAAAACCTCAGCAAAGCCAATGGTTTCT	TGCAGGTGTATCTTCCTGGCCATCTCCAAATCCAACCTCCTGAAAACCTCAGCAAAGCCAATGGTTTCT	18:G>A	18	0.8241758	0.995555556	0.004444444	0.995555556	0.004444444	0	0.008849383	0.008849383	0.008849383	25.94574	6	1
100191715|F|0-9:A>T-9:A>T	TGCAGGTTAATAGACAAGAAGGGAATGACCGACAGGTTCGAAGTCGTACATCAAAGGTAGATGAAGATG	TGCAGGTTAATAGACAAGAAGGGAATGACCGACAGGTTCGAAGTCGTACATCAAAGGTAGATGAAGATG	9:A>T	9	0.7655678	0.995215311	0.004784689	0.995215311	0.004784689	0	0.009523591	0.009523591	0.009523591	8.08333	6	1
100191715|F|0-58:A>G-58:A>G	TGCAGGTTAATAGACAAGAAGGGAATGACCGACAGGTTCGAAGTCGTACATCAAAGGTAGATGAAGATG	TGCAGGTTAATAGACAAGAAGGGAATGACCGACAGGTTCGAAGTCGTACATCAAAGGTAGATGAAGATG	58:A>G	58	0.7728938	0.985781991	0.042654028	0.957345972	0.014218009	0.028436019	0.028031715	0.081669325	0.05485052	8.08333	4.66667	0.953125
100191726|F|0-7:T>C-7:T>C	TGCAGGTTAGTGTTTTATAAGGTGCTCATTGACAGTAGCTGAGAATACTCAAATTATAGTACTCAGGAA	TGCAGGTTAGTGTTTTATAAGGTGCTCATTGACAGTAGCTGAGAATACTCAAATTATAGTACTCAGGAA	7:T>C	7	0.7692308	0.995238095	0.00952381	0.99047619	0.004761905	0.004761905	0.009478458	0.018866213	0.014172336	4.42979	2.5	1
100191731|F|0-51:G>C-51:G>C	TGCAGGTTATTCTTCTTTCACTTGTCACTTGGCTCATTTGGTTCTTAGCGGGAAAGTTCAGTTCCTACC	TGCAGGTTATTCTTCTTTCACTTGTCACTTGGCTCATTTGGTTCTTAGCGGGAAAGTTCAGTTCCTACC	51:G>C	51	0.7545788	0.995145631	0.009708738	0.990291262	0.004854369	0.004854369	0.009661608	0.019228957	0.014445282	7.04255	2.5	1
18307351|F|0-68:T>A-68:T>A	TGCAGGTTCCATTATATATACTCACGATTGTGTTTCCCCTCTATAGTTGCATCTATCAGGATCCAATTT	TGCAGGTTCCATTATATATACTCACGATTGTGTTTCCCCTCTATAGTTGCATCTATCAGGATCCAATTT	68:T>A	68	0.7509158	0.995121951	0.004878049	0.995121951	0.004878049	0	0.009708507	0.009708507	0.009708507	15.27426	19	1
18263413|F|0-24:C>T-24:C>T	TGCAGGTTGCTTGATGTGATTGAGCCTTGCCCTAATCGTCTAACTCTGGAATTGCAGTCTTCTCAGCGG	TGCAGGTTGCTTGATGTGATTGAGCCTTGCCCTAATCGTCTAACTCTGGAATTGCAGTCTTCTCAGCGG	24:C>T	24	0.7545788	0.995145631	0.009708738	0.990291262	0.004854369	0.004854369	0.009661608	0.019228957	0.014445282	13.71064	7.5	1
18307366|F|0-62:C>A-62:C>A	TGCAGGTTGTGATGAAAAACGTAGGCACAGCCGGCTCTTGCTACACATTCAAGTGTTTTTTACAGATCG	TGCAGGTTGTGATGAAAAACGTAGGCACAGCCGGCTCTTGCTACACATTCAAGTGTTTTTTAC	62:C>A	62	0.8205128	0.995535714	0.008928571	0.991071429	0.004464286	0.004464286	0.008888712	0.017697704	0.013293208	28.98824	18	1
20352161|F|0-23:C>A-23:C>A	TGCAGTAAAACTTCAACAAAAAACACTTTGCTTCCTTTTTCTTTTGGTAAATCATCATGATACGCAACT	TGCAGTAAAACTTCAACAAAAAACACTTTGCTTCCTTTTTCTTTTGGTAAATCATCATGATACGCAACT	23:C>A	23	0.8424908	0.995652174	0.004347826	0.995652174	0.004347826	0	0.008657845	0.008657845	0.008657845	19.88258	19	1
19809492|F|0-47:C>T-47:C>T	TGCAGTAAAAGCTGTCCAAATGCGAATCCCTAATAATGGAAACCACACCGTATGAAACATTTTTCACTT	TGCAGTAAAAGCTGTCCAAATGCGAATCCCTAATAATGGAAACCACACCGTATGAAACATTTTTCACTT	47:C>T	47	0.8095238	0.995475113	0.004524887	0.995475113	0.004524887	0	0.009008825	0.009008825	0.009008825	13.50195	4	1
100191856|F|0-62:A>G-62:A>G	TGCAGTAAAATTATTAGGTAATCCTGTGGTTGATTTTTCTACCGTCTCGTTTGCTGTCATTGACGTTGC	TGCAGTAAAATTATTAGGTAATCCTGTGGTTGATTTTTCTACCGTCTCGTTTGCTGTCATTGACGTTGC	62:A>G	62	0.8388278	0.995633188	0.008733624	0.991266376	0.004366812	0.004366812	0.008695486	0.017314697	0.013005091	8.31154	2.5	1
100191869|F|0-21:G>T-21:G>T	TGCAGTAAAGCTTGAATTTTGGATAGTAAACACTGTCAGCTAGAATTAGCACAGCATGCTGCCGCTTGA	TGCAGTAAAGCTTGAATTTTGGATAGTAAACACTGTCAGCTAGAATTAGCACAGCATGCTGCCGCTTGA	21:G>T	21	0.8315018	0.008810573	0.995594714	0.004405286	0.991189427	0.004405286	0.017465893	0.00877176	0.013118826	12.5	5.74717	1
100191986|F|0-19:C>A-19:C>A	TGCAGTACACCTCCCATAGCAGTTACAAGTCGTTCGATATGAACCTGAAAAAACAGTTCATTAGATATG	TGCAGTACACCTCCCATAGCAGTTACAAGTCGTTCGATATGAACCTGAAAAAACAGTTCATTAGATATG	19:C>A	19	0.8058608	0.004545455	0.995454545	0.004545455	0.995454545	0	0.009049587	0.009049587	0.009049587	45	11.17063	1
100191986|F|0-26:A>T-26:A>T	TGCAGTACACCTCCCATAGCAGTTACAAGTCGTTCGATATGAACCTGAAAAAACAGTTCATTAGATATG	TGCAGTACACCTCCCATAGCAGTTACAAGTCGTTCGATATGAACCTGAAAAAACAGTTCATTAGATATG	26:A>T	26	0.8901099	0.004115226	0.995884774	0.004115226	0.995884774	0	0.008196582	0.008196582	0.008196582	45	21.16312	1
100192003|F|0-13:T>C-13:T>C	TGCAGTACATGTCTGCATACCATGCATCTGTACACTAGTTCAACATAAGAAAAGAAAGGTTTTTGTGTT	TGCAGTACATGTCTGCATACCATGCATCTGTACACTAGTTCAACATAAGAAAAGAAAGGTTTTTGTGTT	13:T>C	13	0.9194139	0.003984064	0.996015936	0.003984064	0.996015936	0	0.007936382	0.007936382	0.007936382	32	14.66323	1
100192005|F|0-50:A>T-50:A>T	TGCAGTACATGTCCACATACCATGTATCTGTACACTAGTTCAACATAAGAAAAGAAAGGTTTTTGTGTT	TGCAGTACATGTCCACATACCATGTATCTGTACACTAGTTCAACATAAGAAAAGAAAGGTTTTTGTGTT	50:A>T	50	0.9194139	0.996015936	0.003984064	0.996015936	0.003984064	0	0.007936382	0.007936382	0.007936382	14.66323	13	1
100192007|F|0-29:C>A-29:C>A	TGCAGTACATTCCTCTGAAGAAGAAGTTCCCCGGCATGAAGAACCCTCAGGAGCGTGCAGATCTGATTG	TGCAGTACATTCCTCTGAAGAAGAAGTTCCCCGGCATGAAGAACCCTCAGGAGCGTGCAGATCTGATTG	29:C>A	29	0.8278388	0.995575221	0.004424779	0.995575221	0.004424779	0	0.0088104	0.0088104	0.0088104	4.59004	3	1
100192012|F|0-66:C>T-66:C>T	TGCAGTACCAGATATTTACACAAATGCACAAAGACAAATGCAGGGAAGGCAGCAACAGCAACAAATCAT	TGCAGTACCAGATATTTACACAAATGCACAAAGACAAATGCAGGGAAGGCAGCAACAGCAACAAATCAT	66:C>T	66	0.8974359	1	0.008163265	0.991836735	0	0.008163265	0	0.016193253	0.008096626	33.73519	26.5	1
18251111|F|0-6:C>A-6:C>A	TGCAGTCCCATTGCCATTGTAGGGGAAGCTCCTTTGTTGCCAGCCTCTATCTAATATCCCAGAATCTAG	TGCAGTCCCATTGCCATTGTAGGGGAAGCTCCTTTGTTGCCAGCCTCTATCTAATATCCCAGAATCTAG	6:C>A	6	0.974359	0.003759398	0.996240602	0.003759398	0.996240602	0	0.007490531	0.007490531	0.007490531	78	37.39228	1
20352336|F|0-9:T>A-9:T>A	TGCAGTACTTTTACATGGAACAGTCATCATATACATCAAATATCATGCGCATATATCACATATCAAGGA	TGCAGTACTTTTACATGGAACAGTCATCATATACATCAAATATCATGCGCATATATCACATATCAAGGA	9:T>A	9	0.8571429	0.004273504	0.995726496	0.004273504	0.995726496	0	0.008510483	0.008510483	0.008510483	36	13.04444	1
20352336|F|0-33:C>T-33:C>T	TGCAGTACTTTTACATGGAACAGTCATCATATACATCAAATATCATGCGCATATATCACATATCAAGGA	TGCAGTACTTTTACATGGAACAGTCATCATATACATCAAATATCATGCGCATATATCACATATCAAGGA	33:C>T	33	0.7875458	0.004651163	0.995348837	0.004651163	0.995348837	0	0.009259059	0.009259059	0.009259059	36	8.79365	1
20336518|F|0-43:T>A-43:T>A	TGCAGTCGAATTGCGGCTTTCTTTGCTCTATTGGTGCTTGAGTTATGATGTCTTCAAATTCAAGAAAAA	TGCAGTCGAATTGCGGCTTTCTTTGCTCTATTGGTGCTTGAGTTATGATGTCTTCAAATTCAAGAAAAA	43:T>A	43	0.8534799	0.995708155	0.004291845	0.995708155	0.004291845	0	0.008546851	0.008546851	0.008546851	14.44322	3	1
18299439|F|0-63:C>G-63:C>G	TGCAGTAGCAAGGTAGGCCTGGTAAGCACTATACCGGCCAATAACATGTAACTGGCAGATGCTCTGTGT	TGCAGTAGCAAGGTAGGCCTGGTAAGCACTATACCGGCCAATAACATGTAACTGGCAGATGCTCTGTGT	63:C>G	63	0.8131868	0.004504505	0.995495495	0.004504505	0.995495495	0	0.008968428	0.008968428	0.008968428	73	27.5098	1
18237525|F|0-6:A>T-6:A>T	TGCAGTAGCATTCAAGTAATGTCCTTTGATCAGTAGCATTCAAGTAATGTCCTTTGCTTGGATTTGACC	TGCAGTAGCATTCAAGTAATGTCCTTTGATCAGTAGCATTCAAGTAATGTCCTTTGCTTGGATTTGACC	6:A>T	6	0.9487179	0.996138996	0.003861004	0.996138996	0.003861004	0	0.007692193	0.007692193	0.007692193	34.51475	18	1
20341769|F|0-48:G>C-48:G>C	TGCAGTAGGAGATGCATTTGTTTTGCCTTCTTTCTTCTTTCCTGGGAGGGTTCAGGCAATTATTCTGTG	TGCAGTAGGAGATGCATTTGTTTTGCCTTCTTTCTTCTTTCCTGGGAGGGTTCAGGCAATTATTCTGTG	48:G>C	48	0.9120879	0.995983936	0.004016064	0.995983936	0.004016064	0	0.007999871	0.007999871	0.007999871	19.57732	22	1
18263732|F|0-39:G>A-39:G>A	TGCAGTAGGTCCATCATCAAGGGCTTCAATTTGCCCCCTGTCACTGCCATGCCCAAAATCCACAGAACC	TGCAGTAGGTCCATCATCAAGGGCTTCAATTTGCCCCCTGTCACTGCCATGCCCAAAATCCACAGAACC	39:G>A	39	0.8131868	0.995495495	0.004504505	0.995495495	0.004504505	0	0.008968428	0.008968428	0.008968428	11.29921	3	1
100192181|F|0-12:T>C-12:T>C	TGCAGTATATATTGTGTCCATGCAATCTGGTCCATAGGCTAAAGGAATACTAACGTCTAACAATACCTA	TGCAGTATATATTGTGTCCATGCAATCTGGTCCATAGGCTAAAGGAATACTAACGTCTAACAATACCTA	12:T>C	12	0.8315018	1	0.008810573	0.991189427	0	0.008810573	0	0.017465893	0.008732946	8.53462	2.5	1
18237565|F|0-63:G>A-63:G>A	TGCAGTATATGACTTCATGCTGTCTAACTAGATGAGAAACAATGATATTTTTATCATGGTTTTGTAGAA	TGCAGTATATGACTTCATGCTGTCTAACTAGATGAGAAACAATGATATTTTTATCATGGTTTTGTAGAA	63:G>A	63	0.8644689	0.995762712	0.004237288	0.995762712	0.004237288	0	0.008438667	0.008438667	0.008438667	34.69928	8	1
100192191|F|0-34:G>A-34:G>A	TGCAGTATATGGACCAAAAGCTGGAACAAAGAAGGGTGAGAACCCTGAGAAAGCCTCTATAGAGGTTAT	TGCAGTATATGGACCAAAAGCTGGAACAAAGAAGGGTGAGAACCCTGAGAAAGCCTCTATAGAGGTTAT	34:G>A	34	0.8315018	0.995594714	0.004405286	0.995594714	0.004405286	0	0.00877176	0.00877176	0.00877176	6.96198	3	1
18251251|F|0-36:T>A-36:T>A	TGCAGTATGGAGCGACTGCAAGAAATGAATGAAGAATAACAGCATAAGAAGAAAAAAGTAGAACCGGGA	TGCAGTATGGAGCGACTGCAAGAAATGAATGAAGAATAACAGCATAAGAAGAAAAAAGTAGAACCGGGA	36:T>A	36	0.8351648	0.995614035	0.004385965	0.995614035	0.004385965	0	0.008733456	0.008733456	0.008733456	15.44788	43	1
20351451|F|0-7:T>C-7:T>C	TGCAGTATGTGGTTTTCTAGCCTTCATCACCATCAAACCTCTTGCATCCTGCATCTACCAGTCCTTGTA	TGCAGTATGTGGTTTTCTAGCCTTCATCACCATCAAACCTCTTGCATCCTGCATCTACCAGTCCTTGTA	7:T>C	7	0.9157509	0.996	0.032	0.968	0.004	0.028	0.007968	0.061952	0.03496	23.0519	6	1
20351451|F|0-40:C>A-40:C>A	TGCAGTATGTGGTTTTCTAGCCTTCATCACCATCAAACCTCTTGCATCCTGCATCTACCAGTCCTTGTA	TGCAGTATGTGGTTTTCTAGCCTTCATCACCATCAAACCTCTTGCATCCTGCATCTACCAGTCCTTGTA	40:C>A	40	0.9157509	0.996	0.016	0.984	0.004	0.012	0.007968	0.031488	0.019728	23.0519	10	1
100192247|F|0-27:C>A-27:C>A	TGCAGTATTTACTCTAGCTTACCCAGGCGACCTATGATATCCTTTTCCCTTTTGTCTCCCGCAGGTTTT	TGCAGTATTTACTCTAGCTTACCCAGGCGACCTATGATATCCTTTTCCCTTTTGTCTCCCGCAGGTTTT	27:C>A	27	0.989011	0.003703704	0.996296296	0.003703704	0.996296296	0	0.007379973	0.007379973	0.007379973	133	58.66246	1
100192270|F|0-12:C>T-12:C>T	TGCAGTATTTTTCAGAGTTGTCTACTATCATTATCTAGCTTGTCCCTTACCTTCCTAGTTTTCTTTTTC	TGCAGTATTTTTCAGAGTTGTCTACTATCATTATCTAGCTTGTCCCTTACCTTCCTAGTTTTCTTTTTC	12:C>T	12	0.8131868	0.995495495	0.018018018	0.981981982	0.004504505	0.013513514	0.008968428	0.035386738	0.022177583	12.00772	7.25	1
20330926|F|0-44:T>C-44:T>C	TGCAGTCAAAAGAAACCTTATCAATAATGACAAGATCAACATTGTTCATCCATAGGATTTGAGCTTCAC	TGCAGTCAAAAGAAACCTTATCAATAATGACAAGATCAACATTGTTCATCCATAGGATTTGAGCTTCAC	44:T>C	44	0.9120879	0.008032129	0.991967871	0.008032129	0.991967871	0	0.015935227	0.015935227	0.015935227	87.5	21.09343	1
18251283|F|0-40:G>A-40:G>A	TGCAGTCAAAAGTGAGGAGGCACCTTGTTTGTTTGTCCTGGTTCACATGTATAAATAATAAAAGGATGG	TGCAGTCAAAAGTGAGGAGGCACCTTGTTTGTTTGTCCTGGTTCACATGTATAAATAATAAAAGGATGG	40:G>A	40	0.9267399	0.007905138	0.992094862	0.007905138	0.992094862	0	0.015685294	0.015685294	0.015685294	78.5	33.8488	1
18251289|F|0-27:G>T-27:G>T	TGCAGTCAAATGGTGACTCCACTGTGAGGTATTTATTATTCCCCATCATAAGAATATTAGAAGATAATA	TGCAGTCAAATGGTGACTCCACTGTGAGGTATTTATTATTCCCCATCATAAGAATATTAGAAGATAATA	27:G>T	27	0.981685	0.003731343	0.996268657	0.003731343	0.996268657	0	0.007434841	0.007434841	0.007434841	64	72.32588	1
100192297|F|0-12:T>G-12:T>G	TGCAGTCAACGCTATCGATATACAGGTGGTGTGTAGAGAAAACTGTAGTCTGCAATGCCTTGTGTTAGA	TGCAGTCAACGCTATCGATATACAGGTGGTGTGTAGAGAAAACTGTAGTCTGCAATGCCTTGTGTTAGA	12:T>G	12	0.7545788	0.004854369	0.995145631	0.004854369	0.995145631	0	0.009661608	0.009661608	0.009661608	15	3.42918	1
100192333|F|0-58:A>C-58:A>C	TGCAGTCACATGAATGACTTCATGAGAAACAAGGCAGAAGAAATAAATAAAGGCAGTAAAATGAATTAG	TGCAGTCACATGAATGACTTCATGAGAAACAAGGCAGAAGAAATAAATAAAGGCAGTAAAATGAATTAG	58:A>C	58	0.8571429	0.995726496	0.008547009	0.991452991	0.004273504	0.004273504	0.008510483	0.016947914	0.012729199	11.25091	2.5	1
100192353|F|0-14:T>C-14:T>C	TGCAGTCACGGCTTTGAAGCCCGCACTGACCAACGACCATTTCATACACGCACATACACATCTCTCTCT	TGCAGTCACGGCTTTGAAGCCCGCACTGACCAACGACCATTTCATACACGCACATACACATCTCTCTCT	14:T>C	14	0.8131868	0.004504505	0.995495495	0.004504505	0.995495495	0	0.008968428	0.008968428	0.008968428	19	10.49612	1
100192353|F|0-64:T>G-64:T>G	TGCAGTCACGGCTTTGAAGCCCGCACTGACCAACGACCATTTCATACACGCACATACACATCTCTCTCT	TGCAGTCACGGCTTTGAAGCCCGCACTGACCAACGACCATTTCATACACGCACATACACATCTCTCTCT	64:T>G	64	0.8241758	0.004444444	0.995555556	0.004444444	0.995555556	0	0.008849383	0.008849383	0.008849383	19	10.19084	1
20347748|F|0-21:A>G-21:A>G	TGCAGTCACTGCTACAGTACTAATAAAGCTATTCCTGCTGATATCTTGCATCGCTACAGTATGCTAATA	TGCAGTCACTGCTACAGTACTAATAAAGCTATTCCTGCTGATATCTTGCATCGCTACAGTATGCTAATA	21:A>G	21	0.8571429	0.995726496	0.004273504	0.995726496	0.004273504	0	0.008510483	0.008510483	0.008510483	13.46715	7	1
100192361|F|0-68:G>A-68:G>A	TGCAGTCACTTGGTTTGAAGGCAAAAGGTTTTTCATAGTGAACCTGTGCATCTCAATTCTGACTATTTG	TGCAGTCACTTGGTTTGAAGGCAAAAGGTTTTTCATAGTGAACCTGTGCATCTCAATTCTGACTATTTG	68:G>A	68	0.7619048	1	0.009615385	0.990384615	0	0.009615385	0	0.019045858	0.009522929	7.86975	7.5	1
20355347|F|0-8:A>G-8:A>G	TGCAGTCAAAGAGTATATTCAGTTCTTCACTTTTGTACTTCTTGGTAGATTTATGCCTTCGGCGTATCA	TGCAGTCAAAGAGTATATTCAGTTCTTCACTTTTGTACTTCTTGGTAGATTTATGCCTTCGGCGTATCA	8:A>G	8	0.8644689	0.004237288	0.995762712	0.004237288	0.995762712	0	0.008438667	0.008438667	0.008438667	22	12.1087	1
100192378|F|0-62:T>C-62:T>C	TGCAGTCAAAGAGTATATTCACTTCTTCACTTTTGTACTTCTTGGTAGATTTATGCCTTCGGTGTATCA	TGCAGTCAAAGAGTATATTCACTTCTTCACTTTTGTACTTCTTGGTAGATTTATGCCTTCGGTGTATCA	62:T>C	62	0.8644689	0.004237288	0.995762712	0.004237288	0.995762712	0	0.008438667	0.008438667	0.008438667	25	12.1087	1
100192391|F|0-23:G>A-23:G>A	TGCAGTCATAAATAACAAGTTCAGCAAGGCCATAATGGAAAACCAAACTCCACATACAAATTTTTGGAA	TGCAGTCATAAATAACAAGTTCAGCAAGGCCATAATGGAAAACCAAACTCCACATACAAATTTTTGGAA	23:G>A	23	0.7838828	0.995327103	0.004672897	0.995327103	0.004672897	0	0.009302122	0.009302122	0.009302122	8.19838	5	1
100192392|F|0-64:T>C-64:T>C	TGCAGTCATAAATAACAAGTTCAACAAGGCCATAATGGAAAACCAAACTCCACATACAAATTTTTGGAA	TGCAGTCATAAATAACAAGTTCAACAAGGCCATAATGGAAAACCAAACTCCACATACAAATTTTTGGAA	64:T>C	64	0.7838828	0.995327103	0.004672897	0.995327103	0.004672897	0	0.009302122	0.009302122	0.009302122	6.51429	5	1
100192418|F|0-51:T>C-51:T>C	TGCAGTCATGGCGGCGCCGACCCCGGCGAAGACAAAGAGGAAGGTGAGGAGTAGCTCGGTCAAGACCGA	TGCAGTCATGGCGGCGCCGACCCCGGCGAAGACAAAGAGGAAGGTGAGGAGTAGCTCGGTCAAGACCGA	51:T>C	51	0.8205128	0.004464286	0.995535714	0.004464286	0.995535714	0	0.008888712	0.008888712	0.008888712	14	6.59922	1
100192419|F|0-54:T>C-54:T>C	TGCAGTCATGGCGGCGCCGACCCCGGCGAAGACAAAGAGGAAGGTGAGGAGCAGTTCGGTGAAGACCGA	TGCAGTCATGGCGGCGCCGACCCCGGCGAAGACAAAGAGGAAGGTGAGGAGCAGTTCGGTGAAGACCGA	54:T>C	54	0.8205128	0.995535714	0.004464286	0.995535714	0.004464286	0	0.008888712	0.008888712	0.008888712	6.59922	4	1
19809734|F|0-36:T>C-36:T>C	TGCAGTCATTGTAGGACAATTCTCAGGTGTGCAGAATTCTGTAAGTGTACCATAAAGCAGATTCACCTG	TGCAGTCATTGTAGGACAATTCTCAGGTGTGCAGAATTCTGTAAGTGTACCATAAAGCAGATTCACCTG	36:T>C	36	0.9047619	0.008097166	0.991902834	0.008097166	0.991902834	0	0.016063204	0.016063204	0.016063204	54	34.78397	1
19809734|F|0-42:A>C-42:A>C	TGCAGTCATTGTAGGACAATTCTCAGGTGTGCAGAATTCTGTAAGTGTACCATAAAGCAGATTCACCTG	TGCAGTCATTGTAGGACAATTCTCAGGTGTGCAGAATTCTGTAAGTGTACCATAAAGCAGATTCACCTG	42:A>C	42	0.7948718	0.00921659	0.99078341	0.00921659	0.99078341	0	0.018263289	0.018263289	0.018263289	54	21.79668	1
100192457|F|0-46:A>G-46:A>G	TGCAGTCCAATTTGAAGCAAGAAATTCTAGATTGCAGGCTAATGAAAGAATTACTTCTTAGAGATACTG	TGCAGTCCAATTTGAAGCAAGAAATTCTAGATTGCAGGCTAATGAAAGAATTACTTCTTAGAGATACTG	46:A>G	46	0.8791209	0.004166667	0.995833333	0.004166667	0.995833333	0	0.008298611	0.008298611	0.008298611	67	22.27599	1
20358532|F|0-61:C>T-61:C>T	TGCAGTCCACGTACCGTGCTGACACTTCTGCACAAAGCGTCGTCTGCGCGAGCAGGAGTGGCCGTGGAA	TGCAGTCCACGTACCGTGCTGACACTTCTGCACAAAGCGTCGTCTGCGCGAGCAGGAGTGGCCGTGGAA	61:C>T	61	0.8131868	0.990990991	0.013513514	0.986486486	0.009009009	0.004504505	0.017855694	0.026661797	0.022258745	15.84825	9	1
100192496|F|0-28:G>C-28:G>C	TGCAGTCGCTCAACCACGCCAAGCACGGGGTGGACGTGGTGTCGGGCACCCGCGTCAAGTCCCACTTCG	TGCAGTCGCTCAACCACGCCAAGCACGGGGTGGACGTGGTGTCGGGCACCCGCGTCAAGTCCCACTTCG	28:G>C	28	0.8388278	0.995633188	0.004366812	0.995633188	0.004366812	0	0.008695486	0.008695486	0.008695486	6.78947	5	1
100192498|F|0-26:G>A-26:G>A	TGCAGTCCCTGGAGGCGCCTCCCGTTGACCTGCCTGCATGCTGAGTGAGCATTCCTTTAGAATTTTGGA	TGCAGTCCCTGGAGGCGCCTCCCGTTGACCTGCCTGCATGCTGAGTGAGCATTCCTTTAGAATTTTGGA	26:G>A	26	0.8168498	0.995515695	0.00896861	0.99103139	0.004484305	0.004484305	0.008928392	0.017776348	0.01335237	11.1583	2.5	1
19809767|F|0-8:A>G-8:A>G	TGCAGTCGACCTCGAATTCCCCAGAAAAACCGAGTAGAATGTCAGAGATCTGAGACGAGAGAGAGAGAG	TGCAGTCGACCTCGAATTCCCCAGAAAAACCGAGTAGAATGTCAGAGATCTGAGACGAGAGAGAGAGAG	8:A>G	8	0.8754579	0.9958159	0.0041841	0.9958159	0.0041841	0	0.008333187	0.008333187	0.008333187	9.65091	4	1
100192583|F|0-41:G>A-41:G>A	TGCAGTCGTAAGAGTATGAGCAACATCTCGTTTCACAGTTGGTGCACATCTGAAGACTCTTGTTGCGTA	TGCAGTCGTAAGAGTATGAGCAACATCTCGTTTCACAGTTGGTGCACATCTGAAGACTCTTGTTGCGTA	41:G>A	41	0.8351648	0.995614035	0.004385965	0.995614035	0.004385965	0	0.008733456	0.008733456	0.008733456	19.57471	4	1
19810480|F|0-42:G>A-42:G>A	TGCAGTCGTTTTAGAACATAAGATGATGTAGCCTTATGCGAAGCATGCGATCTTACATTCATCCGAGAA	TGCAGTCGTTTTAGAACATAAGATGATGTAGCCTTATGCGAAGCATGCGATCTTACATTCATCCGAGAA	42:G>A	42	0.9084249	0.004032258	0.995967742	0.004032258	0.995967742	0	0.008031998	0.008031998	0.008031998	46	16.56993	1
100192627|F|0-41:C>T-41:C>T	TGCAGTCTATGGATCATTACAGGGAAGAAACTACAAGGCACCTGTAGGTCCTTTCTTTGGAGTAGTAAC	TGCAGTCTATGGATCATTACAGGGAAGAAACTACAAGGCACCTGTAGGTCCTTTCTTTGGAGTAGTAAC	41:C>T	41	0.8681319	0.004219409	0.995780591	0.004219409	0.995780591	0	0.008403212	0.008403212	0.008403212	39	10.08614	1
18264082|F|0-46:T>C-46:T>C	TGCAGTCTGTAGCTCCATGTATACATCTTCTGGATCAAAAGGGGAATATGATCCAAGCTTAGGTCTCTC	TGCAGTCTGTAGCTCCATGTATACATCTTCTGGATCAAAAGGGGAATATGATCCAAGCTTAGGTCTCTC	46:T>C	46	0.9230769	0.003968254	0.996031746	0.003968254	0.996031746	0	0.007905014	0.007905014	0.007905014	63	25.4527	1
100192691|F|0-34:G>A-34:G>A	TGCAGTCTTCATCACTGCATCATCCCTATGAAAAGCAAAGAAGAAAGTAACAAGTCAGCCGGCAAGAAA	TGCAGTCTTCATCACTGCATCATCCCTATGAAAAGCAAAGAAGAAAGTAACAAGTCAGCCGGCAAGAAA	34:G>A	34	0.7912088	0.99537037	0.009259259	0.990740741	0.00462963	0.00462963	0.009216392	0.018347051	0.013781722	9.58776	2.5	1
100192692|F|0-57:A>G-57:A>G	TGCAGTCTTCATCACTGCATCATCCCTATGAAAAACAAAGAAGAAAGTAACAAGTCAACCAGCAAGAAA	TGCAGTCTTCATCACTGCATCATCCCTATGAAAAACAAAGAAGAAAGTAACAAGTCAACCAGCAAGAAA	57:A>G	57	0.7948718	0.995391705	0.00921659	0.99078341	0.004608295	0.004608295	0.009174117	0.018263289	0.013718703	9.116	2.5	1
18264090|F|0-34:A>T-34:A>T	TGCAGTCTTCCCCGAGTATCAAAATCTATGCCACAGTTGAATTCCAACTGTAGCAAAACAACTAGCGGT	TGCAGTCTTCCCCGAGTATCAAAATCTATGCCACAGTTGAATTCCAACTGTAGCAAAACAACTAGCGGT	34:A>T	34	0.8644689	0.995762712	0.004237288	0.995762712	0.004237288	0	0.008438667	0.008438667	0.008438667	33.65556	66	1
100192699|F|0-25:T>C-25:T>C	TGCAGTCTTCTCCTCCACATCTTCTTATCTTACGACAATACCTTCCACACCATGGTATCATAGGTTGAT	TGCAGTCTTCTCCTCCACATCTTCTTATCTTACGACAATACCTTCCACACCATGGTATCATAGGTTGAT	25:T>C	25	0.9304029	0.996062992	0.003937008	0.996062992	0.003937008	0	0.007843016	0.007843016	0.007843016	11.33333	4	1
100192736|F|0-47:C>G-47:C>G	TGCAGTGAAGAAATCTGGCACTTGTTCTTGACAACTGGCCAAACTCACAGGAGAAATCCTCTGCATTCA	TGCAGTGAAGAAATCTGGCACTTGTTCTTGACAACTGGCCAAACTCACAGGAGAAATCCTCTGCATTCA	47:C>G	47	0.7765568	0.004716981	0.995283019	0.004716981	0.995283019	0	0.009389462	0.009389462	0.009389462	38	12.84362	1
100192831|F|0-59:T>G-59:T>G	TGCAGTGATTCGGAGTTGTCGAGCTCAATTACCGCGCCCTTTGAAGCTCTCTCTTGCCGTAAGAGAAGG	TGCAGTGATTCGGAGTTGTCGAGCTCAATTACCGCGCCCTTTGAAGCTCTCTCTTGCCGTAAGAGAAGG	59:T>G	59	0.8864469	0.995867769	0.004132231	0.995867769	0.004132231	0	0.008230312	0.008230312	0.008230312	15.75714	5	1
20342722|F|0-15:A>C-15:A>C	TGCAGTGCAAGTATGAAACAACTCAGCAAGATGATGACCCAACATAATTTCACCTCTTACAATTTAGCC	TGCAGTGCAAGTATGAAACAACTCAGCAAGATGATGACCCAACATAATTTCACCTCTTACAATTTAGCC	15:A>C	15	0.8351648	0.995614035	0.004385965	0.995614035	0.004385965	0	0.008733456	0.008733456	0.008733456	13.87308	4	1
20347176|F|0-56:C>T-56:C>T	TGCAGTGCTGCAATCCTGTCGCCAAGTTTCTCCTTCCTCACCTTATAATATTTATACACATATTTTAGT	TGCAGTGCTGCAATCCTGTCGCCAAGTTTCTCCTTCCTCACCTTATAATATTTATACACATATTTTAGT	56:C>T	56	0.8534799	0.995708155	0.008583691	0.991416309	0.004291845	0.004291845	0.008546851	0.017020022	0.012783437	17.28102	7.5	1
20337762|F|0-25:C>G-25:C>G	TGCAGTGGAAGTGTATACAGAAGACCACCATTGGAATAGAGGTAAGAATGCCTGAGGAAAGCATATGAT	TGCAGTGGAAGTGTATACAGAAGACCACCATTGGAATAGAGGTAAGAATGCCTGAGGAAAGCATATGAT	25:C>G	25	0.8424908	0.991304348	0.008695652	0.991304348	0.008695652	0	0.017240076	0.017240076	0.017240076	33.11321	59.5	1
20331160|F|0-27:G>A-27:G>A	TGCAGTGGTGAAATTTCACGTATAATAGAGAAAAAAGTATGGAAACATTTATTGTATTATAAATTTGCC	TGCAGTGGTGAAATTTCACGTATAATAGAGAAAAAAGTATGGAAACATTTATTGTATTATAAATTTGCC	27:G>A	27	0.7802198	0.995305164	0.004694836	0.995305164	0.004694836	0	0.009345588	0.009345588	0.009345588	12.10246	3	1
18237929|F|0-13:C>T-13:C>T	TGCAGTGGTGGAGCTCATCATGGTAGGGTAGTGCACACAACTTACAACACAAGCAGGTAGCCCAAAGAG	TGCAGTGGTGGAGCTCATCATGGTAGGGTAGTGCACACAACTTACAACACAAGCAGGTAGCCCAAAGAG	13:C>T	13	0.7875458	0.990697674	0.009302326	0.990697674	0.009302326	0	0.018431585	0.018431585	0.018431585	17.86179	40	1
19814094|F|0-6:G>T-6:G>T	TGCAGTGGTGGCAGCAGCAGCAGCTGGGCCAACTACCACCGGGGAATGGGCGGCAGCAGCTGCGGCAGC	TGCAGTGGTGGCAGCAGCAGCAGCTGGGCCAACTACCACCGGGGAATGGGCGGCAGCAGCTGCGGCAGC	6:G>T	6	0.7912088	0.99537037	0.00462963	0.99537037	0.00462963	0	0.009216392	0.009216392	0.009216392	5.15702	3	1
100192996|F|0-20:G>A-20:G>A	TGCAGTGTACAAAATTGTCCGTGCTAATAACGAAATTTATTCAGATGAATGAACGAAAAAATTGCACCA	TGCAGTGTACAAAATTGTCCGTGCTAATAACGAAATTTATTCAGATGAATGAACGAAAAAATTGCACCA	20:G>A	20	0.956044	0.007662835	0.992337165	0.007662835	0.992337165	0	0.015208232	0.015208232	0.015208232	29	11.31126	1
100192997|F|0-60:C>A-60:C>A	TGCAGTGTACAAAATTGTCCATGCTAATAACGAAATTTATTCAGATGAATGAACAAAAAACTTGCACCA	TGCAGTGTACAAAATTGTCCATGCTAATAACGAAATTTATTCAGATGAATGAACAAAAAACTTGCACCA	60:C>A	60	0.952381	0.003846154	0.996153846	0.003846154	0.996153846	0	0.007662722	0.007662722	0.007662722	13	11.31126	1
18225756|F|0-62:T>C-62:T>C	TGCAGTGTCAAAACCAAAGGACTGATCAATTACCTGATCCAATAAGTGGTTGGTGAAAAAAATGGTTTA	TGCAGTGTCAAAACCAAAGGACTGATCAATTACCTGATCCAATAAGTGGTTGGTGAAAAAAATGGTTTA	62:T>C	62	0.7582418	0.004830918	0.995169082	0.004830918	0.995169082	0	0.00961516	0.00961516	0.00961516	50	21.22553	1
100193044|F|0-66:G>A-66:G>A	TGCAGTGTGGAAGATGAATTGCATCACCGATACTGGTCAAGTTGGTATTTTAGCAAAGAAGAGATTGAG	TGCAGTGTGGAAGATGAATTGCATCACCGATACTGGTCAAGTTGGTATTTTAGCAAAGAAGAGATTGAG	66:G>A	66	0.8864469	0.995867769	0.012396694	0.987603306	0.004132231	0.008264463	0.008230312	0.024486032	0.016358172	8.73929	8	1
100193047|F|0-13:A>G-13:A>G	TGCAGTGTGGAAGATGACGTTCGTTTCCTTCTTTGGGGGGTGGAGAAACCGATGTGACCTGATCGCGGA	TGCAGTGTGGAAGATGACGTTCGTTTCCTTCTTTGGGGGGTGGAGAAACCGATGTGACCTGATCGCGGA	13:A>G	13	0.7655678	1	0.009569378	0.990430622	0	0.009569378	0	0.01895561	0.009477805	6.60515	2.5	1
100193063|F|0-45:A>G-45:A>G	TGCAGTGTTGGTTTCAAGGCAGTTTGTGGACATGTCTCGAATAAGAATAGAAGGATTACTAGCTGCCTT	TGCAGTGTTGGTTTCAAGGCAGTTTGTGGACATGTCTCGAATAAGAATAGAAGGATTACTAGCTGCCTT	45:A>G	45	0.8827839	0.012448133	0.991701245	0.008298755	0.987551867	0.004149378	0.024586354	0.016459772	0.020523063	30.33333	10.65248	1
100193106|F|0-27:A>C-27:A>C	TGCAGTTACAAAACTACTCTTTGAATGATGCTAATGTAAGATCTGATCTAATTGTTATGCCATTTTCGT	TGCAGTTACAAAACTACTCTTTGAATGATGCTAATGTAAGATCTGATCTAATTGTTATGCCATTTTCGT	27:A>C	27	0.8681319	0.004219409	0.995780591	0.004219409	0.995780591	0	0.008403212	0.008403212	0.008403212	25	21.5	1
18275955|F|0-9:T>A-9:T>A	TGCAGTTACTGATGTAGCTGCAACTTCACCCATGGAGACTAAGCAAGAACAGCACCCAGCTTGGCCTGT	TGCAGTTACTGATGTAGCTGCAACTTCACCCATGGAGACTAAGCAAGAACAGCACCCAGCTTGGCCTGT	9:T>A	9	0.7985348	0.990825688	0.009174312	0.990825688	0.009174312	0	0.018180288	0.018180288	0.018180288	18.00412	5.5	1
19810026|F|0-33:A>T-33:A>T	TGCAGTTCATGCCATGCCATTTCTCCACTTGTTACCTCATTTACACTCTTCTGCAACATCTCTTTTCTG	TGCAGTTCATGCCATGCCATTTCTCCACTTGTTACCTCATTTACACTCTTCTGCAACATCTCTTTTCTG	33:A>T	33	0.7985348	0.018348624	0.990825688	0.009174312	0.981651376	0.009174312	0.036023904	0.018180288	0.027102096	27.25	11.64876	1
19810026|F|0-38:G>A-38:G>A	TGCAGTTCATGCCATGCCATTTCTCCACTTGTTACCTCGTTTACACTCTTCTGCAACATCTCTTTTCTG	TGCAGTTCATGCCATGCCATTTCTCCACTTGTTACCTCGTTTACACTCTTCTGCAACATCTCTTTTCTG	38:G>A	38	0.8681319	0.995780591	0.008438819	0.991561181	0.004219409	0.004219409	0.008403212	0.01673521	0.012569211	16.20578	53.5	1
100193247|F|0-10:C>T-10:C>T	TGCAGTTCTTCTCTCATGGATACAAATAATATTTTACCAGAGTAACCCCAAGTGGCTTACCTCCATGTA	TGCAGTTCTTCTCTCATGGATACAAATAATATTTTACCAGAGTAACCCCAAGTGGCTTACCTCCATGTA	10:C>T	10	0.7985348	0.009174312	0.995412844	0.004587156	0.990825688	0.004587156	0.018180288	0.009132228	0.013656258	27	13.868	1
20342207|F|0-24:C>A-24:C>A	TGCAGTTCTATTGTGATGTCAAAGCTCCCTTTGGCAAAATGCTAGGAAAGTCTAGTATATTGCTAATCA	TGCAGTTCTATTGTGATGTCAAAGCTCCCTTTGGCAAAATGCTAGGAAAGTCTAGTATATTGCTAATCA	24:C>A	24	0.7545788	0.990291262	0.009708738	0.990291262	0.009708738	0	0.019228957	0.019228957	0.019228957	8.13793	2.5	1
18285870|F|0-56:T>C-56:T>C	TGCAGTTCTGCAAGTGCATTGCAATATTTGCCACGTAATAGCAGTTCATAGATTTATGTGAAGAGACAC	TGCAGTTCTGCAAGTGCATTGCAATATTTGCCACGTAATAGCAGTTCATAGATTTATGTGAAGAGACAC	56:T>C	56	0.7582418	0.995169082	0.019323671	0.980676329	0.004830918	0.014492754	0.00961516	0.037900534	0.023757847	12.34034	2.5	1
18225872|F|0-62:A>T-62:A>T	TGCAGTTCTTGATCTTGAGTGTTTGATGACATCCATTTATAGGAGTCCATAATAAGCATACAAGAAGGC	TGCAGTTCTTGATCTTGAGTGTTTGATGACATCCATTTATAGGAGTCCATAATAAGCATACAAGAAGGC	62:A>T	62	0.8791209	0.004166667	0.995833333	0.004166667	0.995833333	0	0.008298611	0.008298611	0.008298611	54	25.27839	1
100193325|F|0-18:T>G-18:T>G	TGCAGTTGAAGTCTTCCATACAATTTTGGACCCGAATATTATTTCGTGGACTGCGATAATTGCTGGATT	TGCAGTTGAAGTCTTCCATACAATTTTGGACCCGAATATTATTTCGTGGACTGCGATAATTGCTGGATT	18:T>G	18	0.7728938	0.004739336	0.995260664	0.004739336	0.995260664	0	0.00943375	0.00943375	0.00943375	8	7.71488	1
100193342|F|0-35:C>T-35:C>T	TGCAGTTGAGAACTGATCCCATGATAGTTTCCCATCCTGGAGAAGATCCAAAAGCTCCACAATTTCTCT	TGCAGTTGAGAACTGATCCCATGATAGTTTCCCATCCTGGAGAAGATCCAAAAGCTCCACAATTTCTCT	35:C>T	35	0.7655678	0.995215311	0.004784689	0.995215311	0.004784689	0	0.009523591	0.009523591	0.009523591	4.40506	3	1
100193349|F|0-18:G>C-18:G>C	TGCAGTTGAGTTTGGTTGGAGTCGGCGAGGAACAGCGACCCGCAGCTGGGGCCCATGGATTCGGTGACC	TGCAGTTGAGTTTGGTTGGAGTCGGCGAGGAACAGCGACCCGCAGCTGGGGCCCATGGATTCGGTGACC	18:G>C	18	0.7509158	0.995121951	0.004878049	0.995121951	0.004878049	0	0.009708507	0.009708507	0.009708507	8.7807	3	1
100193395|F|0-58:G>C-58:G>C	TGCAGTTGCTGATGCATTGTCCAGATATGCTCTTCGCCTAAATAGATTAGGCATCAGTGGAAGGAAGCG	TGCAGTTGCTGATGCATTGTCCAGATATGCTCTTCGCCTAAATAGATTAGGCATCAGTGGAAGGAAGCG	58:G>C	58	0.978022	0.007490637	0.992509363	0.007490637	0.992509363	0	0.014869054	0.014869054	0.014869054	37	23.45016	1
20358744|F|0-64:A>G-64:A>G	TGCAGTTGCTGATGCATTGTCCAGATATGCTCTTCGCCTAAATAGATTAGGCATCAGTCGAAGGAAGCG	TGCAGTTGCTGATGCATTGTCCAGATATGCTCTTCGCCTAAATAGATTAGGCATCAGTCGAAGGAAGCG	64:A>G	64	0.974359	0.996240602	0.003759398	0.996240602	0.003759398	0	0.007490531	0.007490531	0.007490531	23.45016	5	1
20326526|F|0-49:C>T-49:C>T	TGCAGTTGCTTCAACTCAACTTATTATTCCAGTTGCTCTATCCAACACTCTGTTTGGATTGCCAGTTTT	TGCAGTTGCTTCAACTCAACTTATTATTCCAGTTGCTCTATCCAACACTCTGTTTGGATTGCCAGTTTT	49:C>T	49	0.8717949	0.004201681	0.995798319	0.004201681	0.995798319	0	0.008368053	0.008368053	0.008368053	82	23.88686	1
100193424|F|0-58:G>C-58:G>C	TGCAGTTGGCAAGTGTTGGAGACATGTTTGACTCTTCTCTTCTCCTGTGTAACACACTGTCTTGAGACC	TGCAGTTGGCAAGTGTTGGAGACATGTTTGACTCTTCTCTTCTCCTGTGTAACACACTGTCTTGAGACC	58:G>C	58	0.8974359	0.004081633	0.995918367	0.004081633	0.995918367	0	0.008129946	0.008129946	0.008129946	26	17.56028	1
20321724|F|0-45:T>G-45:T>G	TGCAGTTGTAAAGGTTCTTGTGTAGTAGCCCAATAGACAACAGTCTACCATGAAGCCAAGCTTTTCTGA	TGCAGTTGTAAAGGTTCTTGTGTAGTAGCCCAATAGACAACAGTCTACCATGAAGCCAAGCTTTTCTGA	45:T>G	45	0.9340659	0.011764706	0.992156863	0.007843137	0.988235294	0.003921569	0.023252595	0.015563245	0.01940792	23.66667	15.72819	1
100193460|F|0-58:T>C-58:T>C	TGCAGTTGTATTTGACCTTACTTAGTTACAAGAATTTATTTACTCATTTTGATAGTCATGTTGCTTATA	TGCAGTTGTATTTGACCTTACTTAGTTACAAGAATTTATTTACTCATTTTGATAGTCATGTTGCTTATA	58:T>C	58	0.7728938	0.995260664	0.009478673	0.990521327	0.004739336	0.004739336	0.00943375	0.018777655	0.014105703	5.27615	3	1
18276242|F|0-12:G>A-12:G>A	TGCAGTTGTCATGTTTGAATGTCTACATCTCTTCTATTTCTATGCCTGACTATTGATCTACAACATCTG	TGCAGTTGTCATGTTTGAATGTCTACATCTCTTCTATTTCTATGCCTGACTATTGATCTACAACATCTG	12:G>A	12	0.9010989	0.995934959	0.004065041	0.995934959	0.004065041	0	0.008097032	0.008097032	0.008097032	30.88693	67	1
100193469|F|0-30:G>T-30:G>T	TGCAGTTGTGAAAGGATGGAGGTTGGTACAGATAGTCATTCTGAGATAGTCCTCCACTTCACAATAATT	TGCAGTTGTGAAAGGATGGAGGTTGGTACAGATAGTCATTCTGAGATAGTCCTCCACTTCACAATAATT	30:G>T	30	0.8644689	0.995762712	0.004237288	0.995762712	0.004237288	0	0.008438667	0.008438667	0.008438667	8.86397	5	1
18238167|F|0-41:C>T-41:C>T	TGCAGTTGTGAAAGGATGGAGGTTGGTACAGATAGTCATTCCGAGATAGCTCTCCACTTCACAATAATT	TGCAGTTGTGAAAGGATGGAGGTTGGTACAGATAGTCATTCCGAGATAGCTCTCCACTTCACAATAATT	41:C>T	41	0.8131868	0.995495495	0.004504505	0.995495495	0.004504505	0	0.008968428	0.008968428	0.008968428	20.5098	5	1
100193525|F|0-51:T>C-51:T>C	TGCAGTTTAGATTCATTAGGGATTCACTGATCATTCCATCATCTCCTTTACTCAACTACATGGTCCTGG	TGCAGTTTAGATTCATTAGGGATTCACTGATCATTCCATCATCTCCTTTACTCAACTACATGGTCCTGG	51:T>C	51	0.8388278	0.013100437	0.991266376	0.008733624	0.986899563	0.004366812	0.02585763	0.017314697	0.021586163	18.66667	10.76226	1
100193551|F|0-5:T>C-5:T>C	TGCAGTTTCAAAGCCTTCAAGGATCGACAACCTTGAGCTACTGAAATTACTCCTGTATTTCTCATCAAC	TGCAGTTTCAAAGCCTTCAAGGATCGACAACCTTGAGCTACTGAAATTACTCCTGTATTTCTCATCAAC	5:T>C	5	0.7582418	1	0.009661836	0.990338164	0	0.009661836	0	0.019136969	0.009568485	4.37553	2.5	1
100193555|F|0-45:G>A-45:G>A	TGCAGTTTCACCGAGTAAGTTGAAAATCTTTCTGCTGCAACTCTTGGCACTCGAATGTTTTTGAGTAAT	TGCAGTTTCACCGAGTAAGTTGAAAATCTTTCTGCTGCAACTCTTGGCACTCGAATGTTTTTGAGTAAT	45:G>A	45	0.952381	0.007692308	0.996153846	0.003846154	0.992307692	0.003846154	0.015266272	0.007662722	0.011464497	25	21.80132	1
100193595|F|0-16:T>G-16:T>G	TGCAGTTTGAGTTGCCTTTTTATTGGTTCTATAAGTCTCTATTTCATTTCCATAGTGAACGAAAACCTA	TGCAGTTTGAGTTGCCTTTTTATTGGTTCTATAAGTCTCTATTTCATTTCCATAGTGAACGAAAACCTA	16:T>G	16	0.7838828	0.004672897	0.995327103	0.004672897	0.995327103	0	0.009302122	0.009302122	0.009302122	8	5.77459	1
100193595|F|0-51:A>T-51:A>T	TGCAGTTTGAGTTGCCTTTTTATTGGTTCTATAAGTCTCTATTTCATTTCCATAGTGAACGAAAACCTA	TGCAGTTTGAGTTGCCTTTTTATTGGTTCTATAAGTCTCTATTTCATTTCCATAGTGAACGAAAACCTA	51:A>T	51	0.8058608	0.004545455	0.995454545	0.004545455	0.995454545	0	0.009049587	0.009049587	0.009049587	8	6.89243	1
100193625|F|0-20:T>C-20:T>C	TGCAGTTTGTGGTCATCCCTTCCAATTCCCAATTCCATTGCCTTTTTTGCAGCAAGTTGTCCTGCAACA	TGCAGTTTGTGGTCATCCCTTCCAATTCCCAATTCCATTGCCTTTTTTGCAGCAAGTTGTCCTGCAACA	20:T>C	20	0.8681319	0.995780591	0.004219409	0.995780591	0.004219409	0	0.008403212	0.008403212	0.008403212	11.2029	5	1
100193631|F|0-68:T>G-68:T>G	TGCAGTTTGTGTTGCAGAATTCATTATTCTCACCCGATGTTAGTTATATTGGTTTATGGCCTTCATCTT	TGCAGTTTGTGTTGCAGAATTCATTATTCTCACCCGATGTTAGTTATATTGGTTTATGGCCTTCATCTT	68:T>G	68	0.8864469	0.004132231	0.995867769	0.004132231	0.995867769	0	0.008230312	0.008230312	0.008230312	32	17.68571	1
18276374|F|0-24:G>A-24:G>A	TGCAGTTTTCAGGAACAGTCAAAGGCATATGTAGAATAATAATGTTCGACCTTCTGAGGAAGAGAGAAG	TGCAGTTTTCAGGAACAGTCAAAGGCATATGTAGAATAATAATGTTCGACCTTCTGAGGAAGAGAGAAG	24:G>A	24	0.7985348	0.064220183	0.990825688	0.009174312	0.935779817	0.055045872	0.120191903	0.018180288	0.069186095	9.64286	26.78629	1
20355760|F|0-35:G>C-35:G>C	TGCAGTTTTCTTTTGGGGAATTTGATTGAGATAGCGAGAGCACTATATATATATTCGGATACGAAAAGA	TGCAGTTTTCTTTTGGGGAATTTGATTGAGATAGCGAGAGCACTATATATATATTCGGATACGAAAAGA	35:G>C	35	0.9450549	0.003875969	0.996124031	0.003875969	0.996124031	0	0.007721892	0.007721892	0.007721892	121	26.62046	1
20321112|F|0-47:C>A-47:C>A	TGCAGTTTTGATTATTAGAGTTGCACCAAGTACACTGTAGATGTTTTCGGCACAAATCCTAGCAAAAAT	TGCAGTTTTGATTATTAGAGTTGCACCAAGTACACTGTAGATGTTTTCGGCACAAATCCTAGCAAAAAT	47:C>A	47	0.8168498	0.99103139	0.00896861	0.99103139	0.00896861	0	0.017776348	0.017776348	0.017776348	8.56967	37.5	1
100193698|F|0-24:C>T-24:C>T	TGCAGTTTTTTTCTATATTACCAACATTCTTTGGTTTTGCTGCTGAGACTATTACTCTCTTCTTTTAGT	TGCAGTTTTTTTCTATATTACCAACATTCTTTGGTTTTGCTGCTGAGACTATTACTCTCTTCTTTTAGT	24:C>T	24	0.8498168	0.004310345	0.995689655	0.004310345	0.995689655	0	0.008583532	0.008583532	0.008583532	25	13.45185	1
18262422|F|0-11:C>A-11:C>A	TGCAGCTTGTTCTATCTTTTGGGAAACAAAATCTGTCTTTTACTGTCATGGATGGTACACAAGAAATGG	TGCAGCTTGTTCTATCTTTTGGGAAACAAAATCTGTCTTTTACTGTCATGGATGGTACACAAGAAATGG	11:C>A	11	0.8315018	0.995594714	0.004405286	0.995594714	0.004405286	0	0.00877176	0.00877176	0.00877176	29.23137	93	1
100193778|F|0-16:A>G-16:A>G	TGCAGAAAATATTTGCACAAAACTTAGATAATGCAGGACTTTATGTTAGTGAAAGAATTTAGATTATAT	TGCAGAAAATATTTGCACAAAACTTAGATAATGCAGGACTTTATGTTAGTGAAAGAATTTAGATTATAT	16:A>G	16	0.8058608	0.009090909	0.995454545	0.004545455	0.990909091	0.004545455	0.018016529	0.009049587	0.013533058	35	11.77689	1
20353774|F|0-47:A>G-47:A>G	TGCAGACCATGCAAATCTGCTTGGTCCAGATTGAAATTAGGGGTACCATCTGATATTCTTATCATATTG	TGCAGACCATGCAAATCTGCTTGGTCCAGATTGAAATTAGGGGTACCATCTGATATTCTTATCATATTG	47:A>G	47	0.7619048	0.009615385	0.990384615	0.009615385	0.990384615	0	0.019045858	0.019045858	0.019045858	16.5	10.21983	1
18271875|F|0-16:C>G-16:C>G	TGCAGAGTTTCTTTTCCAACCAAAAGAATTGGCTGAAGAGCTGCGCATGAATGAATGAGTTGGTTGTAA	TGCAGAGTTTCTTTTCCAACCAAAAGAATTGGCTGAAGAGCTGCGCATGAATGAATGAGTTGGTTGTAA	16:C>G	16	0.8644689	0.004237288	0.995762712	0.004237288	0.995762712	0	0.008438667	0.008438667	0.008438667	21	32.69708	1
18282129|F|0-17:G>A-17:G>A	TGCAGATGTGATAATTGGCTATATTCTAATAAAATGTTTATATTTTCTCCATGCATCCCTGGCATAATT	TGCAGATGTGATAATTGGCTATATTCTAATAAAATGTTTATATTTTCTCCATGCATCCCTGGCATAATT	17:G>A	17	0.7985348	0.004587156	0.995412844	0.004587156	0.995412844	0	0.009132228	0.009132228	0.009132228	57	11.86056	1
18248869|F|0-30:C>G-30:C>G	TGCAGCAAAACGCTAAAATAGCACAAAAAACAAAAAAAAATTCAAACAGCAAATCTTTGCACAAATCAA	TGCAGCAAAACGCTAAAATAGCACAAAAAACAAAAAAAAATTCAAACAGCAAATCTTTGCACAAATCAA	30:C>G	30	0.8681319	0.004219409	0.995780591	0.004219409	0.995780591	0	0.008403212	0.008403212	0.008403212	58	25.83273	1
100195264|F|0-27:G>T-27:G>T	TGCAGCTTTAGGAACATATACAATTAGGGATAAGTTCATATCTAAATATGAACTAATGTGATAGATTAC	TGCAGCTTTAGGAACATATACAATTAGGGATAAGTTCATATCTAAATATGAACTAATGTGATAGATTAC	27:G>T	27	0.8278388	0.004424779	0.995575221	0.004424779	0.995575221	0	0.0088104	0.0088104	0.0088104	28	26.1374	1
20326909|F|0-29:T>G-29:T>G	TGCAGGAACAGGAGATGCAGATGATCAAATATCTCTAATAAATGATATAAAAACAAAGAAGCAGATGTT	TGCAGGAACAGGAGATGCAGATGATCAAATATCTCTAATAAATGATATAAAAACAAAGAAGCAGATGTT	29:T>G	29	0.7655678	0.009569378	0.995215311	0.004784689	0.990430622	0.004784689	0.01895561	0.009523591	0.014239601	16.5	15.82627	1
20343029|F|0-33:C>T-33:C>T	TGCAGGGCTAGTATTGTATGTTCACTCCCTCTACTGTTGTTGCAGCACCAATCAGAGATCACACAGACA	TGCAGGGCTAGTATTGTATGTTCACTCCCTCTACTGTTGTTGCAGCACCAATCAGAGATCACACAGACA	33:C>T	33	0.8095238	0.004524887	0.995475113	0.004524887	0.995475113	0	0.009008825	0.009008825	0.009008825	40	14.2902	1
18275110|F|0-21:C>G-21:C>G	TGCAGTACTAACTTTGCTTTCCGGTTCCTCTGGCCTCATGGCGTCCATGAGTCTTTTGGACATGGATGG	TGCAGTACTAACTTTGCTTTCCGGTTCCTCTGGCCTCATGGCGTCCATGAGTCTTTTGGACATGGATGG	21:C>G	21	0.7912088	0.009259259	0.990740741	0.009259259	0.990740741	0	0.018347051	0.018347051	0.018347051	38.5	20.08032	1
20311472|F|0-34:G>A-34:G>A	TGCAGTATTCTTTTTTGGTGCTAGATATGCTTGAGAGTCTACTTGTATGCTTTGAGCTTCATTGAAACA	TGCAGTATTCTTTTTTGGTGCTAGATATGCTTGAGAGTCTACTTGTATGCTTTGAGCTTCATTGAAACA	34:G>A	34	0.7765568	0.995283019	0.004716981	0.995283019	0.004716981	0	0.009389462	0.009389462	0.009389462	11.74793	28	1
18265927|F|0-9:C>A-9:C>A	TGCAGTCATCATTGTTGTTGTTTGCATTACCACTTATTATGGATTCCAGGTTCTCTCTTCGGGCCTCTT	TGCAGTCATCATTGTTGTTGTTTGCATTACCACTTATTATGGATTCCAGGTTCTCTCTTCGGGCCTCTT	9:C>A	9	0.7912088	0.99537037	0.00462963	0.99537037	0.00462963	0	0.009216392	0.009216392	0.009216392	27.48963	69	1
18237687|F|0-67:G>A-67:G>A	TGCAGTCCCTTCAGAGGCAGCATTGTCATGAGAGGTCTGAGGTGGTCCATCAGCTTCCTCATCTTTTGT	TGCAGTCCCTTCAGAGGCAGCATTGTCATGAGAGGTCTGAGGTGGTCCATCAGCTTCCTCATCTTTTGT	67:G>A	67	0.7655678	1	0.009569378	0.990430622	0	0.009569378	0	0.01895561	0.009477805	17.44167	7	1
20343052|F|0-44:T>C-44:T>C	TGCAGTCCTTCCTATACCCTTCCTTGGGTTCTCAAAGGTTGCTGTAATGTTGCATGCAACTTTAGGCTA	TGCAGTCCTTCCTATACCCTTCCTTGGGTTCTCAAAGGTTGCTGTAATGTTGCATGCAACTTTAGGCTA	44:T>C	44	0.8717949	0.004201681	0.995798319	0.004201681	0.995798319	0	0.008368053	0.008368053	0.008368053	70	17.72563	1
18191939|F|0-65:C>A-65:C>A	TGCAGTGGCGAAGAGGCAGTGCCACGACTTCGTACGCGAGAAGAGCCTAATATATGTATTTTTTACAGA	TGCAGTGGCGAAGAGGCAGTGCCACGACTTCGTACGCGAGAAGAGCCTAATATATGTATTTTTTACAGA	65:C>A	65	0.8241758	0.995555556	0.004444444	0.995555556	0.004444444	0	0.008849383	0.008849383	0.008849383	18.6834	5	1
100196065|F|0-13:G>A-13:G>A	TGCAGTGGTAGGAGGCAAACAAACAAAAGAGGGGGTACATGCATGGGAGGAAAGCCATGGATGCCCTTT	TGCAGTGGTAGGAGGCAAACAAACAAAAGAGGGGGTACATGCATGGGAGGAAAGCCATGGATGCCCTTT	13:G>A	13	0.8095238	0.004524887	0.995475113	0.004524887	0.995475113	0	0.009008825	0.009008825	0.009008825	51	15.65217	1
19816955|F|0-39:T>G-39:T>G	TGCAGTTCCGTCGGAACTGCCCAATCTCAAAACGAAGACTGTATCCAAGTCATCGGTGCTCAGCAATCG	TGCAGTTCCGTCGGAACTGCCCAATCTCAAAACGAAGACTGTATCCAAGTCATCGGTGCTCAGCAATCG	39:T>G	39	0.7509158	0.004878049	0.995121951	0.004878049	0.995121951	0	0.009708507	0.009708507	0.009708507	38	19.4569	1
20331303|F|0-43:A>C-43:A>C	TGCAGTTGCTTTTATCATAATCTGCACTGGCAGATTGCAGATGACTAGCTTGTCGGAACTTCCATTTCC	TGCAGTTGCTTTTATCATAATCTGCACTGGCAGATTGCAGATGACTAGCTTGTCGGAACTTCCATTTCC	43:A>C	43	0.7692308	0.995238095	0.004761905	0.995238095	0.004761905	0	0.009478458	0.009478458	0.009478458	17.78333	82	1
20320362|F|0-9:T>C-9:T>C	TGCAGTTGGTGAAGGAAGATCTATTTATAACAACATGAAATCCTTTATAAGGTTTCTTATAGTTTCTCC	TGCAGTTGGTGAAGGAAGATCTATTTATAACAACATGAAATCCTTTATAAGGTTTCTTATAGTTTCTCC	9:T>C	9	0.8351648	0.995614035	0.004385965	0.995614035	0.004385965	0	0.008733456	0.008733456	0.008733456	12.08779	5	1
20367843|F|0-39:A>T-39:A>T	TGCAGAGTCCAAAGTGCTCGTTTGGTAAGCTCACCTTCCAGTATTTCTTACAGATCGGAAGAGCGGTTC	TGCAGAGTCCAAAGTGCTCGTTTGGTAAGCTCACCTTCCAGTATTTCTTAC	39:A>T	39	0.8644689	0.008474576	0.995762712	0.004237288	0.991525424	0.004237288	0.016805516	0.008438667	0.012622091	69.5	63.25735	1
18277956|F|0-6:T>A-6:T>A	TGCAGATATATTGCCAAATGCCACATCAGTGTACAAGATCATTTACAGATCGGAAGAGCGGTTCAGCAG	TGCAGATATATTGCCAAATGCCACATCAGTGTACAAGATCATTTAC	6:T>A	6	0.7985348	0.995412844	0.004587156	0.995412844	0.004587156	0	0.009132228	0.009132228	0.009132228	38.732	37	1
100199153|F|0-33:A>G-33:A>G	TGCAGATATTCCCATTGTAGTAACAAGATCAAAAGATAGTGTTGACATAGATGAGAGAACAAGATCGGA	TGCAGATATTCCCATTGTAGTAACAAGATCAAAAGATAGTGTTGACATAGATGAGAGAACAAGATCGGA	33:A>G	33	0.8827839	0.995850622	0.004149378	0.995850622	0.004149378	0	0.008264321	0.008264321	0.008264321	13.89568	3	1
18312377|F|0-28:G>T-28:G>T	TGCAGATGCATTTAGAAGACCTAGTTTCGACGGTTTTAGCTCGTCTGCAAAGGTTATTACAGATCGGAA	TGCAGATGCATTTAGAAGACCTAGTTTCGACGGTTTTAGCTCGTCTGCAAAGGTTATTAC	28:G>T	28	0.7692308	0.995238095	0.004761905	0.995238095	0.004761905	0	0.009478458	0.009478458	0.009478458	31.02893	12	1
18232766|F|0-17:A>T-17:A>T	TGCAGCTAAAGCAGCTCATTCCTGAAGCACCAGAAGAGTAAAATACATTACAGATCGGAAGAGCGGTTC	TGCAGCTAAAGCAGCTCATTCCTGAAGCACCAGAAGAGTAAAATACATTAC	17:A>T	17	0.7765568	0.009433962	0.995283019	0.004716981	0.990566038	0.004716981	0.018689925	0.009389462	0.014039694	35	31.35714	1
18229858|F|0-29:G>A-29:G>A	TGCAGTCATAACTTTCTGGTATTTGTCCTGATGAAAAGTTACAGATCGGAAGAGCGGTTCAGCAGGAAT	TGCAGTCATAACTTTCTGGTATTTGTCCTGATGAAAAGTTAC	29:G>A	29	0.8021978	0.99543379	0.00913242	0.99086758	0.00456621	0.00456621	0.00909072	0.018098038	0.013594379	35.05976	47.5	1
18288583|F|0-32:A>T-32:A>T	TGCAGTCGTCAGTGTGATCAATTAGAACTTGTATTTTACCTTTTTTACAGATCGGAAGAGCGGTTCAGC	TGCAGTCGTCAGTGTGATCAATTAGAACTTGTATTTTACCTTTTTTAC	32:A>T	32	0.8424908	0.995652174	0.004347826	0.995652174	0.004347826	0	0.008657845	0.008657845	0.008657845	52.34328	70	1
18269609|F|0-14:A>T-14:A>T	TGCAGTTCTGGAAGAAAATATGGATGCTATATTGGAACATCGCTATCATATTACAGATCGGAAGAGCGG	TGCAGTTCTGGAAGAAAATATGGATGCTATATTGGAACATCGCTATCATATTAC	14:A>T	14	0.8571429	0.995726496	0.004273504	0.995726496	0.004273504	0	0.008510483	0.008510483	0.008510483	39.79259	68	1
18245228|F|0-22:T>C-22:T>C	TGCAGTTGTAAAAAATTTGAATTTGTTGGGGTTCATTGTGGTCATGTATTACAGATCGGAAGAGCGGTT	TGCAGTTGTAAAAAATTTGAATTTGTTGGGGTTCATTGTGGTCATGTATTAC	22:T>C	22	0.8864469	0.995867769	0.008264463	0.991735537	0.004132231	0.004132231	0.008230312	0.016392323	0.012311318	48.7957	39.5	1
18243922|F|0-13:C>A-13:C>A	TGCAGGCAGCAATCAAAGTGAACCTTCTTGGTTGAAACAGAATAAAAATATTTACAGATCGGAAGAGCG	TGCAGGCAGCAATCAAAGTGAACCTTCTTGGTTGAAACAGAATAAAAATATTTAC	13:C>A	13	0.8058608	0.995454545	0.004545455	0.995454545	0.004545455	0	0.009049587	0.009049587	0.009049587	34.352	61	1
18279188|F|0-45:C>A-45:C>A	TGCAGGCAGTGCAGAATTTAGGGAGGGTCTATGTTCACAGTGAGCCAAATTTTACAGATCGGAAGAGCG	TGCAGGCAGTGCAGAATTTAGGGAGGGTCTATGTTCACAGTGAGCCAAATTTTAC	45:C>A	45	0.7582418	0.004830918	0.995169082	0.004830918	0.995169082	0	0.00961516	0.00961516	0.00961516	54	30.27615	1
18233299|F|0-13:T>A-13:T>A	TGCAGTATTAGGTTTTGACATCTTCAAGAAGCTTGTGCAACTTTTTACAGATCGGAAGAGCGGTTCAGC	TGCAGTATTAGGTTTTGACATCTTCAAGAAGCTTGTGCAACTTTTTAC	13:T>A	13	0.7728938	0.004739336	0.995260664	0.004739336	0.995260664	0	0.00943375	0.00943375	0.00943375	48	34.01626	1
18307501|F|0-9:G>A-9:G>A	TGCAGTCACGGAAAGTAGCTCAGCTATGTGAACAAACAAAAATACAGCAGAATGGAATCGTCAATCTGG	TGCAGTCACGGAAAGTAGCTCAGCTATGTGAACAAACAAAAATACAGCAGAATGGAATCGTCAATCTGG	9:G>A	9	0.8461538	0.004329004	0.995670996	0.004329004	0.995670996	0	0.008620528	0.008620528	0.008620528	66	31.50741	1
18219220|F|0-24:C>A-24:C>A	TGCAGAATGGTTTTTCAAAGCCTTCTTTCGGATCCAATCCATTCTCAGTAGGCTCCAAATGGATTCGTC	TGCAGAATGGTTTTTCAAAGCCTTCTTTCGGATCCAATCCATTCTCAGTAGGCTCCAAATGGATTCGTC	24:C>A	24	0.959707	0.996183206	0.003816794	0.996183206	0.003816794	0	0.007604452	0.007604452	0.007604452	67.38111	48	1
100200950|F|0-18:G>A-18:G>A	TGCAGAGAATGTCATTTTGGTTAGTGTGATAGAGATGCAAATGATAATCACTGGTTTGAGACGGAGCTC	TGCAGAGAATGTCATTTTGGTTAGTGTGATAGAGATGCAAATGATAATCACTGGTTTGAGACGGAGCTC	18:G>A	18	0.8131868	0.004504505	0.995495495	0.004504505	0.995495495	0	0.008968428	0.008968428	0.008968428	47	15.21654	1
20340843|F|0-11:C>G-11:C>G	TGCAGCTAAATCCAAAAGAATGTAGTAAGCTCTAACTGTCAGCAATGTAGCTTCCAAGATGACCATATT	TGCAGCTAAATCCAAAAGAATGTAGTAAGCTCTAACTGTCAGCAATGTAGCTTCCAAGATGACCATATT	11:C>G	11	0.7948718	0.995391705	0.004608295	0.995391705	0.004608295	0	0.009174117	0.009174117	0.009174117	30.42276	56	1
18274820|F|0-40:C>T-40:C>T	TGCAGGTGTATTTATATCTTAGTCATGATGCATGTGGATGCCTGTATGCCTGTGACATACATGTATAAT	TGCAGGTGTATTTATATCTTAGTCATGATGCATGTGGATGCCTGTATGCCTGTGACATACATGTATAAT	40:C>T	40	0.7765568	0.990566038	0.009433962	0.990566038	0.009433962	0	0.018689925	0.018689925	0.018689925	23.13223	10.5	1
18299734|F|0-20:T>G-20:T>G	TGCAGTGAACGAACTTCATTTGTTATAGCGCTATAGAATAATATCGTAAAACACACACTCTCCAGGCCA	TGCAGTGAACGAACTTCATTTGTTATAGCGCTATAGAATAATATCGTAAAACACACACTCTCCAGGCCA	20:T>G	20	0.96337	0.996197719	0.003802281	0.996197719	0.003802281	0	0.007575648	0.007575648	0.007575648	83.62783	48	1
18247990|F|0-10:G>A-10:G>A	TGCAGACAATGAACCTTGGGATTTCATCAAATAAAGTTTCTGGCTTCTTTGTGATAGACTTTGAAAGAA	TGCAGACAATGAACCTTGGGATTTCATCAAATAAAGTTTCTGGCTTCTTTGTGATAGACTTTGAAAGAA	10:G>A	10	0.8424908	0.995652174	0.004347826	0.995652174	0.004347826	0	0.008657845	0.008657845	0.008657845	35.1194	69	1
100201060|F|0-11:C>T-11:C>T	TGCAGTCTTCACTTCATTTTGCTTGCCATTTGCCTAGATTAGTAATATACAGTAGATGTGCAAAGTAAT	TGCAGTCTTCACTTCATTTTGCTTGCCATTTGCCTAGATTAGTAATATACAGTAGATGTGCAAAGTAAT	11:C>T	11	0.8901099	1	0.012345679	0.987654321	0	0.012345679	0	0.024386526	0.012193263	20.51079	7	1
100201071|F|0-15:G>A-15:G>A	TGCAGTTGGTCCTACGGGTTCTTTGTTGGGTGCATCTCAGTTACATCAACCTTCTTATCCACCCTTTAC	TGCAGTTGGTCCTACGGGTTCTTTGTTGGGTGCATCTCAGTTACATCAACCTTCTTATCCACCCTTTAC	15:G>A	15	0.8095238	0.004524887	0.995475113	0.004524887	0.995475113	0	0.009008825	0.009008825	0.009008825	18	16.01181	1
100201110|F|0-43:A>C-43:A>C	TGCAGGCACATATATATTCCAGTGGTTTTGTAGACACAAGAAAAAGTCTTCCACAGAATGTGAGCATCT	TGCAGGCACATATATATTCCAGTGGTTTTGTAGACACAAGAAAAAGTCTTCCACAGAATGTGAGCATCT	43:A>C	43	0.8644689	0.004237288	0.995762712	0.004237288	0.995762712	0	0.008438667	0.008438667	0.008438667	32	13.10949	1
18285922|F|0-34:T>A-34:T>A	TGCAGTTGAAGTTTTGAATACCATTCTTTCTTAGTGTGGATGACACAAGTTCATTATAGCAATTTTGTT	TGCAGTTGAAGTTTTGAATACCATTCTTTCTTAGTGTGGATGACACAAGTTCATTATAGCAATTTTGTT	34:T>A	34	0.8937729	0.995901639	0.004098361	0.995901639	0.004098361	0	0.008163128	0.008163128	0.008163128	38.41993	60	1
20349423|F|0-66:G>A-66:G>A	TGCAGAAATAGTTATTCTAGACAAGCTCAATGCGCTCATTCCAGAACCCAGAGTGTTTGATTGTTTGAC	TGCAGAAATAGTTATTCTAGACAAGCTCAATGCGCTCATTCCAGAACCCAGAGTGTTTGATTGTTTGAC	66:G>A	66	0.7912088	0.99537037	0.00462963	0.99537037	0.00462963	0	0.009216392	0.009216392	0.009216392	18.89474	19	1
100201359|F|0-60:G>A-60:G>A	TGCAGAAGACATTGAGAAGATTACAGGCGAGAGTCTTACATCCATCTTTGCAAACTCACCGTCTTCATT	TGCAGAAGACATTGAGAAGATTACAGGCGAGAGTCTTACATCCATCTTTGCAAACTCACCGTCTTCATT	60:G>A	60	0.8315018	0.004405286	0.995594714	0.004405286	0.995594714	0	0.00877176	0.00877176	0.00877176	23	11.84556	1
100201413|F|0-66:A>G-66:A>G	TGCAGAAGCCATTCAGACTATATCCAGGATAGAGAATAGTTCATATCTGTTGTGTTCATAATGGTTACA	TGCAGAAGCCATTCAGACTATATCCAGGATAGAGAATAGTTCATATCTGTTGTGTTCATAATGGTTACA	66:A>G	66	0.7655678	0.004784689	0.995215311	0.004784689	0.995215311	0	0.009523591	0.009523591	0.009523591	23	20.34599	1
20324147|F|0-22:C>T-22:C>T	TGCAGAAGGGTCGACTTGGTGGCGTGATGATTAGTGACCTTAGCTATTGCAGATATTCTAGCTAATGAA	TGCAGAAGGGTCGACTTGGTGGCGTGATGATTAGTGACCTTAGCTATTGCAGATATTCTAGCTAATGAA	22:C>T	22	0.8058608	0.004545455	0.995454545	0.004545455	0.995454545	0	0.009049587	0.009049587	0.009049587	38	20.3451	1
18296589|F|0-25:C>T-25:C>T	TGCAGAATATAAAGTACTCATTACTCTTTATGTTGATGACTTGCCTATTTTTGGCACTAATATAAATTA	TGCAGAATATAAAGTACTCATTACTCTTTATGTTGATGACTTGCCTATTTTTGGCACTAATATAAATTA	25:C>T	25	0.8278388	0.004424779	0.995575221	0.004424779	0.995575221	0	0.0088104	0.0088104	0.0088104	80	28.06107	1
20359956|F|0-46:C>T-46:C>T	TGCAGAATCGATGGAAAGCCAAAGTAAGCAAATGAATGTGAAAGTACAACAACATCAGATGTTTCACAA	TGCAGAATCGATGGAAAGCCAAAGTAAGCAAATGAATGTGAAAGTACAACAACATCAGATGTTTCACAA	46:C>T	46	0.8388278	0.995633188	0.004366812	0.995633188	0.004366812	0	0.008695486	0.008695486	0.008695486	19.2782	7	1
18259915|F|0-59:C>T-59:C>T	TGCAGAATGTTGTCTATGCCTCTGTCATTGTTGTGGATGGTTCTGGCTGTTTTGTAAATCTCACATGCA	TGCAGAATGTTGTCTATGCCTCTGTCATTGTTGTGGATGGTTCTGGCTGTTTTGTAAATCTCACATGCA	59:C>T	59	0.7948718	0.004608295	0.995391705	0.004608295	0.995391705	0	0.009174117	0.009174117	0.009174117	65	25.06024	1
100201564|F|0-31:G>A-31:G>A	TGCAGAATTTTCACTAGTTGAGAGGCTACCCGTCTGGCTTCATATGTTCTTTTCTTATTTATTCTTTTG	TGCAGAATTTTCACTAGTTGAGAGGCTACCCGTCTGGCTTCATATGTTCTTTTCTTATTTATTCTTTTG	31:G>A	31	0.8644689	0.991525424	0.012711864	0.987288136	0.008474576	0.004237288	0.016805516	0.025100546	0.020953031	9.4635	4.66667	1
100201605|F|0-16:T>C-16:T>C	TGCAGACAATAGAAGTTCTGTGAAGGAGTCAGGCAAATCAAGTCCAACAAACTCAAGCCCCTGAACCGT	TGCAGACAATAGAAGTTCTGTGAAGGAGTCAGGCAAATCAAGTCCAACAAACTCAAGCCCCTGAACCGT	16:T>C	16	0.7875458	0.995348837	0.004651163	0.995348837	0.004651163	0	0.009259059	0.009259059	0.009259059	6.69076	3	1
18190702|F|0-18:C>T-18:C>T	TGCAGACAATATCTGATTCGAGTAACTTACTCAAATGAAAAGAAGAGTGCGACCGATGCTTGCCGAGTT	TGCAGACAATATCTGATTCGAGTAACTTACTCAAATGAAAAGAAGAGTGCGACCGATGCTTGCCGAGTT	18:C>T	18	0.7875458	0.995348837	0.004651163	0.995348837	0.004651163	0	0.009259059	0.009259059	0.009259059	21.53785	8	1
100201611|F|0-26:C>T-26:C>T	TGCAGACAATTACCTATCTACATAAGCGTGATGCATAATTGAACAGACACATGAACTGGTCATCTATAA	TGCAGACAATTACCTATCTACATAAGCGTGATGCATAATTGAACAGACACATGAACTGGTCATCTATAA	26:C>T	26	0.8827839	0.995850622	0.004149378	0.995850622	0.004149378	0	0.008264321	0.008264321	0.008264321	14.85252	4	1
18248048|F|0-48:A>C-48:A>C	TGCAGACCATGGTAATGCTGAAGACATGGTAAAGAGGAACAAAACTGGACAGCCACAACTCGACAAAGC	TGCAGACCATGGTAATGCTGAAGACATGGTAAAGAGGAACAAAACTGGACAGCCACAACTCGACAAAGC	48:A>C	48	0.7765568	0.995283019	0.004716981	0.995283019	0.004716981	0	0.009389462	0.009389462	0.009389462	22.36992	58	1
18271441|F|0-44:A>T-44:A>T	TGCAGACGAAAAATTACATGCATGTATATTAGGGTACTCTTTCTAATCTGATTTTGCTAACACTTTTGC	TGCAGACGAAAAATTACATGCATGTATATTAGGGTACTCTTTCTAATCTGATTTTGCTAACACTTTTGC	44:A>T	44	0.8168498	0.995515695	0.004484305	0.995515695	0.004484305	0	0.008928392	0.008928392	0.008928392	26.16988	61	1
18260090|F|0-43:G>C-43:G>C	TGCAGACGGCACAGCATACTGATGTTGCCCCACCTGGATAGATGAGGAGATTTCTACACCCACAACAGA	TGCAGACGGCACAGCATACTGATGTTGCCCCACCTGGATAGATGAGGAGATTTCTACACCCACAACAGA	43:G>C	43	0.7948718	0.995391705	0.004608295	0.995391705	0.004608295	0	0.009174117	0.009174117	0.009174117	24.17339	48	1
100201701|F|0-11:G>A-11:G>A	TGCAGACTATGGTAGATCAGCACTCCATACCTGTTTGGTAGAAGGAACCCTCTACCTAACTGTAAGGAT	TGCAGACTATGGTAGATCAGCACTCCATACCTGTTTGGTAGAAGGAACCCTCTACCTAACTGTAAGGAT	11:G>A	11	0.8791209	0.991666667	0.020833333	0.979166667	0.008333333	0.0125	0.016527778	0.040798611	0.028663194	12.0471	6.4	1
100201703|F|0-27:C>T-27:C>T	TGCAGACTATGGTAGATCAGCACTCCACACCTGTTTGGTAGAAGGAACCCTCTACCTAACTCTAAGGAT	TGCAGACTATGGTAGATCAGCACTCCACACCTGTTTGGTAGAAGGAACCCTCTACCTAACTCTAAGGAT	27:C>T	27	0.8754579	0.0041841	0.9958159	0.0041841	0.9958159	0	0.008333187	0.008333187	0.008333187	17	12.0471	1
18223394|F|0-48:G>C-48:G>C	TGCAGACTCGATTAGTATGCTCAGTGAGGCTTGCAGCACAGGGTATAAGTCAAAAGTTGCTTCTAATTC	TGCAGACTCGATTAGTATGCTCAGTGAGGCTTGCAGCACAGGGTATAAGTCAAAAGTTGCTTCTAATTC	48:G>C	48	0.7728938	0.995260664	0.004739336	0.995260664	0.004739336	0	0.00943375	0.00943375	0.00943375	25.48148	57	1
19803136|F|0-41:C>A-41:C>A	TGCAGAGTAAGGCAGGCCAGGAACTACAAAAGGCAAAAAAACCTCAAGGAATGAAGGTGCATCTAACTA	TGCAGAGTAAGGCAGGCCAGGAACTACAAAAGGCAAAAAAACCTCAAGGAATGAAGGTGCATCTAACTA	41:C>A	41	0.7948718	0.995391705	0.004608295	0.995391705	0.004608295	0	0.009174117	0.009174117	0.009174117	19.96813	59	1
18235506|F|0-27:C>A-27:C>A	TGCAGAGTCATTTTGGGAATTCGGTTTCTTGTGACAGAAGGGTATATTTTGTGTTGCTTGACCTATTGG	TGCAGAGTCATTTTGGGAATTCGGTTTCTTGTGACAGAAGGGTATATTTTGTGTTGCTTGACCTATTGG	27:C>A	27	0.7765568	0.004716981	0.995283019	0.004716981	0.995283019	0	0.009389462	0.009389462	0.009389462	50	16.73878	1
18248465|F|0-47:T>A-47:T>A	TGCAGAGTTTGTAGATCACCAAATGAATCTGGAACTTGACCAGAGAATCCACAGCCACTGAGGTTGAGT	TGCAGAGTTTGTAGATCACCAAATGAATCTGGAACTTGACCAGAGAATCCACAGCCACTGAGGTTGAGT	47:T>A	47	0.7692308	0.995238095	0.004761905	0.995238095	0.004761905	0	0.009478458	0.009478458	0.009478458	22.01245	87	1
100201852|F|0-13:G>A-13:G>A	TGCAGATAAAACTGGATACAAAGGAGACAATTTTGCAAAAATACTGAAGTTCCAAAAAGGTGTCCTTAG	TGCAGATAAAACTGGATACAAAGGAGACAATTTTGCAAAAATACTGAAGTTCCAAAAAGGTGTCCTTAG	13:G>A	13	0.8168498	0.004484305	0.995515695	0.004484305	0.995515695	0	0.008928392	0.008928392	0.008928392	39	13.97308	1
18290288|F|0-14:T>C-14:T>C	TGCAGATAATTTGTTTCCTAGCTTTTCCTTTTTGCATCTATCCAGCTTCCAAGCATGAAGTAAACTTAT	TGCAGATAATTTGTTTCCTAGCTTTTCCTTTTTGCATCTATCCAGCTTCCAAGCATGAAGTAAACTTAT	14:T>C	14	0.8131868	0.995495495	0.004504505	0.995495495	0.004504505	0	0.008968428	0.008968428	0.008968428	24.77432	6	1
20340156|F|0-16:C>G-16:C>G	TGCAGATATTCTGATTCCACCAATCAAAATATCATAAGAATTTCCAAATGAAGAGAAATGCTCACAAGG	TGCAGATATTCTGATTCCACCAATCAAAATATCATAAGAATTTCCAAATGAAGAGAAATGCTCACAAGG	16:C>G	16	0.8608059	0.991489362	0.008510638	0.991489362	0.008510638	0	0.016876415	0.016876415	0.016876415	18.72161	85	1
100202052|F|0-44:T>A-44:T>A	TGCAGGTGATGGATGTGAACCTCAAAACAAGAAGAGGCGATTGGTTGTCGTCGCAGACAAGACTCTAAA	TGCAGGTGATGGATGTGAACCTCAAAACAAGAAGAGGCGATTGGTTGTCGTCGCAGACAAGACTCTAAA	44:T>A	44	0.8058608	0.004545455	0.995454545	0.004545455	0.995454545	0	0.009049587	0.009049587	0.009049587	23	11.23904	1
19807957|F|0-30:A>C-30:A>C	TGCAGATGTACTCTTTTATCCTTGTGTTAGATGGTCCTTACGAGGGTCGAGGAGATTCACTAAAGTGAT	TGCAGATGTACTCTTTTATCCTTGTGTTAGATGGTCCTTACGAGGGTCGAGGAGATTCACTAAAGTGAT	30:A>C	30	0.8534799	0.995708155	0.004291845	0.995708155	0.004291845	0	0.008546851	0.008546851	0.008546851	18.5283	18	1
18248761|F|0-68:G>A-68:G>A	TGCAGATTACTTCTCAATTTGATCTCTAATCCACTTTGTTGCCACCCATTTCTCTCCCTTGATCACGGG	TGCAGATTACTTCTCAATTTGATCTCTAATCCACTTTGTTGCCACCCATTTCTCTCCCTTGATCACGGG	68:G>A	68	0.8131868	0.995495495	0.004504505	0.995495495	0.004504505	0	0.008968428	0.008968428	0.008968428	13.51181	3	1
20331536|F|0-25:G>A-25:G>A	TGCAGATTCGGTGGGTGTCGCTGGAGCAGTCACCTGCTCTTCAGCTTCATTGTTCTTCTCAGATAACTG	TGCAGATTCGGTGGGTGTCGCTGGAGCAGTCACCTGCTCTTCAGCTTCATTGTTCTTCTCAGATAACTG	25:G>A	25	0.7545788	0.995145631	0.004854369	0.995145631	0.004854369	0	0.009661608	0.009661608	0.009661608	19.5812	13	1
18248814|F|0-52:A>T-52:A>T	TGCAGATTGTATGGAATCCTGGAACGTGTTGCTTCCTGTGGTGGTGGAGTCTACTTGTTCATGTCTTTC	TGCAGATTGTATGGAATCCTGGAACGTGTTGCTTCCTGTGGTGGTGGAGTCTACTTGTTCATGTCTTTC	52:A>T	52	0.7765568	0.995283019	0.004716981	0.995283019	0.004716981	0	0.009389462	0.009389462	0.009389462	20.44398	5	1
100202221|F|0-21:A>T-21:A>T	TGCAGATTTGGAAACTTGTGAATGGCCCTGTGGGTCATCTCTTCTGCCAACTGATTCCTTGCCGATAGA	TGCAGATTTGGAAACTTGTGAATGGCCCTGTGGGTCATCTCTTCTGCCAACTGATTCCTTGCCGATAGA	21:A>T	21	0.7838828	0.004672897	0.995327103	0.004672897	0.995327103	0	0.009302122	0.009302122	0.009302122	47	10.24797	1
19812362|F|0-60:G>A-60:G>A	TGCAGATTTGGAAACTTGTGATTGGTGCTGTGGGTCATCTCTTCTGCCAACTGATTCCTTGCAGATAGA	TGCAGATTTGGAAACTTGTGATTGGTGCTGTGGGTCATCTCTTCTGCCAACTGATTCCTTGCAGATAGA	60:G>A	60	0.7802198	1	0.009389671	0.990610329	0	0.009389671	0	0.018603011	0.009301505	10.24797	7	1
20350146|F|0-13:T>C-13:T>C	TGCAGATTTTAGATTACGGTCAAATGAAATGTTTAGGGAAACGAACTTTACTCATTCTACAATTTACAG	TGCAGATTTTAGATTACGGTCAAATGAAATGTTTAGGGAAACGAACTTTACTCATTCTACAATTTACAG	13:T>C	13	0.8205128	0.995535714	0.004464286	0.995535714	0.004464286	0	0.008888712	0.008888712	0.008888712	13.3035	3	1
100202230|F|0-68:T>G-68:T>G	TGCAGATTTTAGATTACGGTCAAATGAAATGTTTAGGGAAACGAACTTTACTCATTCTACAATTTACAT	TGCAGATTTTAGATTACGGTCAAATGAAATGTTTAGGGAAACGAACTTTACTCATTCTACAATTTACAT	68:T>G	68	0.8205128	0.008928571	0.995535714	0.004464286	0.991071429	0.004464286	0.017697704	0.008888712	0.013293208	36	13.3035	1
18298054|F|0-58:C>G-58:C>G	TGCAGCCACAACTCTCTCATCTAACTCAGCAGCCCCATATTCCCATTACCTCCATGTTCTCCTCTACCA	TGCAGCCACAACTCTCTCATCTAACTCAGCAGCCCCATATTCCCATTACCTCCATGTTCTCCTCTACCA	58:C>G	58	0.7728938	0.995260664	0.004739336	0.995260664	0.004739336	0	0.00943375	0.00943375	0.00943375	11.37449	3	1
18264021|F|0-8:T>C-8:T>C	TGCAGTCGTATCTGGAATGAGACTTGGTTGGCAGCCTTTTTCTACAAGCCTTGTAATTACGAACTCTTT	TGCAGTCGTATCTGGAATGAGACTTGGTTGGCAGCCTTTTTCTACAAGCCTTGTAATTACGAACTCTTT	8:T>C	8	0.7875458	0.995348837	0.004651163	0.995348837	0.004651163	0	0.009259059	0.009259059	0.009259059	24.5	8	1
18273239|F|0-48:C>A-48:C>A	TGCAGCCTTCCTGCATTGAGTATGTCTGCAACCACATGTGAACTTTTTCCAACCCACCAGCCCAAGTTG	TGCAGCCTTCCTGCATTGAGTATGTCTGCAACCACATGTGAACTTTTTCCAACCCACCAGCCCAAGTTG	48:C>A	48	0.8534799	0.995708155	0.004291845	0.995708155	0.004291845	0	0.008546851	0.008546851	0.008546851	30.24542	41	1
18249630|F|0-38:G>A-38:G>A	TGCAGCGAATTTTGGTGGTAGCTTTAGGTTCCATTTCTGTATCTTTCATGACAAAGTAATATTTTAGTT	TGCAGCGAATTTTGGTGGTAGCTTTAGGTTCCATTTCTGTATCTTTCATGACAAAGTAATATTTTAGTT	38:G>A	38	0.7619048	0.004807692	0.995192308	0.004807692	0.995192308	0	0.009569157	0.009569157	0.009569157	35	14.09623	1
100202687|F|0-5:A>C-5:A>C	TGCAGATAAAGTGGCATGGTATCTAGCACAGTTTCTAAACAGCCTATAGCATGAGGCATGCCTAGACCA	TGCAGATAAAGTGGCATGGTATCTAGCACAGTTTCTAAACAGCCTATAGCATGAGGCATGCCTAGACCA	5:A>C	5	0.8534799	0.004291845	0.995708155	0.004291845	0.995708155	0	0.008546851	0.008546851	0.008546851	14	7.46992	1
18298324|F|0-8:A>G-8:A>G	TGCAGCTCAGGCATATAAAGATCAATAGCGTGGTGAAGCTTGAACATTATCAAGTAACAAGTAGCACAT	TGCAGCTCAGGCATATAAAGATCAATAGCGTGGTGAAGCTTGAACATTATCAAGTAACAAGTAGCACAT	8:A>G	8	0.9340659	0.003921569	0.996078431	0.003921569	0.996078431	0	0.00781238	0.00781238	0.00781238	78	63.29966	1
18249868|F|0-29:G>T-29:G>T	TGCAGCTCTCAGTGCCAATGACATTGCTAGATTTTTTAGAAAGATTCTTTGACAAGAGATAATTCTAAA	TGCAGCTCTCAGTGCCAATGACATTGCTAGATTTTTTAGAAAGATTCTTTGACAAGAGATAATTCTAAA	29:G>T	29	0.7582418	0.004830918	0.995169082	0.004830918	0.995169082	0	0.00961516	0.00961516	0.00961516	91	19.32911	1
18220041|F|0-21:G>C-21:G>C	TGCAGCTCTCTCGCTTGCCACGTTCGCCTTGCTGCTCATCGAGTTCGTAGCTCGCCTCGATCACCTGGT	TGCAGCTCTCTCGCTTGCCACGTTCGCCTTGCTGCTCATCGAGTTCGTAGCTCGCCTCGATCACCTGGT	21:G>C	21	0.8351648	0.004385965	0.995614035	0.004385965	0.995614035	0	0.008733456	0.008733456	0.008733456	93	19.69349	1
100202803|F|0-50:T>C-50:T>C	TGCAGCTGAAAACTAGAAACTTACTGTCAGCCTCATCGATCTCAATGATCTGCAGAGCTGGTAGCACGT	TGCAGCTGAAAACTAGAAACTTACTGTCAGCCTCATCGATCTCAATGATCTGCAGAGCTGGTAGCACGT	50:T>C	50	0.8791209	0.004166667	0.995833333	0.004166667	0.995833333	0	0.008298611	0.008298611	0.008298611	31	13.19573	1
100202918|F|0-22:T>G-22:T>G	TGCAGCTTCTTGTCCAGAAAAATTACATGACTGATTTATTTCATGATGCTCTTGGATTTGGTGCTGCTA	TGCAGCTTCTTGTCCAGAAAAATTACATGACTGATTTATTTCATGATGCTCTTGGATTTGGTGCTGCTA	22:T>G	22	0.8681319	0.004219409	0.995780591	0.004219409	0.995780591	0	0.008403212	0.008403212	0.008403212	46	18.91304	1
19813072|F|0-68:A>C-68:A>C	TGCAGCTTTCTGGTATGTTTTCTGATCCTTTATTACTGCCCACCTACATCAGAGTGAAAATACAGCAAA	TGCAGCTTTCTGGTATGTTTTCTGATCCTTTATTACTGCCCACCTACATCAGAGTGAAAATACAGCAAA	68:A>C	68	0.8168498	0.995515695	0.004484305	0.995515695	0.004484305	0	0.008928392	0.008928392	0.008928392	16.80159	48	1
18262660|F|0-17:T>G-17:T>G	TGCAGGAGAGAGGACATTATCGAGTCTCAGTTTTGATTGGTGATTGCTACTGGGCCTGCCTCTAGAAAT	TGCAGGAGAGAGGACATTATCGAGTCTCAGTTTTGATTGGTGATTGCTACTGGGCCTGCCTCTAGAAAT	17:T>G	17	0.7509158	0.995121951	0.004878049	0.995121951	0.004878049	0	0.009708507	0.009708507	0.009708507	23.88983	6	1
100203102|F|0-28:G>T-28:G>T	TGCAGGATACATGTATTGTTGCAGATTTGTTGAATTGCGGCAACATTTTGGTTTTGGACCTCAGCCTGT	TGCAGGATACATGTATTGTTGCAGATTTGTTGAATTGCGGCAACATTTTGGTTTTGGACCTCAGCCTGT	28:G>T	28	0.8571429	0.995726496	0.004273504	0.995726496	0.004273504	0	0.008510483	0.008510483	0.008510483	9.47955	4	1
20310274|F|0-8:T>C-8:T>C	TGCAGGATTATTCATGTTTTATAAATGTAGTAGGTATGGTAATTTCTTGTTGTAATGACTGTGTTTGAT	TGCAGGATTATTCATGTTTTATAAATGTAGTAGGTATGGTAATTTCTTGTTGTAATGACTGTGTTTGAT	8:T>C	8	0.8095238	0.995475113	0.004524887	0.995475113	0.004524887	0	0.009008825	0.009008825	0.009008825	14.73984	6	1
100203159|F|0-33:A>G-33:A>G	TGCAGGCAAAATCCAAGGTGATCTTCTTCTTTGAACTTGGGTTTTCCTTGTCCTTCATGAAAGCTTTTG	TGCAGGCAAAATCCAAGGTGATCTTCTTCTTTGAACTTGGGTTTTCCTTGTCCTTCATGAAAGCTTTTG	33:A>G	33	0.7582418	0.995169082	0.004830918	0.995169082	0.004830918	0	0.00961516	0.00961516	0.00961516	8.54661	6	1
19813278|F|0-11:G>A-11:G>A	TGCAGGCATGCGTGTATACATGTAAATCATGAAGATAATCCATGTTGGTATAAATGCTGATGAAGGCAG	TGCAGGCATGCGTGTATACATGTAAATCATGAAGATAATCCATGTTGGTATAAATGCTGATGAAGGCAG	11:G>A	11	0.7838828	0.995327103	0.009345794	0.990654206	0.004672897	0.004672897	0.009302122	0.018516901	0.013909512	16.6888	36	1
20355956|F|0-37:C>T-37:C>T	TGCAGGCCTGCAATGCCACTCTCTCCATGTTGAAGTCCCGGAGAACCAATGTCAGGATCAAGTCTGGAA	TGCAGGCCTGCAATGCCACTCTCTCCATGTTGAAGTCCCGGAGAACCAATGTCAGGATCAAGTCTGGAA	37:C>T	37	0.8058608	0.995454545	0.004545455	0.995454545	0.004545455	0	0.009049587	0.009049587	0.009049587	15.10317	10	1
18237191|F|0-48:G>T-48:G>T	TGCAGGGCTATAGCTCAAAACAGGGAATTCCACTCATAAGTAGAAGGCGGAAATCAATGTTACAGATCG	TGCAGGGCTATAGCTCAAAACAGGGAATTCCACTCATAAGTAGAAGGCGGAAATCAATGTTAC	48:G>T	48	0.8168498	0.004484305	0.995515695	0.004484305	0.995515695	0	0.008928392	0.008928392	0.008928392	67	43.72549	1
18237238|F|0-24:C>T-24:C>T	TGCAGGTAAATTAACCTCCCAGTGCTCGTCAGGAAATCCATAAAGACACAGATTTTCCTTTGCTGCAAG	TGCAGGTAAATTAACCTCCCAGTGCTCGTCAGGAAATCCATAAAGACACAGATTTTCCTTTGCTGCAAG	24:C>T	24	0.8608059	0.004255319	0.995744681	0.004255319	0.995744681	0	0.008474423	0.008474423	0.008474423	147	39.37818	1
19813442|F|0-21:A>G-21:A>G	TGCAGGTAGACTCAGAAGTGAAGCTAGATGGGAAAATTTTCGCATTGACATAAATATATTACCTCATGG	TGCAGGTAGACTCAGAAGTGAAGCTAGATGGGAAAATTTTCGCATTGACATAAATATATTACCTCATGG	21:A>G	21	0.8424908	0.995652174	0.004347826	0.995652174	0.004347826	0	0.008657845	0.008657845	0.008657845	14.50769	5	1
19813442|F|0-47:A>G-47:A>G	TGCAGGTAGACTCAGAAGTGAAGCTAGATGGGAAAATTTTCGCATTGACATAAATATATTACCTCATGG	TGCAGGTAGACTCAGAAGTGAAGCTAGATGGGAAAATTTTCGCATTGACATAAATATATTACCTCATGG	47:A>G	47	0.8424908	0.995652174	0.004347826	0.995652174	0.004347826	0	0.008657845	0.008657845	0.008657845	14.50769	6	1
18220460|F|0-54:C>T-54:C>T	TGCAGGTATATGCGTATATCAACTCTAAGGTTAGTACATCCCTGCCAAGAAGTCCACTTTTTAGTCAAA	TGCAGGTATATGCGTATATCAACTCTAAGGTTAGTACATCCCTGCCAAGAAGTCCACTTTTTAGTCAAA	54:C>T	54	0.8864469	0.016528926	0.995867769	0.004132231	0.983471074	0.012396694	0.03251144	0.008230312	0.020370876	7.25	16.49823	1
20332269|F|0-67:G>A-67:G>A	TGCAGGTCACTGATTCCAACTGATTTTGTTTGATTCTAACAAATTTGACCATCCTTGTTGGTATGTTGA	TGCAGGTCACTGATTCCAACTGATTTTGTTTGATTCTAACAAATTTGACCATCCTTGTTGGTATGTTGA	67:G>A	67	0.8534799	0.995708155	0.008583691	0.991416309	0.004291845	0.004291845	0.008546851	0.017020022	0.012783437	12.04797	17	1
20336151|F|0-30:T>C-30:T>C	TGCAGGTCCTGTTGTTGATGGCTTCGGCTTTGAATATGCCCATACCTGAAGCAGCTGCTAGTGGTGCCT	TGCAGGTCCTGTTGTTGATGGCTTCGGCTTTGAATATGCCCATACCTGAAGCAGCTGCTAGTGGTGCCT	30:T>C	30	0.7582418	0.995169082	0.009661836	0.990338164	0.004830918	0.004830918	0.00961516	0.019136969	0.014376065	9.94538	2.5	1
18263267|F|0-45:A>T-45:A>T	TGCAGGTCTACAGCTGATCCTTCTTCTATTTACATGCAGCCGTGCACTGTTTCGTCTGTTCTAGTTCTT	TGCAGGTCTACAGCTGATCCTTCTTCTATTTACATGCAGCCGTGCACTGTTTCGTCTGTTCTAGTTCTT	45:A>T	45	0.7912088	0.00462963	0.99537037	0.00462963	0.99537037	0	0.009216392	0.009216392	0.009216392	73	26.94779	1
18250815|F|0-22:G>T-22:G>T	TGCAGGTCTTCTACTCCTTTCTGACATCCCGGTTTAGTCTCTCGCCTTTGCCTATGAGCTCGCCTCCAC	TGCAGGTCTTCTACTCCTTTCTGACATCCCGGTTTAGTCTCTCGCCTTTGCCTATGAGCTCGCCTCCAC	22:G>T	22	0.9084249	0.995967742	0.004032258	0.995967742	0.004032258	0	0.008031998	0.008031998	0.008031998	37.11419	88	1
18237333|F|0-22:C>G-22:C>G	TGCAGGTGATTCAGGTGTTCGTCCATCAAACCTGCTGCTGTTGACTTCAAGTCTGGTGAGCTTAGCAAT	TGCAGGTGATTCAGGTGTTCGTCCATCAAACCTGCTGCTGTTGACTTCAAGTCTGGTGAGCTTAGCAAT	22:C>G	22	0.9413919	0.996108949	0.003891051	0.996108949	0.003891051	0	0.007751821	0.007751821	0.007751821	33.15667	66	1
20330705|F|0-38:T>G-38:T>G	TGCAGGTGGTTCGGTGGGAGAGGTTCCTCCCCCGGAGATCACTCCGCATCCTCGTCGTTGAGCACGACG	TGCAGGTGGTTCGGTGGGAGAGGTTCCTCCCCCGGAGATCACTCCGCATCCTCGTCGTTGAGCACGACG	38:T>G	38	0.7545788	0.995145631	0.004854369	0.995145631	0.004854369	0	0.009661608	0.009661608	0.009661608	10.2839	3	1
100203481|F|0-66:A>C-66:A>C	TGCAGGTTCGGTCTCCTAGCCGATAAACGTCCAGTTTCAGTATTGATGTTTAGAGAACAATGAATTACA	TGCAGGTTCGGTCTCCTAGCCGATAAACGTCCAGTTTCAGTATTGATGTTTAGAGAACAATGAATTACA	66:A>C	66	0.8791209	0.004166667	0.995833333	0.004166667	0.995833333	0	0.008298611	0.008298611	0.008298611	12	11.38078	1
100203487|F|0-8:T>G-8:T>G	TGCAGGTTTACACTTCCCTCTTCAATTGTTATCCAGGATTTGTCCTCTCTCTTGAAGCTCGAGACTATC	TGCAGGTTTACACTTCCCTCTTCAATTGTTATCCAGGATTTGTCCTCTCTCTTGAAGCTCGAGACTATC	8:T>G	8	0.9084249	0.995967742	0.012096774	0.987903226	0.004032258	0.008064516	0.008031998	0.023900884	0.015966441	7.32753	5.33333	1
18284654|F|0-31:T>G-31:T>G	TGCAGGTTGTAATGTGGCTGTCAGAAGAACATTACTACTTTGTACATAAATAAGTGCAAATTTGTTCAG	TGCAGGTTGTAATGTGGCTGTCAGAAGAACATTACTACTTTGTACATAAATAAGTGCAAATTTGTTCAG	31:T>G	31	0.8095238	0.995475113	0.004524887	0.995475113	0.004524887	0	0.009008825	0.009008825	0.009008825	11.152	7	1
18284654|F|0-36:G>A-36:G>A	TGCAGGTTGTAATGTGGCTGTCAGAAGAACATTACTGCTTTGTACATAAATAAGTGCAAATTTGTTCAG	TGCAGGTTGTAATGTGGCTGTCAGAAGAACATTACTGCTTTGTACATAAATAAGTGCAAATTTGTTCAG	36:G>A	36	0.7765568	0.995283019	0.004716981	0.995283019	0.004716981	0	0.009389462	0.009389462	0.009389462	11.54508	7	1
20336258|F|0-38:T>C-38:T>C	TGCAGGTTTTTTTATGCCTCAAGTGCTTGCATCTACCCTGAGTTCAAGCAGTTGGACACTAATGTGAGC	TGCAGGTTTTTTTATGCCTCAAGTGCTTGCATCTACCCTGAGTTCAAGCAGTTGGACACTAATGTGAGC	38:T>C	38	0.8095238	1	0.009049774	0.990950226	0	0.009049774	0	0.017935751	0.008967875	9.75591	2.5	1
20337291|F|0-68:G>C-68:G>C	TGCAGTAAAAATTACAGTTGTTACTGCTAGGCCATTTAGTAAACATCTCATGAGTTTGATCTATTTTGG	TGCAGTAAAAATTACAGTTGTTACTGCTAGGCCATTTAGTAAACATCTCATGAGTTTGATCTATTTTGG	68:G>C	68	0.8021978	0.99543379	0.00456621	0.99543379	0.00456621	0	0.00909072	0.00909072	0.00909072	9.99206	8	1
19813587|F|0-16:G>T-16:G>T	TGCAGTAAAATATGGAGCCAAGTGCTACATAGCTCCCACAAACCTTTAGGATGCAGAAAAGAACCCTTG	TGCAGTAAAATATGGAGCCAAGTGCTACATAGCTCCCACAAACCTTTAGGATGCAGAAAAGAACCCTTG	16:G>T	16	0.9047619	0.995951417	0.004048583	0.995951417	0.004048583	0	0.008064384	0.008064384	0.008064384	23.59862	117	1
100203559|F|0-42:A>C-42:A>C	TGCAGTAAACTATTCTCCACCAAGTCCATGAGTAAGTTTAGGAAGTGAGATAAAGAAGACACCTACCAG	TGCAGTAAACTATTCTCCACCAAGTCCATGAGTAAGTTTAGGAAGTGAGATAAAGAAGACACCTACCAG	42:A>C	42	0.8461538	0.995670996	0.012987013	0.987012987	0.004329004	0.008658009	0.008620528	0.025636701	0.017128615	16.90775	8.33333	1
20336272|F|0-21:C>T-21:C>T	TGCAGTAAATCAGGTTGCTAACGTGAGATGTGGCCATTGTCATACAACTCTGATGTATCCGTACGGAGC	TGCAGTAAATCAGGTTGCTAACGTGAGATGTGGCCATTGTCATACAACTCTGATGTATCCGTACGGAGC	21:C>T	21	0.7582418	0.009661836	0.990338164	0.009661836	0.990338164	0	0.019136969	0.019136969	0.019136969	19.5	10.55947	1
20330781|F|0-5:T>G-5:T>G	TGCAGTAAATTGATAATACTATTACAGAAAATGAAGCAAGCAGAATAAATAGGGAATAAAAAAATCAAT	TGCAGTAAATTGATAATACTATTACAGAAAATGAAGCAAGCAGAATAAATAGGGAATAAAAAAATCAAT	5:T>G	5	0.8608059	0.995744681	0.004255319	0.995744681	0.004255319	0	0.008474423	0.008474423	0.008474423	9.80451	22	1
20330806|F|0-8:G>T-8:G>T	TGCAGTAAGTATTTGCTCCCTGTGAAAAGAACTTTCAGTTTGCTTTGGTTCCATAATAGTTTATTATGG	TGCAGTAAGTATTTGCTCCCTGTGAAAAGAACTTTCAGTTTGCTTTGGTTCCATAATAGTTTATTATGG	8:G>T	8	0.9157509	0.996	0.004	0.996	0.004	0	0.007968	0.007968	0.007968	25.39456	48	1
100203633|F|0-57:A>G-57:A>G	TGCAGTAATTGATAGGCCCCAAGAAACAGGAACAATCAAAACAGAAAAAGAAACTTGAAGACAAGGAAC	TGCAGTAATTGATAGGCCCCAAGAAACAGGAACAATCAAAACAGAAAAAGAAACTTGAAGACAAGGAAC	57:A>G	57	0.7692308	0.004761905	0.995238095	0.004761905	0.995238095	0	0.009478458	0.009478458	0.009478458	16	7.09465	1
18299407|F|0-40:G>C-40:G>C	TGCAGTACAAGGCTATTCCTAGTTTTTATTATTTTGTTGAGGATGATTTAGAGTTGCTTGTGAGTCATA	TGCAGTACAAGGCTATTCCTAGTTTTTATTATTTTGTTGAGGATGATTTAGAGTTGCTTGTGAGTCATA	40:G>C	40	0.8315018	0.995594714	0.004405286	0.995594714	0.004405286	0	0.00877176	0.00877176	0.00877176	27.19392	62	1
18299411|F|0-5:T>G-5:T>G	TGCAGTACATCAGAAGCCTAAGTTTACTGGATAGTTGATGCACCTAACTACATCCTCCTATACTGCCTT	TGCAGTACATCAGAAGCCTAAGTTTACTGGATAGTTGATGCACCTAACTACATCCTCCTATACTGCCTT	5:T>G	5	0.8388278	0.995633188	0.004366812	0.995633188	0.004366812	0	0.008695486	0.008695486	0.008695486	30.0613	67	1
18299442|F|0-57:C>T-57:C>T	TGCAGTAGCAATGGAGAAACCCTTTCCACTTTCTGTTAGTTGCAACTATTCATTCAACAATGATGGTGA	TGCAGTAGCAATGGAGAAACCCTTTCCACTTTCTGTTAGTTGCAACTATTCATTCAACAATGATGGTGA	57:C>T	57	0.7728938	0.995260664	0.004739336	0.995260664	0.004739336	0	0.00943375	0.00943375	0.00943375	11.91429	3	1
18270577|F|0-7:A>G-7:A>G	TGCAGTAACCATCATTCCAAAATTCAGATAAGAAACTAAGTGCAGCTAACTGGAACTATATAGATTTTT	TGCAGTAACCATCATTCCAAAATTCAGATAAGAAACTAAGTGCAGCTAACTGGAACTATATAGATTTTT	7:A>G	7	0.8791209	0.004166667	0.995833333	0.004166667	0.995833333	0	0.008298611	0.008298611	0.008298611	81	45.51943	1
18284928|F|0-40:C>T-40:C>T	TGCAGTAGCTGTCCACTGTAACCATTTCAGCTTTCTTTTCCCCAGTCCACAGCACTTTCATGGTGCTCA	TGCAGTAGCTGTCCACTGTAACCATTTCAGCTTTCTTTTCCCCAGTCCACAGCACTTTCATGGTGCTCA	40:C>T	40	0.8021978	0.99543379	0.00456621	0.99543379	0.00456621	0	0.00909072	0.00909072	0.00909072	26.1498	77	1
100203773|F|0-37:T>C-37:T>C	TGCAGTAGTAGTGGTTGTCATGTTCTTGTAAAATACTTGCTTACCTAGTTACAAGCTTCTATTGAGTTT	TGCAGTAGTAGTGGTTGTCATGTTCTTGTAAAATACTTGCTTACCTAGTTACAAGCTTCTATTGAGTTT	37:T>C	37	0.9084249	0.004032258	0.995967742	0.004032258	0.995967742	0	0.008031998	0.008031998	0.008031998	40	12.67491	1
100203774|F|0-56:T>C-56:T>C	TGCAGTAGTAGTGGTTGTCATGTTCTTGTAAAATACTCGCTTACCTAGTTACAAGCTTCTATTGAGTTT	TGCAGTAGTAGTGGTTGTCATGTTCTTGTAAAATACTCGCTTACCTAGTTACAAGCTTCTATTGAGTTT	56:T>C	56	0.9084249	0.995967742	0.004032258	0.995967742	0.004032258	0	0.008031998	0.008031998	0.008031998	12.67491	3	1
100203783|F|0-68:G>C-68:G>C	TGCAGTAGTCTTGGCACGGAATGTTCTTCCCTCAATTAGAATTGGTTCAGGAGCATCAGCATCCTTTAG	TGCAGTAGTCTTGGCACGGAATGTTCTTCCCTCAATTAGAATTGGTTCAGGAGCATCAGCATCCTTTAG	68:G>C	68	0.7509158	1	0.009756098	0.990243902	0	0.009756098	0	0.019321832	0.009660916	5.78112	5	1
100203791|F|0-26:A>G-26:A>G	TGCAGTAGTGGTACACAGAAAAACTAAGTATATACAGTCAATCGCAGTAGGATAAACCAAAAAGGAATC	TGCAGTAGTGGTACACAGAAAAACTAAGTATATACAGTCAATCGCAGTAGGATAAACCAAAAAGGAATC	26:A>G	26	0.7692308	0.004761905	0.995238095	0.004761905	0.995238095	0	0.009478458	0.009478458	0.009478458	26	7.98312	1
18309864|F|0-54:A>G-54:A>G	TGCAGTATAAATTACTGATCCACCATTGTCATTATAATACAAGAGGATCAAAGAACCAGACGGATCGGG	TGCAGTATAAATTACTGATCCACCATTGTCATTATAATACAAGAGGATCAAAGAACCAGACGGATCGGG	54:A>G	54	0.8717949	0.004201681	0.995798319	0.004201681	0.995798319	0	0.008368053	0.008368053	0.008368053	55	18.15693	1
19809624|F|0-16:T>G-16:T>G	TGCAGTATAACAAGATTCCCAAATGCTTCCATTTTCCAACCTAATGTTGATTGTCCCTAGATTATGGCC	TGCAGTATAACAAGATTCCCAAATGCTTCCATTTTCCAACCTAATGTTGATTGTCCCTAGATTATGGCC	16:T>G	16	0.7619048	0.004807692	0.995192308	0.004807692	0.995192308	0	0.009569157	0.009569157	0.009569157	42	8.5082	1
19813728|F|0-9:T>C-9:T>C	TGCAGTATCTCACATCATACCAATCTGAAATGTGTTTCTGTAGCCTTTGCATCTGTATTGTATTTTGTG	TGCAGTATCTCACATCATACCAATCTGAAATGTGTTTCTGTAGCCTTTGCATCTGTATTGTATTTTGTG	9:T>C	9	0.9377289	0.99609375	0.00390625	0.99609375	0.00390625	0	0.007781982	0.007781982	0.007781982	33.73333	9	1
100203847|F|0-12:G>C-12:G>C	TGCAGTATCTCAGATCATACCAATCTGATATGTGTTTCTGTAGCCTTTGCATCTGTATTGTATTTTGTG	TGCAGTATCTCAGATCATACCAATCTGATATGTGTTTCTGTAGCCTTTGCATCTGTATTGTATTTTGTG	12:G>C	12	0.9377289	0.00390625	0.99609375	0.00390625	0.99609375	0	0.007781982	0.007781982	0.007781982	50	33.73333	1
100203848|F|0-54:A>G-54:A>G	TGCAGTATCTCACATCATACCAATCTGAAATGTGTTTCTGTAGCCTTTGCATCTATATTGTATTTTGTG	TGCAGTATCTCACATCATACCAATCTGAAATGTGTTTCTGTAGCCTTTGCATCTATATTGTATTTTGTG	54:A>G	54	0.9377289	0.00390625	0.99609375	0.00390625	0.99609375	0	0.007781982	0.007781982	0.007781982	43	33.73333	1
20364786|F|0-12:C>T-12:C>T	TGCAGTATCTTCCACACGGGTGGGTGGCGGCTGAGAAAACAATAATACCAAACAGAGAACTGAGTGTTT	TGCAGTATCTTCCACACGGGTGGGTGGCGGCTGAGAAAACAATAATACCAAACAGAGAACTGAGTGTTT	12:C>T	12	0.8827839	0.995850622	0.004149378	0.995850622	0.004149378	0	0.008264321	0.008264321	0.008264321	19.4657	6	1
100203854|F|0-16:T>C-16:T>C	TGCAGTATCTTCTTTGTGTCTACAAGATAAAAGTATGATTCAACCAATCCCTTTAGCTTCAATAAGATA	TGCAGTATCTTCTTTGTGTCTACAAGATAAAAGTATGATTCAACCAATCCCTTTAGCTTCAATAAGATA	16:T>C	16	0.7948718	0.004608295	0.995391705	0.004608295	0.995391705	0	0.009174117	0.009174117	0.009174117	29	6.8583	1
100203881|F|0-11:G>A-11:G>A	TGCAGTATGGTGGAGCTAAGGACTTCTATATATGTTCACTCTCTTCCAGGTTAGTTTTTGTATTTCTTG	TGCAGTATGGTGGAGCTAAGGACTTCTATATATGTTCACTCTCTTCCAGGTTAGTTTTTGTATTTCTTG	11:G>A	11	0.7948718	0.995391705	0.013824885	0.986175115	0.004608295	0.00921659	0.009174117	0.027267515	0.018220816	13.39516	10	1
100203909|F|0-21:T>C-21:T>C	TGCAGTATTTCATGCAGGATATCAAGGAGGAGGAAGGTAAAGTAATTTCCCTTTTATTTTATTTTATAC	TGCAGTATTTCATGCAGGATATCAAGGAGGAGGAAGGTAAAGTAATTTCCCTTTTATTTTATTTTATAC	21:T>C	21	0.8461538	0.004329004	0.995670996	0.004329004	0.995670996	0	0.008620528	0.008620528	0.008620528	32	12.30741	1
18251271|F|0-65:C>T-65:C>T	TGCAGTATTTGAAAGGAAGTGCCAAAATTGATAAGACAAACTGGAATAGATATAAAAAAAACAAACAAT	TGCAGTATTTGAAAGGAAGTGCCAAAATTGATAAGACAAACTGGAATAGATATAAAAAAAACAAACAAT	65:C>T	65	0.9047619	0.024291498	0.995951417	0.004048583	0.975708502	0.020242915	0.047402842	0.008064384	0.027733613	8.66667	20.86014	1
18237612|F|0-10:C>T-10:C>T	TGCAGTATTTCTGGCAATTTTGGACAACGATATTCAATGAATTGGAAAATTATGTTGCCAAGCCTCATT	TGCAGTATTTCTGGCAATTTTGGACAACGATATTCAATGAATTGGAAAATTATGTTGCCAAGCCTCATT	10:C>T	10	0.8644689	0.012711864	0.995762712	0.004237288	0.987288136	0.008474576	0.025100546	0.008438667	0.016769606	25.33333	23.92222	1
20330931|F|0-42:A>G-42:A>G	TGCAGTCAACAGTGATGGCATCAGCTTCTTGTTTGTGACAATAATGCCTGTATCAAGATCGAGGTACCT	TGCAGTCAACAGTGATGGCATCAGCTTCTTGTTTGTGACAATAATGCCTGTATCAAGATCGAGGTACCT	42:A>G	42	0.9340659	0.996078431	0.003921569	0.996078431	0.003921569	0	0.00781238	0.00781238	0.00781238	25.81605	42	1
18237630|F|0-34:C>T-34:C>T	TGCAGTCACTCCCATAAGTATACTTCAAAACCTGCGTAATGTGTTTAGGACATTGTTTCGCTGTCTTTA	TGCAGTCACTCCCATAAGTATACTTCAAAACCTGCGTAATGTGTTTAGGACATTGTTTCGCTGTCTTTA	34:C>T	34	0.9377289	0.99609375	0.00390625	0.99609375	0.00390625	0	0.007781982	0.007781982	0.007781982	39.52843	10	1
18309900|F|0-21:G>A-21:G>A	TGCAGTCAGAACAGCGGTTCAGCAAGGATAATTTAGTCACAAAAATTGTGTTGTTCGGGTGAACTCCTT	TGCAGTCAGAACAGCGGTTCAGCAAGGATAATTTAGTCACAAAAATTGTGTTGTTCGGGTGAACTCCTT	21:G>A	21	0.8974359	0.004081633	0.995918367	0.004081633	0.995918367	0	0.008129946	0.008129946	0.008129946	39	26.04912	1
100204012|F|0-21:A>G-21:A>G	TGCAGTCAGTGAAATGCTGCCAGATGATATAGAGTGTAATAGGCAACCGATTATACTTACATTTTCAGT	TGCAGTCAGTGAAATGCTGCCAGATGATATAGAGTGTAATAGGCAACCGATTATACTTACATTTTCAGT	21:A>G	21	0.8131868	0.009009009	0.995495495	0.004504505	0.990990991	0.004504505	0.017855694	0.008968428	0.013412061	16	7.61024	1
100204013|F|0-27:T>C-27:T>C	TGCAGTCAGTGAAATGCTGCCGGATGATATAGAGTGTAATAGGCAACCGATTATACTTACATTTTCAGT	TGCAGTCAGTGAAATGCTGCCGGATGATATAGAGTGTAATAGGCAACCGATTATACTTACATTTTCAGT	27:T>C	27	0.8095238	1	0.009049774	0.990950226	0	0.009049774	0	0.017935751	0.008967875	7.61024	2.5	1
100204012|F|0-58:A>G-58:A>G	TGCAGTCAGTGAAATGCTGCCAGATGATATAGAGTGTAATAGGCAACCGATTATACTTACATTTTCAGT	TGCAGTCAGTGAAATGCTGCCAGATGATATAGAGTGTAATAGGCAACCGATTATACTTACATTTTCAGT	58:A>G	58	0.8278388	0.008849558	0.995575221	0.004424779	0.991150442	0.004424779	0.017542486	0.0088104	0.013176443	16	8.45312	1
100204027|F|0-16:G>A-16:G>A	TGCAGTCATCATAAAAGTGCATTTGGAAGATAATTTACTGCTCTAATTGTAATAATCTTTGGCAAAATA	TGCAGTCATCATAAAAGTGCATTTGGAAGATAATTTACTGCTCTAATTGTAATAATCTTTGGCAAAATA	16:G>A	16	0.8608059	0.004255319	0.995744681	0.004255319	0.995744681	0	0.008474423	0.008474423	0.008474423	24	13.51825	1
18251348|F|0-19:T>A-19:T>A	TGCAGTCATGATGCAGATATGCAAGAGCCCTTGCTGTTCCAATAGCTATATTGAACCTCCTAGACCACA	TGCAGTCATGATGCAGATATGCAAGAGCCCTTGCTGTTCCAATAGCTATATTGAACCTCCTAGACCACA	19:T>A	19	0.8498168	0.995689655	0.004310345	0.995689655	0.004310345	0	0.008583532	0.008583532	0.008583532	15.35075	4	1
19809732|F|0-44:A>G-44:A>G	TGCAGTCATGATTATAATTATGAAGCAGAGGAGGAGGTGGTGTTATTGCCTTTGCCATCTGTTGTGACT	TGCAGTCATGATTATAATTATGAAGCAGAGGAGGAGGTGGTGTTATTGCCTTTGCCATCTGTTGTGACT	44:A>G	44	0.9120879	0.004016064	0.995983936	0.004016064	0.995983936	0	0.007999871	0.007999871	0.007999871	28	15.84483	1
19809732|F|0-49:C>G-49:C>G	TGCAGTCATGATTATAATTATGAAGCAGAGGAGGAGGTGGTGTTGTTGCCTTTGCCATCTGTTGTGACT	TGCAGTCATGATTATAATTATGAAGCAGAGGAGGAGGTGGTGTTGTTGCCTTTGCCATCTGTTGTGACT	49:C>G	49	0.9157509	0.008	0.992	0.008	0.992	0	0.015872	0.015872	0.015872	25	15.84483	1
20358522|F|0-44:T>C-44:T>C	TGCAGTCATGCTATCCATCACTCATCACCAAGAAAGGGGTCTTTTCCTGATGTCGTTCTTGCTAAATAG	TGCAGTCATGCTATCCATCACTCATCACCAAGAAAGGGGTCTTTTCCTGATGTCGTTCTTGCTAAATAG	44:T>C	44	0.9340659	0.003921569	0.996078431	0.003921569	0.996078431	0	0.00781238	0.00781238	0.00781238	57	43.82215	1
100204113|F|0-50:C>A-50:C>A	TGCAGTCCTGGAGATCGAATGAGTTTATGACTCATTCTTTTTCTCTGTCTCCTTTTCCTTGTAAAGATG	TGCAGTCCTGGAGATCGAATGAGTTTATGACTCATTCTTTTTCTCTGTCTCCTTTTCCTTGTAAAGATG	50:C>A	50	0.9194139	0.003984064	0.996015936	0.003984064	0.996015936	0	0.007936382	0.007936382	0.007936382	22	13.31293	1
100204125|F|0-7:G>T-7:G>T	TGCAGTCGAAGACATTGTAGATTGTACAGCTTCGTGATGGCCTTCGGAAGTTTACTAATGGATTTGCAG	TGCAGTCGAAGACATTGTAGATTGTACAGCTTCGTGATGGCCTTCGGAAGTTTACTAATGGATTTGCAG	7:G>T	7	0.7655678	0.995215311	0.004784689	0.995215311	0.004784689	0	0.009523591	0.009523591	0.009523591	6.58051	3	1
20361369|F|0-31:G>C-31:G>C	TGCAGTCTCATCAAATTTGATGGAGTGTCAAGTCTTTGTGCCTTTGCCTTTGGATACACTTCACACGTC	TGCAGTCTCATCAAATTTGATGGAGTGTCAAGTCTTTGTGCCTTTGCCTTTGGATACACTTCACACGTC	31:G>C	31	0.9267399	0.003952569	0.996047431	0.003952569	0.996047431	0	0.007873893	0.007873893	0.007873893	35	36.21695	1
18275562|F|0-51:A>G-51:A>G	TGCAGTCTGATCTGCATTGCAAGTCAGTTTATCAAGTTAGCTATATCTGAAATTGGGAACATGACAATT	TGCAGTCTGATCTGCATTGCAAGTCAGTTTATCAAGTTAGCTATATCTGAAATTGGGAACATGACAATT	51:A>G	51	0.9010989	0.004065041	0.995934959	0.004065041	0.995934959	0	0.008097032	0.008097032	0.008097032	90	64.95139	1
18293935|F|0-35:C>T-35:C>T	TGCAGTCTGCTTTTTATAATTTTTCAGTCATTAGACCGGGTCATACCCAGATTGTTTATTTCCAAGGAT	TGCAGTCTGCTTTTTATAATTTTTCAGTCATTAGACCGGGTCATACCCAGATTGTTTATTTCCAAGGAT	35:C>T	35	0.9157509	0.004	0.996	0.004	0.996	0	0.007968	0.007968	0.007968	147	47.62925	1
20320997|F|0-58:T>C-58:T>C	TGCAGTCTTCATTCAATCAGCAAGGTTGCTCTTTTCCTTGGTTTTTGTCTTGTTGCATTAGCGAGCTGA	TGCAGTCTTCATTCAATCAGCAAGGTTGCTCTTTTCCTTGGTTTTTGTCTTGTTGCATTAGCGAGCTGA	58:T>C	58	0.9157509	0.992	0.008	0.992	0.008	0	0.015872	0.015872	0.015872	26.47959	89	1
18264096|F|0-35:A>G-35:A>G	TGCAGTCTTGATAAGAGACAAGATCTTTTCATGGAACGAGAACATGAGAGCATGCAAGAGTCTTGCGAC	TGCAGTCTTGATAAGAGACAAGATCTTTTCATGGAACGAGAACATGAGAGCATGCAAGAGTCTTGCGAC	35:A>G	35	0.8717949	0.008403361	0.991596639	0.008403361	0.991596639	0	0.01666549	0.01666549	0.01666549	41.5	34.23529	1
18264120|F|0-48:T>C-48:T>C	TGCAGTGAAAGGTGAAGCATTTAGGTTACATTGGTTCACTGATATATATCCAGTTTCCTGATGCTTCTA	TGCAGTGAAAGGTGAAGCATTTAGGTTACATTGGTTCACTGATATATATCCAGTTTCCTGATGCTTCTA	48:T>C	48	0.8095238	0.995475113	0.004524887	0.995475113	0.004524887	0	0.009008825	0.009008825	0.009008825	25.2179	6	1
18275609|F|0-35:T>A-35:T>A	TGCAGTGAAGAACTCTAGATCTGGATGAGTGGGTCTTCAAAGTGGCCTTCGTCGTTTTCTCTCTGTTGT	TGCAGTGAAGAACTCTAGATCTGGATGAGTGGGTCTTCAAAGTGGCCTTCGTCGTTTTCTCTCTGTTGT	35:T>A	35	0.7692308	0.995238095	0.004761905	0.995238095	0.004761905	0	0.009478458	0.009478458	0.009478458	16.94561	4	1
18275609|F|0-57:T>G-57:T>G	TGCAGTGAAGAACTCTAGATCTGGATGAGTGGGTCTTCAAAGTGGCCTTCGTCGTTTTCTCTCTGTTGT	TGCAGTGAAGAACTCTAGATCTGGATGAGTGGGTCTTCAAAGTGGCCTTCGTCGTTTTCTCTCTGTTGT	57:T>G	57	0.7692308	0.995238095	0.004761905	0.995238095	0.004761905	0	0.009478458	0.009478458	0.009478458	16.94561	5	1
20336591|F|0-44:A>C-44:A>C	TGCAGTGAATCTCTTGATGATTATCTTGCAGAAACCACTTTTAGATTGAAAACCTCTTTGGTTTTCAGT	TGCAGTGAATCTCTTGATGATTATCTTGCAGAAACCACTTTTAGATTGAAAACCTCTTTGGTTTTCAGT	44:A>C	44	0.8681319	0.995780591	0.004219409	0.995780591	0.004219409	0	0.008403212	0.008403212	0.008403212	36.38462	90	1
20358987|F|0-26:G>A-26:G>A	TGCAGTGATCAATATTAGAACCCGAAGGAAAATTTCGAAGACAATGATTCTAAAAATGTCAAAAGTGAA	TGCAGTGATCAATATTAGAACCCGAAGGAAAATTTCGAAGACAATGATTCTAAAAATGTCAAAAGTGAA	26:G>A	26	0.8058608	0.004545455	0.995454545	0.004545455	0.995454545	0	0.009049587	0.009049587	0.009049587	27	21.34646	1
19809884|F|0-25:A>T-25:A>T	TGCAGTGCATGTAGATCAATGCCTAATGGGATTGGTGTCCTGGTTGATCAGGCCACTGAATTCTGCAAA	TGCAGTGCATGTAGATCAATGCCTAATGGGATTGGTGTCCTGGTTGATCAGGCCACTGAATTCTGCAAA	25:A>T	25	0.7728938	0.995260664	0.009478673	0.990521327	0.004739336	0.004739336	0.00943375	0.018777655	0.014105703	19.19262	40	1
20331124|F|0-55:T>G-55:T>G	TGCAGTGCTGCTGATGGTCCATTGCACCTAAAGTTGGGTACCCAGATAGATAACTTTTCACATAATTTC	TGCAGTGCTGCTGATGGTCCATTGCACCTAAAGTTGGGTACCCAGATAGATAACTTTTCACATAATTTC	55:T>G	55	0.8791209	0.995833333	0.004166667	0.995833333	0.004166667	0	0.008298611	0.008298611	0.008298611	28.50709	89	1
19813984|F|0-28:A>G-28:A>G	TGCAGTGTGCAAACTCAGCATCTTCTTCAGCATTGTAGATTTTGCAGCTGACGAGCAGCTGCATAAGAA	TGCAGTGTGCAAACTCAGCATCTTCTTCAGCATTGTAGATTTTGCAGCTGACGAGCAGCTGCATAAGAA	28:A>G	28	0.8168498	0.995515695	0.004484305	0.995515695	0.004484305	0	0.008928392	0.008928392	0.008928392	13.82101	4	1
19813984|F|0-62:A>G-62:A>G	TGCAGTGTGCAAACTCAGCATCTTCTTCAGCATTGTAGATTTTGCAGCTGACGAGCAGCTGCATAAGAA	TGCAGTGTGCAAACTCAGCATCTTCTTCAGCATTGTAGATTTTGCAGCTGACGAGCAGCTGCATAAGAA	62:A>G	62	0.8168498	0.995515695	0.004484305	0.995515695	0.004484305	0	0.008928392	0.008928392	0.008928392	13.82101	7	1
100204438|F|0-31:C>T-31:C>T	TGCAGTGTGCAATTTCTGGTTGTTGCTCTTTCGCCCCTCCAGCAACTTTGTTGTTAGCGTCCTCCACCG	TGCAGTGTGCAATTTCTGGTTGTTGCTCTTTCGCCCCTCCAGCAACTTTGTTGTTAGCGTCCTCCACCG	31:C>T	31	0.7912088	0.99537037	0.00462963	0.99537037	0.00462963	0	0.009216392	0.009216392	0.009216392	7.664	3	1
18237991|F|0-66:G>T-66:G>T	TGCAGTTAGACAAAATGAGTTGATTAGTACTAGTGGTGCAAGAAGAGGTAGAGGGAGATCTGAGAAGAT	TGCAGTTAGACAAAATGAGTTGATTAGTACTAGTGGTGCAAGAAGAGGTAGAGGGAGATCTGAGAAGAT	66:G>T	66	0.9120879	0.004016064	0.995983936	0.004016064	0.995983936	0	0.007999871	0.007999871	0.007999871	71	25.50685	1
18253088|F|0-11:A>G-11:A>G	TGCAGTTATGAATTTACAATATTGGTAACTGTTACAATAGTTTATGTTATGTCCAACACAAATTACTGT	TGCAGTTATGAATTTACAATATTGGTAACTGTTACAATAGTTTATGTTATGTCCAACACAAATTACTGT	11:A>G	11	0.8498168	0.004310345	0.995689655	0.004310345	0.995689655	0	0.008583532	0.008583532	0.008583532	11	7.02602	1
18311331|F|0-34:T>C-34:T>C	TGCAGTTATGCCAAATTTCTCAATGATTTTTGTCTGAACGATTTTTTTCTTCCCTGCGCCCCTCCTTCA	TGCAGTTATGCCAAATTTCTCAATGATTTTTGTCTGAACGATTTTTTTCTTCCCTGCGCCCCTCCTTCA	34:T>C	34	0.8131868	0.004504505	0.995495495	0.004504505	0.995495495	0	0.008968428	0.008968428	0.008968428	69	19.55422	1
20321713|F|0-57:G>C-57:G>C	TGCAGTTATTGGCTTTAGCTTGTTTTTAGCTATTGTTTGTAGAAAAGAAACGCTTGTGTCACCTTCTTT	TGCAGTTATTGGCTTTAGCTTGTTTTTAGCTATTGTTTGTAGAAAAGAAACGCTTGTGTCACCTTCTTT	57:G>C	57	0.9340659	0.003921569	0.996078431	0.003921569	0.996078431	0	0.00781238	0.00781238	0.00781238	40	25.79264	1
100204661|F|0-41:G>T-41:G>T	TGCAGTTCCTCTATGGGGGGCTTATCTGGAGAAAGGTGTTCGATAAATATAAACATGAAATGCCAACCC	TGCAGTTCCTCTATGGGGGGCTTATCTGGAGAAAGGTGTTCGATAAATATAAACATGAAATGCCAACCC	41:G>T	41	0.9157509	0.004	0.996	0.004	0.996	0	0.007968	0.007968	0.007968	27	14.31849	1
18240996|F|0-33:T>C-33:T>C	TGCAGTTCCCGAATGCTCTAAGAAGTTTTATCTTGTGACTTTCGTATTACAAGACAAATAAATTACAGA	TGCAGTTCCCGAATGCTCTAAGAAGTTTTATCTTGTGACTTTCGTATTACAAGACAAATAAATTACAGA	33:T>C	33	0.7985348	0.004587156	0.995412844	0.004587156	0.995412844	0	0.009132228	0.009132228	0.009132228	88	31.29268	1
18276055|F|0-39:C>T-39:C>T	TGCAGTTCCGAATGCCCTAAGAAGATCTATCTTTTGACTCCATATTACAAGACTAATAAATCAATGTCT	TGCAGTTCCGAATGCCCTAAGAAGATCTATCTTTTGACTCCATATTACAAGACTAATAAATCAATGTCT	39:C>T	39	0.8461538	0.995670996	0.008658009	0.991341991	0.004329004	0.004329004	0.008620528	0.017166095	0.012893312	24.51908	28.5	1
100204674|F|0-57:G>A-57:G>A	TGCAGTTCCTGCATCTCCACTAATCACAATAACTCATGAAACTTTGTTTTATGGATGGCATAGAAGAAT	TGCAGTTCCTGCATCTCCACTAATCACAATAACTCATGAAACTTTGTTTTATGGATGGCATAGAAGAAT	57:G>A	57	0.8754579	0.012552301	0.9958159	0.0041841	0.987447699	0.008368201	0.024789482	0.008333187	0.016561335	36.33333	25.94074	1
100204677|F|0-62:G>A-62:G>A	TGCAGTTCCTTGACTAGGCTGATGCACAAAGAGATGAATCATGCTGACTTTGCTGAAAGTTTGCAGAAA	TGCAGTTCCTTGACTAGGCTGATGCACAAAGAGATGAATCATGCTGACTTTGCTGAAAGTTTGCAGAAA	62:G>A	62	0.8717949	1	0.008403361	0.991596639	0	0.008403361	0	0.01666549	0.008332745	12.82418	11.5	1
18286451|F|0-7:A>C-7:A>C	TGCAGTTATGGTGTGCTTGTTGTATCAACTTGATTTCAAATCTTTGTGCATACAAGTAATGATCATAGT	TGCAGTTATGGTGTGCTTGTTGTATCAACTTGATTTCAAATCTTTGTGCATACAAGTAATGATCATAGT	7:A>C	7	0.8498168	0.004310345	0.995689655	0.004310345	0.995689655	0	0.008583532	0.008583532	0.008583532	25	24.24621	1
100204713|F|0-26:C>A-26:C>A	TGCAGTTCTTTCAATTGGCAAGACCTCCTACTAATAAAAAGACAGGATATATCAATGGGTACCAGATTG	TGCAGTTCTTTCAATTGGCAAGACCTCCTACTAATAAAAAGACAGGATATATCAATGGGTACCAGATTG	26:C>A	26	0.9010989	0.991869919	0.008130081	0.991869919	0.008130081	0	0.016127966	0.016127966	0.016127966	7.79225	4.5	1
100204747|F|0-15:G>T-15:G>T	TGCAGTTGATTTCATGTATGGTGCTTCACACTACGCCAAAACGCTCGAAGAGGCTGTTAGTTATGCTCT	TGCAGTTGATTTCATGTATGGTGCTTCACACTACGCCAAAACGCTCGAAGAGGCTGTTAGTTATGCTCT	15:G>T	15	0.8864469	0.995867769	0.004132231	0.995867769	0.004132231	0	0.008230312	0.008230312	0.008230312	9.96751	9	1
100204747|F|0-25:T>A-25:T>A	TGCAGTTGATTTCATGTATGGTGCTTCACACTACGCCAAAACGCTCGAAGAGGCTGTTAGTTATGCTCT	TGCAGTTGATTTCATGTATGGTGCTTCACACTACGCCAAAACGCTCGAAGAGGCTGTTAGTTATGCTCT	25:T>A	25	0.8901099	0.991769547	0.008230453	0.991769547	0.008230453	0	0.016325425	0.016325425	0.016325425	9.96751	9	1
100204760|F|0-11:C>A-11:C>A	TGCAGTTGCTACTCCAGAAATTTGCATTTATGGTTTTATATGATAAATTGGTTGTCCCTAAGTTGTTGA	TGCAGTTGCTACTCCAGAAATTTGCATTTATGGTTTTATATGATAAATTGGTTGTCCCTAAGTTGTTGA	11:C>A	11	0.989011	0.007407407	0.996296296	0.003703704	0.992592593	0.003703704	0.014705075	0.007379973	0.011042524	34	22.20317	1
100204760|F|0-44:A>G-44:A>G	TGCAGTTGCTACTCCAGAAATTTGCATTTATGGTTTTATATGATAAATTGGTTGTCCCTAAGTTGTTGA	TGCAGTTGCTACTCCAGAAATTTGCATTTATGGTTTTATATGATAAATTGGTTGTCCCTAAGTTGTTGA	44:A>G	44	0.8974359	0.008163265	0.995918367	0.004081633	0.991836735	0.004081633	0.016193253	0.008129946	0.012161599	34	10.49477	1
18238158|F|0-40:C>G-40:C>G	TGCAGTTGGTCTAGCCTTTTGACAACGACTCGACCCTCAACAAATCGGTGTTGGGAGGAGTCTTTCCCC	TGCAGTTGGTCTAGCCTTTTGACAACGACTCGACCCTCAACAAATCGGTGTTGGGAGGAGTCTTTCCCC	40:C>G	40	0.8168498	0.995515695	0.004484305	0.995515695	0.004484305	0	0.008928392	0.008928392	0.008928392	33.21401	71	1
18264734|F|0-12:C>G-12:C>G	TGCAGTTGTGTCCTGAACATAGCACTTACGTTTTGTTCTACTGCACTAATCTCTGTTTTGTTTTCAGGT	TGCAGTTGTGTCCTGAACATAGCACTTACGTTTTGTTCTACTGCACTAATCTCTGTTTTGTTTTCAGGT	12:C>G	12	0.7582418	0.995169082	0.004830918	0.995169082	0.004830918	0	0.00961516	0.00961516	0.00961516	17.48485	16	1
100204864|F|0-15:C>T-15:C>T	TGCAGTTGTTCTCCACGGTGGAAACACTGTGTATATTCCTATAGCTATAAGTTCATACAGACACTGTGG	TGCAGTTGTTCTCCACGGTGGAAACACTGTGTATATTCCTATAGCTATAAGTTCATACAGACACTGTGG	15:C>T	15	0.7985348	0.995412844	0.004587156	0.995412844	0.004587156	0	0.009132228	0.009132228	0.009132228	10.74089	7	1
100204877|F|0-47:G>A-47:G>A	TGCAGTTGTTTGGATAATATTTTATGTAAAATATATGAATCTGAAGGGTTATTTTTTGAAACAATTCAA	TGCAGTTGTTTGGATAATATTTTATGTAAAATATATGAATCTGAAGGGTTATTTTTTGAAACAATTCAA	47:G>A	47	0.7875458	0.009302326	0.995348837	0.004651163	0.990697674	0.004651163	0.018431585	0.009259059	0.013845322	12.5	6.38589	1
100204931|F|0-38:T>A-38:T>A	TGCAGTTTCTGTGTACTCAACTTTTGTTGTGTCACTAATTGTTTTGTTGGATTTTCTCTTTTCATACCA	TGCAGTTTCTGTGTACTCAACTTTTGTTGTGTCACTAATTGTTTTGTTGGATTTTCTCTTTTCATACCA	38:T>A	38	0.8131868	0.995495495	0.004504505	0.995495495	0.004504505	0	0.008968428	0.008968428	0.008968428	13.39847	3	1
18286072|F|0-42:A>G-42:A>G	TGCAGTTTGACTTTATTTTTGGATGTTATATACTCCAGAGCTATACATTTGTGCCCTGAAATTTCATGA	TGCAGTTTGACTTTATTTTTGGATGTTATATACTCCAGAGCTATACATTTGTGCCCTGAAATTTCATGA	42:A>G	42	0.9010989	0.004065041	0.995934959	0.004065041	0.995934959	0	0.008097032	0.008097032	0.008097032	66	38.97902	1
18293964|F|0-28:C>A-28:C>A	TGCAGTTTTCAGAGCCAGGTTCTCAATACATATCACAATTTCACAAAAAGTGGGTTGCCTGGTCAAGTG	TGCAGTTTTCAGAGCCAGGTTCTCAATACATATCACAATTTCACAAAAAGTGGGTTGCCTGGTCAAGTG	28:C>A	28	0.8131868	0.004504505	0.995495495	0.004504505	0.995495495	0	0.008968428	0.008968428	0.008968428	69	17.21705	1
100205028|F|0-24:G>A-24:G>A	TGCAGTTTTTTCCTGCACCTTATCGTATGGATGGTAATATTCGTTTGCAATTACGTTGGATGTGAATGT	TGCAGTTTTTTCCTGCACCTTATCGTATGGATGGTAATATTCGTTTGCAATTACGTTGGATGTGAATGT	24:G>A	24	0.967033	0.007575758	0.996212121	0.003787879	0.992424242	0.003787879	0.015036731	0.007547062	0.011291896	54	23.29085	1
18289174|F|0-67:A>T-67:A>T	TGCAGAAAAATCAGGAGGTTCGATCTATGTGATTGCAAATTTCATTTTGTTTGCAGGCAATAATAATAG	TGCAGAAAAATCAGGAGGTTCGATCTATGTGATTGCAAATTTCATTTTGTTTGCAGGCAATAATAATAG	67:A>T	67	0.7948718	0.004608295	0.995391705	0.004608295	0.995391705	0	0.009174117	0.009174117	0.009174117	72	28.96	1
100205114|F|0-19:G>A-19:G>A	TGCAGAAAACCTTGGTTCAGTTTCATATCCTTTCTGGATTTGACATATATCCAGCTCCCATTTTGATTT	TGCAGAAAACCTTGGTTCAGTTTCATATCCTTTCTGGATTTGACATATATCCAGCTCCCATTTTGATTT	19:G>A	19	0.8021978	0.00456621	0.99543379	0.00456621	0.99543379	0	0.00909072	0.00909072	0.00909072	45	10.66016	1
18223338|F|0-35:C>T-35:C>T	TGCAGACATACTCAAAAATAATAAATCTTGTAAGTCGAACATTTATTCCAAAATAAAAATAATTACAGA	TGCAGACATACTCAAAAATAATAAATCTTGTAAGTCGAACATTTATTCCAAAATAAAAATAATTACAGA	35:C>T	35	0.7692308	0.995238095	0.004761905	0.995238095	0.004761905	0	0.009478458	0.009478458	0.009478458	24.41176	21	1
18313974|F|0-35:G>C-35:G>C	TGCAGAGCCCGAAAGAACACCTCCTCATCATCTTTGTCGGGTGTCGGCTGCCCCACGTCGTTGGTTGCC	TGCAGAGCCCGAAAGAACACCTCCTCATCATCTTTGTCGGGTGTCGGCTGCCCCACGTCGTTGGTTGCC	35:G>C	35	0.7728938	0.995260664	0.004739336	0.995260664	0.004739336	0	0.00943375	0.00943375	0.00943375	18.95	51	1
100205500|F|0-37:C>A-37:C>A	TGCAGAGTTAAGGCCTGTAATGGAAGAATCGAAGGGTCAAGTCATAATTAGATGTAAGGAGCTGTAGGC	TGCAGAGTTAAGGCCTGTAATGGAAGAATCGAAGGGTCAAGTCATAATTAGATGTAAGGAGCTGTAGGC	37:C>A	37	0.8791209	0.004166667	0.995833333	0.004166667	0.995833333	0	0.008298611	0.008298611	0.008298611	30	16.10469	1
18187664|F|0-17:C>T-17:C>T	TGCAGATGCAATTTTCACATCAAATCTGAATAATATGCAAGAAAAAGCAAGGTCAAATATAATATGCAG	TGCAGATGCAATTTTCACATCAAATCTGAATAATATGCAAGAAAAAGCAAGGTCAAATATAATATGCAG	17:C>T	17	0.7692308	0.995238095	0.004761905	0.995238095	0.004761905	0	0.009478458	0.009478458	0.009478458	16.99149	25	1
18235761|F|0-36:A>T-36:A>T	TGCAGATGTAAGGTTGACTTTCTCCAATGCGATGCGATATAATCCTCCTGAAAATGAGGTTCATGTCAT	TGCAGATGTAAGGTTGACTTTCTCCAATGCGATGCGATATAATCCTCCTGAAAATGAGGTTCATGTCAT	36:A>T	36	0.8315018	0.995594714	0.004405286	0.995594714	0.004405286	0	0.00877176	0.00877176	0.00877176	38.97348	58	1
18282141|F|0-20:C>T-20:C>T	TGCAGATTACAACAGCGAGTCACCACCGAACAAGTGCTTCCCATAAGTGATATACGTGTATATCAACAA	TGCAGATTACAACAGCGAGTCACCACCGAACAAGTGCTTCCCATAAGTGATATACGTGTATATCAACAA	20:C>T	20	0.7655678	0.995215311	0.004784689	0.995215311	0.004784689	0	0.009523591	0.009523591	0.009523591	18.77447	63	1
18219786|F|0-53:A>G-53:A>G	TGCAGCATAAATAAGAGACCATATGAAAAGCGATATGTACTAAAGAGATTCCTATAGATAATTTTTGCA	TGCAGCATAAATAAGAGACCATATGAAAAGCGATATGTACTAAAGAGATTCCTATAGATAATTTTTGCA	53:A>G	53	0.8168498	0.99103139	0.071748879	0.928251121	0.00896861	0.062780269	0.017776348	0.133201955	0.075489151	25.30859	10.625	0.984375
18302952|F|0-17:G>A-17:G>A	TGCAGCATCATTCTTTCGTACTACACGAGTTCTTGTCTTTCTTTATGAACATGATAACTGTTTGCTATG	TGCAGCATCATTCTTTCGTACTACACGAGTTCTTGTCTTTCTTTATGAACATGATAACTGTTTGCTATG	17:G>A	17	0.8827839	0.012448133	0.991701245	0.008298755	0.987551867	0.004149378	0.024586354	0.016459772	0.020523063	38.66667	33.11913	1
18302952|F|0-42:T>C-42:T>C	TGCAGCATCATTCTTTCATACTACACGAGTTCTTGTCTTTCTTTATGAACATGATAACTGTTTGCTATG	TGCAGCATCATTCTTTCATACTACACGAGTTCTTGTCTTTCTTTATGAACATGATAACTGTTTGCTATG	42:T>C	42	0.8791209	0.995833333	0.004166667	0.995833333	0.004166667	0	0.008298611	0.008298611	0.008298611	33.11913	7	1
20329966|F|0-32:C>T-32:C>T	TGCAGCCCTGTCGGGATCTATTTGACCCCCTCCAAAGTCAAAAGGGTCAGCAATCTTTCTTGGATTTCC	TGCAGCCCTGTCGGGATCTATTTGACCCCCTCCAAAGTCAAAAGGGTCAGCAATCTTTCTTGGATTTCC	32:C>T	32	0.7692308	0.995238095	0.004761905	0.995238095	0.004761905	0	0.009478458	0.009478458	0.009478458	9.55274	20	1
18219908|F|0-68:G>T-68:G>T	TGCAGCCTATTGGACAACGCAAGGAAAGCCTAAACCGTGCATACCCTTTACTCGTACAAAAACCATTTG	TGCAGCCTATTGGACAACGCAAGGAAAGCCTAAACCGTGCATACCCTTTACTCGTACAAAAACCATTTG	68:G>T	68	0.8461538	0.995670996	0.004329004	0.995670996	0.004329004	0	0.008620528	0.008620528	0.008620528	21.01119	45	1
100206013|F|0-14:G>A-14:G>A	TGCAGCCTGCACTCGTGATCACGACTCGCGCAAAATTTTGGTGATGACATAAATAATAATATGCCACTG	TGCAGCCTGCACTCGTGATCACGACTCGCGCAAAATTTTGGTGATGACATAAATAATAATATGCCACTG	14:G>A	14	0.7802198	0.004694836	0.995305164	0.004694836	0.995305164	0	0.009345588	0.009345588	0.009345588	31	12.30556	1
19808609|F|0-19:A>C-19:A>C	TGCAGCGGTTTGTCGATGGAGACGATGAGTTTCGAAACAGTAGGTTCAAGCTCATCCCATCCGTCACTA	TGCAGCGGTTTGTCGATGGAGACGATGAGTTTCGAAACAGTAGGTTCAAGCTCATCCCATCCGTCACTA	19:A>C	19	0.7802198	0.004694836	0.995305164	0.004694836	0.995305164	0	0.009345588	0.009345588	0.009345588	50	14.90496	1
19809225|F|0-63:G>A-63:G>A	TGCAGGTTTGGAGAGACCGAAATCTGCAACCTTTGCTCTCATGTGCTTGTCAAGCAGAATGTTGCTGCT	TGCAGGTTTGGAGAGACCGAAATCTGCAACCTTTGCTCTCATGTGCTTGTCAAGCAGAATGTTGCTGCT	63:G>A	63	0.8827839	0.995850622	0.004149378	0.995850622	0.004149378	0	0.008264321	0.008264321	0.008264321	17.8853	35	1
18275051|F|0-45:A>T-45:A>T	TGCAGTAAGTCTTGGTTTCATGTTCATGCAACACTTTCAAGCGGAATACTTCTTTACTTGCAACTTGCT	TGCAGTAAGTCTTGGTTTCATGTTCATGCAACACTTTCAAGCGGAATACTTCTTTACTTGCAACTTGCT	45:A>T	45	0.7728938	0.995260664	0.004739336	0.995260664	0.004739336	0	0.00943375	0.00943375	0.00943375	18.39496	78	1
18240772|F|0-30:A>G-30:A>G	TGCAGTAGCACATCAGTGGGAATTTATCACAGTTCCCCACACCTTGCTGCCTTACCATTGTGACTAGCA	TGCAGTAGCACATCAGTGGGAATTTATCACAGTTCCCCACACCTTGCTGCCTTACCATTGTGACTAGCA	30:A>G	30	0.7509158	0.995121951	0.004878049	0.995121951	0.004878049	0	0.009708507	0.009708507	0.009708507	17.20961	11	1
18240772|F|0-33:T>A-33:T>A	TGCAGTAGCACATCAGTGGGAATTTATCACAGTTCCCCACACCTTGCTGCCTTACCATTGTGACTAGCA	TGCAGTAGCACATCAGTGGGAATTTATCACAGTTCCCCACACCTTGCTGCCTTACCATTGTGACTAGCA	33:T>A	33	0.7509158	0.995121951	0.004878049	0.995121951	0.004878049	0	0.009708507	0.009708507	0.009708507	17.20961	35	1
100206803|F|0-13:C>G-13:C>G	TGCAGTTTAAATGCCTATTTGTTATTTTGTGTATATTTTTTCTTGGATAGAGTAAAGTGATATATAGTA	TGCAGTTTAAATGCCTATTTGTTATTTTGTGTATATTTTTTCTTGGATAGAGTAAAGTGATATATAGTA	13:C>G	13	0.8644689	0.004237288	0.995762712	0.004237288	0.995762712	0	0.008438667	0.008438667	0.008438667	49	22.07037	1
18252075|F|0-14:A>G-14:A>G	TGCAGTTTGAGGCTATGCAGACAGGGCGATCCCTCAGGTCAGTTATAAGTTGAAACCATATGAAGCATG	TGCAGTTTGAGGCTATGCAGACAGGGCGATCCCTCAGGTCAGTTATAAGTTGAAACCATATGAAGCATG	14:A>G	14	0.8205128	0.004464286	0.995535714	0.004464286	0.995535714	0	0.008888712	0.008888712	0.008888712	50	27.35294	1
20320894|F|0-29:C>T-29:C>T	TGCAGGTCAAGCATTTTTGATGCCAAGGCCGGAATTGCCTTGAATCCGAACTTTGCCAAGCTTGTGTCG	TGCAGGTCAAGCATTTTTGATGCCAAGGCCGGAATTGCCTTGAATCCGAACTTTGCCAAGCTTGTGTCG	29:C>T	29	0.7655678	0.009569378	0.995215311	0.004784689	0.990430622	0.004784689	0.01895561	0.009523591	0.014239601	5.5	9.30085	1
18254466|F|0-34:G>A-34:G>A	TGCAGAATTTTCAATGGTCGAACGAATGCATCTCGAGTGATGATGCAGAGCAATTTTTACAGATCGGAA	TGCAGAATTTTCAATGGTCGAACGAATGCATCTCGAGTGATGATGCAGAGCAATTTTTAC	34:G>A	34	0.8424908	0.995652174	0.008695652	0.991304348	0.004347826	0.004347826	0.008657845	0.017240076	0.01294896	35.96591	70.5	1
18256137|F|0-52:A>T-52:A>T	TGCAGCTCCAATTCAATAACCTCTGTACCATCGGACACTAAGCTGGATTTATATATTACAGATCGGAAG	TGCAGCTCCAATTCAATAACCTCTGTACCATCGGACACTAAGCTGGATTTATATATTAC	52:A>T	52	0.8681319	0.995780591	0.004219409	0.995780591	0.004219409	0	0.008403212	0.008403212	0.008403212	37.36	75	1
18244473|F|0-36:C>A-36:C>A	TGCAGTACCTCCATATACAGGATTATATTCCACCTCCGTATATTACAGATCGGAAGAGCGGTTCAGCAG	TGCAGTACCTCCATATACAGGATTATATTCCACCTCCGTATATTAC	36:C>A	36	0.8131868	0.995495495	0.004504505	0.995495495	0.004504505	0	0.008968428	0.008968428	0.008968428	35.42339	73	1
18269442|F|0-10:C>T-10:C>T	TGCAGTGGAACGGAGGGAGAAGGTTCCTATAATCTCTTTACAGATCGGAAGAGCGGTTCAGCAGGAATG	TGCAGTGGAACGGAGGGAGAAGGTTCCTATAATCTCTTTAC	10:C>T	10	0.7765568	0.004716981	0.995283019	0.004716981	0.995283019	0	0.009389462	0.009389462	0.009389462	86	32.80816	1
18245056|F|0-11:T>G-11:T>G	TGCAGTTACCCTTCTGGTACAATAAGTTTCAACTCTTTTATACATTACAGATCGGAAGAGCGGTTCAGC	TGCAGTTACCCTTCTGGTACAATAAGTTTCAACTCTTTTATACATTAC	11:T>G	11	0.7802198	0.995305164	0.004694836	0.995305164	0.004694836	0	0.009345588	0.009345588	0.009345588	32.23457	9	1
18308662|F|0-10:G>A-10:G>A	TGCAGTTCCTGGTCCGGTGAGCTGTGTCATTCATCACCAGGAACGGAAGGCAGAAGTTACAGATCGGAA	TGCAGTTCCTGGTCCGGTGAGCTGTGTCATTCATCACCAGGAACGGAAGGCAGAAGTTAC	10:G>A	10	0.7985348	0.004587156	0.995412844	0.004587156	0.995412844	0	0.009132228	0.009132228	0.009132228	54	31.356	1
18269715|F|0-54:A>G-54:A>G	TGCAGTTGCAATGATAAAATCAAAATGTAATAGAAGATTGATACACTTTGAAAAACTTACAGATCGGAA	TGCAGTTGCAATGATAAAATCAAAATGTAATAGAAGATTGATACACTTTGAAAAACTTAC	54:A>G	54	0.8424908	0.004347826	0.995652174	0.004347826	0.995652174	0	0.008657845	0.008657845	0.008657845	79	40.76981	1
18300763|F|0-29:T>C-29:T>C	TGCAGATACATGTACAGTGCTTTCAAAGTTGAACACCCAGAGAACTTCACTAGGTTTTTACAGATCGGA	TGCAGATACATGTACAGTGCTTTCAAAGTTGAACACCCAGAGAACTTCACTAGGTTTTTAC	29:T>C	29	0.8058608	0.004545455	0.995454545	0.004545455	0.995454545	0	0.009049587	0.009049587	0.009049587	89	34.08268	1
18295315|F|0-12:A>G-12:A>G	TGCAGCTTCCGCAACATTTTATGGCGGGAGTGACGCCTCTGGGACCATGGGTAAGCTTTACAGATCGGA	TGCAGCTTCCGCAACATTTTATGGCGGGAGTGACGCCTCTGGGACCATGGGTAAGCTTTAC	12:A>G	12	0.7619048	0.004807692	0.995192308	0.004807692	0.995192308	0	0.009569157	0.009569157	0.009569157	63	24.85957	1
18250837|F|0-43:T>A-43:T>A	TGCAGGTGAGGGGAGCTGACAGGCGAGAAGACAAAGGGCAGCGTCGTCGAGAGAAGGGAAGAAAGAGAA	TGCAGGTGAGGGGAGCTGACAGGCGAGAAGACAAAGGGCAGCGTCGTCGAGAGAAGGGAAGAAAGAGAA	43:T>A	43	0.7948718	0.995391705	0.050691244	0.949308756	0.004608295	0.046082949	0.009174117	0.096243284	0.052708701	24.00813	9.54545	0.967742
20351270|F|0-29:G>A-29:G>A	TGCAGGTTGCCAATCAAAGCATTTTTGACGTAAAAATCATTTGTAAGTTTGCTTCCAATCTATTCTTGT	TGCAGGTTGCCAATCAAAGCATTTTTGACGTAAAAATCATTTGTAAGTTTGCTTCCAATCTATTCTTGT	29:G>A	29	0.8351648	0.995614035	0.004385965	0.995614035	0.004385965	0	0.008733456	0.008733456	0.008733456	16.20152	76	1
100210288|F|0-11:T>G-11:T>G	TGCAGTTTTGATGACTCCCCAACGCTTCATGGCAATTTTCTACATTGTCCTACTCTTGCATTGCAATAA	TGCAGTTTTGATGACTCCCCAACGCTTCATGGCAATTTTCTACATTGTCCTACTCTTGCATTGCAATAA	11:T>G	11	0.9340659	0.007843137	0.992156863	0.007843137	0.992156863	0	0.015563245	0.015563245	0.015563245	21.5	21.34899	1
19815225|F|0-24:A>G-24:A>G	TGCAGATATAGCCAAGAGGCAGCTATTTGTTGTGCCCATTGCTACAGCTGCTGGGCTGTTCGGAAGCCT	TGCAGATATAGCCAAGAGGCAGCTATTTGTTGTGCCCATTGCTACAGCTGCTGGGCTGTTCGGAAGCCT	24:A>G	24	0.7985348	0.995412844	0.004587156	0.995412844	0.004587156	0	0.009132228	0.009132228	0.009132228	17.12648	8	1
18270563|F|0-26:G>A-26:G>A	TGCAGAATTCTGTAAGAGTTGCTAGAGATCTAAATCAGAAGAATGAAGAAGCTTGGCCAAAATATTAGA	TGCAGAATTCTGTAAGAGTTGCTAGAGATCTAAATCAGAAGAATGAAGAAGCTTGGCCAAAATATTAGA	26:G>A	26	0.7655678	0.995215311	0.004784689	0.995215311	0.004784689	0	0.009523591	0.009523591	0.009523591	16.44915	4	1
18272340|F|0-11:C>T-11:C>T	TGCAGATTCCTCCATTTCATTTCTACAAAACACTTCCAGGAAAAAAATTGAAATACAGAAGAAAAATTA	TGCAGATTCCTCCATTTCATTTCTACAAAACACTTCCAGGAAAAAAATTGAAATACAGAAGAAAAATTA	11:C>T	11	0.9157509	0.004	0.996	0.004	0.996	0	0.007968	0.007968	0.007968	75	53.22069	1
18282552|F|0-45:A>T-45:A>T	TGCAGCACTAGAGACAAGGGAGAAATAACTCCTATTTAGTCTTGGAAGTACCAAATATTGATTATAAGA	TGCAGCACTAGAGACAAGGGAGAAATAACTCCTATTTAGTCTTGGAAGTACCAAATATTGATTATAAGA	45:A>T	45	0.7875458	0.990697674	0.009302326	0.990697674	0.009302326	0	0.018431585	0.018431585	0.018431585	24.90164	22	1
18307275|F|0-9:G>A-9:G>A	TGCAGGTAAGGCATTCACTCTCAGTCTCTATAAGAGCATTTGTGTTGTTGTATCTAAGTAGTAAAAAAC	TGCAGGTAAGGCATTCACTCTCAGTCTCTATAAGAGCATTTGTGTTGTTGTATCTAAGTAGTAAAAAAC	9:G>A	9	0.8498168	0.995689655	0.004310345	0.995689655	0.004310345	0	0.008583532	0.008583532	0.008583532	47.7786	22	1
100210376|F|0-21:A>G-21:A>G	TGCAGTATGAAGGTTCCTTTTACATCTCTCAGAAGAAATCTTATGACTTTTCCACTAGGAGGACATAGT	TGCAGTATGAAGGTTCCTTTTACATCTCTCAGAAGAAATCTTATGACTTTTCCACTAGGAGGACATAGT	21:A>G	21	0.8498168	0.995689655	0.004310345	0.995689655	0.004310345	0	0.008583532	0.008583532	0.008583532	9.92509	4	1
18196023|F|0-67:G>C-67:G>C	TGCAGTGCTCATCACCAACACTGCTGAATGCAATGTTCTTCTTTCGATGCATGACATAATCTCCTTAGA	TGCAGTGCTCATCACCAACACTGCTGAATGCAATGTTCTTCTTTCGATGCATGACATAATCTCCTTAGA	67:G>C	67	0.7655678	0.995215311	0.004784689	0.995215311	0.004784689	0	0.009523591	0.009523591	0.009523591	21.84322	8	1
100210388|F|0-47:C>T-47:C>T	TGCAGTTCTAGCAAAGTAATCACTGGTCAACCTGAATAATACATCACCACATAGCACATCCATGATTCC	TGCAGTTCTAGCAAAGTAATCACTGGTCAACCTGAATAATACATCACCACATAGCACATCCATGATTCC	47:C>T	47	0.9304029	0.003937008	0.996062992	0.003937008	0.996062992	0	0.007843016	0.007843016	0.007843016	42	15.59933	1
20347262|F|0-19:T>C-19:T>C	TGCAGTTAGGTGCTGTTCCTATAACTTCGGATGTCCCGGTACTCTCTGTTGATCAGTTAGCAGAGCAGG	TGCAGTTAGGTGCTGTTCCTATAACTTCGGATGTCCCGGTACTCTCTGTTGATCAGTTAGCAGAGCAGG	19:T>C	19	0.7655678	0.990430622	0.009569378	0.990430622	0.009569378	0	0.01895561	0.01895561	0.01895561	7.88703	3.5	1
100210457|F|0-22:T>C-22:T>C	TGCAGACTTCGTCGTAGGTCGCTGACGACGTCGAGCACCTCGGACATCACCACGAAAGTATTGGGGCCC	TGCAGACTTCGTCGTAGGTCGCTGACGACGTCGAGCACCTCGGACATCACCACGAAAGTATTGGGGCCC	22:T>C	22	0.9010989	0.004065041	0.995934959	0.004065041	0.995934959	0	0.008097032	0.008097032	0.008097032	22	14.2	1
18310729|F|0-38:T>C-38:T>C	TGCAGACTTCGTCGTAGGTCGCTGACGACGTCGAGCACTTCGGACATCACCACGAAAGTGTTGGGGCCC	TGCAGACTTCGTCGTAGGTCGCTGACGACGTCGAGCACTTCGGACATCACCACGAAAGTGTTGGGGCCC	38:T>C	38	0.959707	0.996183206	0.003816794	0.996183206	0.003816794	0	0.007604452	0.007604452	0.007604452	28.58958	22	1
18251822|F|0-14:G>A-14:G>A	TGCAGTTATACCGAGCAAATTGCGACCATAAATTATTTGGAGAAGTTTCTCGAAGAACAGAAAGATGTA	TGCAGTTATACCGAGCAAATTGCGACCATAAATTATTTGGAGAAGTTTCTCGAAGAACAGAAAGATGTA	14:G>A	14	0.956044	0.996168582	0.022988506	0.977011494	0.003831418	0.019157088	0.007633476	0.044920069	0.026276772	48.00658	10	1
100210601|F|0-11:T>G-11:T>G	TGCAGAAATTTTAGTTAGCATTAGTCTTTTATTGATCCTTCCCCGACAAGACTTTCGTTTTCCGACATG	TGCAGAAATTTTAGTTAGCATTAGTCTTTTATTGATCCTTCCCCGACAAGACTTTCGTTTTCCGACATG	11:T>G	11	0.7985348	0.990825688	0.009174312	0.990825688	0.009174312	0	0.018180288	0.018180288	0.018180288	15.30279	4.5	1
100210668|F|0-42:T>C-42:T>C	TGCAGAAGAGAAGAAAGAGGAGCCTGCCGAGGAATCTGATGATGACATGGGCTTTAGCTTGTTCGATTA	TGCAGAAGAGAAGAAAGAGGAGCCTGCCGAGGAATCTGATGATGACATGGGCTTTAGCTTGTTCGATTA	42:T>C	42	0.7765568	0.995283019	0.009433962	0.990566038	0.004716981	0.004716981	0.009389462	0.018689925	0.014039694	7.71605	3	1
18310631|F|0-27:T>C-27:T>C	TGCAGAAGAGCTTGAACCTTTCAAAGATTATGCCTCACAAATGGCCGCACTTGACTACATTGTTTCGGT	TGCAGAAGAGCTTGAACCTTTCAAAGATTATGCCTCACAAATGGCCGCACTTGACTACATTGTTTCGGT	27:T>C	27	0.8131868	0.995495495	0.004504505	0.995495495	0.004504505	0	0.008968428	0.008968428	0.008968428	13.68359	4	1
18259705|F|0-11:C>G-11:C>G	TGCAGAAGCCACCAATTGCCCTTATGTTGTTCAATATGTATCTGCTAATACCTCATCTTCTGGAATTTT	TGCAGAAGCCACCAATTGCCCTTATGTTGTTCAATATGTATCTGCTAATACCTCATCTTCTGGAATTTT	11:C>G	11	0.8571429	0.004273504	0.995726496	0.004273504	0.995726496	0	0.008510483	0.008510483	0.008510483	59	32.32593	1
19811807|F|0-32:A>G-32:A>G	TGCAGAAGGCTTTATGAGAGGACAGCCTTCTGAGAGGACCAAAAAGACATGCAATAACAAGTTGATCAC	TGCAGAAGGCTTTATGAGAGGACAGCCTTCTGAGAGGACCAAAAAGACATGCAATAACAAGTTGATCAC	32:A>G	32	0.7582418	0.995169082	0.004830918	0.995169082	0.004830918	0	0.00961516	0.00961516	0.00961516	10.30638	4	1
19811807|F|0-43:G>A-43:G>A	TGCAGAAGGCTTTATGAGAGGACAGCCTTCTGAGAGGACCAAAGAGACATGCAATAACAAGTTGATCAC	TGCAGAAGGCTTTATGAGAGGACAGCCTTCTGAGAGGACCAAAGAGACATGCAATAACAAGTTGATCAC	43:G>A	43	0.7582418	0.019323671	0.995169082	0.004830918	0.980676329	0.014492754	0.037900534	0.00961516	0.023757847	8	10.30638	1
18259783|F|0-32:G>C-32:G>C	TGCAGAAGTGAGCAGGTCAAGAACTCAAACGAGGAGCATCACAGGGCTGGAAACAGGTCGATGCAAGAA	TGCAGAAGTGAGCAGGTCAAGAACTCAAACGAGGAGCATCACAGGGCTGGAAACAGGTCGATGCAAGAA	32:G>C	32	0.7985348	0.009174312	0.995412844	0.004587156	0.990825688	0.004587156	0.018180288	0.009132228	0.013656258	11	29.01195	1
18286142|F|0-28:G>A-28:G>A	TGCAGAAGTTTAGCATAGCAGCTGAAAAGAGTCGATAAATAAAAGAAACTGAGACTGTTCAATGTTGCG	TGCAGAAGTTTAGCATAGCAGCTGAAAAGAGTCGATAAATAAAAGAAACTGAGACTGTTCAATGTTGCG	28:G>A	28	0.8095238	1	0.009049774	0.990950226	0	0.009049774	0	0.017935751	0.008967875	7.17255	3.5	1
18286142|F|0-30:A>G-30:A>G	TGCAGAAGTTTAGCATAGCAGCTGAAAAGAATCGATAAATAAAAGAAACTGAGATTGTTCAATGTTGCG	TGCAGAAGTTTAGCATAGCAGCTGAAAAGAATCGATAAATAAAAGAAACTGAGATTGTTCAATGTTGCG	30:A>G	30	0.8095238	0.995475113	0.009049774	0.990950226	0.004524887	0.004524887	0.009008825	0.017935751	0.013472288	6.03175	3	1
18247970|F|0-34:G>A-34:G>A	TGCAGACAAACAAGTCAGAAGTTCACTTGAAGTTGAGCCAACAAATACAGATGAAACAAGGAATGACTT	TGCAGACAAACAAGTCAGAAGTTCACTTGAAGTTGAGCCAACAAATACAGATGAAACAAGGAATGACTT	34:G>A	34	0.8791209	1	0.0125	0.9875	0	0.0125	0	0.0246875	0.01234375	19.40925	8.66667	1
100210926|F|0-21:T>G-21:T>G	TGCAGACATGAACATGGATAATGGTAGCATCTGTTTCTAAATTTTGAAACCACAATTGATCAAAATATA	TGCAGACATGAACATGGATAATGGTAGCATCTGTTTCTAAATTTTGAAACCACAATTGATCAAAATATA	21:T>G	21	0.7692308	1	0.00952381	0.99047619	0	0.00952381	0	0.018866213	0.009433107	7.56432	7	1
18271887|F|0-13:G>C-13:G>C	TGCAGATAAAAAGGCCTGGATGGACAAATTACGGGTGTTACAGAAGCTGGCCTCGGCGGAGGGATCATC	TGCAGATAAAAAGGCCTGGATGGACAAATTACGGGTGTTACAGAAGCTGGCCTCGGCGGAGGGATCATC	13:G>C	13	0.7692308	0.00952381	0.995238095	0.004761905	0.99047619	0.004761905	0.018866213	0.009478458	0.014172336	32.5	21.35656	1
18290366|F|0-46:T>C-46:T>C	TGCAGATCCAGCGCTGCAAGAAATGTAAAGTCAGGTGAGTCCACCATGAAATATCATAACATAACGAAC	TGCAGATCCAGCGCTGCAAGAAATGTAAAGTCAGGTGAGTCCACCATGAAATATCATAACATAACGAAC	46:T>C	46	0.8754579	0.0041841	0.9958159	0.0041841	0.9958159	0	0.008333187	0.008333187	0.008333187	74	38.06762	1
18248646|F|0-60:G>A-60:G>A	TGCAGATGAATATAAACAATAACAATAAGTACCAAAAAGAAACTAAGGGAACCAACTGTAGTCATCATG	TGCAGATGAATATAAACAATAACAATAAGTACCAAAAAGAAACTAAGGGAACCAACTGTAGTCATCATG	60:G>A	60	0.8351648	0.004385965	0.995614035	0.004385965	0.995614035	0	0.008733456	0.008733456	0.008733456	92	29.89313	1
18282115|F|0-13:T>G-13:T>G	TGCAGATGTATTGTGAGGTTAGGCCTTCATAGGGCAGTAAGAATGCTTTATTGAGACCTAAACATCCTA	TGCAGATGTATTGTGAGGTTAGGCCTTCATAGGGCAGTAAGAATGCTTTATTGAGACCTAAACATCCTA	13:T>G	13	0.8388278	0.995633188	0.008733624	0.991266376	0.004366812	0.004366812	0.008695486	0.017314697	0.013005091	20.98106	8.5	1
100211361|F|0-55:T>G-55:T>G	TGCAGATTAATGAAAAAGAGATCTACAATCACATGTTTGTCCTCTTTTGAATTTTTAATTTTATCATTT	TGCAGATTAATGAAAAAGAGATCTACAATCACATGTTTGTCCTCTTTTGAATTTTTAATTTTATCATTT	55:T>G	55	0.7509158	0.004878049	0.995121951	0.004878049	0.995121951	0	0.009708507	0.009708507	0.009708507	48	23.80169	1
20334910|F|0-18:G>T-18:G>T	TGCAGATTCCAATCAAGTGGTTTGACATCAAGTATGACAGGCACCAAAAGGTACGCTCCATCTACCACA	TGCAGATTCCAATCAAGTGGTTTGACATCAAGTATGACAGGCACCAAAAGGTACGCTCCATCTACCACA	18:G>T	18	0.8388278	0.004366812	0.995633188	0.004366812	0.995633188	0	0.008695486	0.008695486	0.008695486	52	23.23954	1
19803252|F|0-37:C>T-37:C>T	TGCAGCAAAGAAAATATTAGCAGAGCTGGTGTTACCTCTTTCACTGCGCATGCTATTCCTAAAATGAGT	TGCAGCAAAGAAAATATTAGCAGAGCTGGTGTTACCTCTTTCACTGCGCATGCTATTCCTAAAATGAGT	37:C>T	37	0.8021978	0.99543379	0.00456621	0.99543379	0.00456621	0	0.00909072	0.00909072	0.00909072	18.07874	15	1
18261216|F|0-66:C>G-66:C>G	TGCAGCACACAAGTATCATAGTGACATCCAGTGCTTAGAATAACAAGGTAGCATCAAATTCTTCTTCTA	TGCAGCACACAAGTATCATAGTGACATCCAGTGCTTAGAATAACAAGGTAGCATCAAATTCTTCTTCTA	66:C>G	66	0.8901099	0.008230453	0.991769547	0.008230453	0.991769547	0	0.016325425	0.016325425	0.016325425	106.5	37.23843	1
18290846|F|0-34:C>T-34:C>T	TGCAGCACGTTCCCGTTGTCTGCTTGCTCGAGTCCCGGAATCTCATCCTGTTCTTGATACTCTTTCCAT	TGCAGCACGTTCCCGTTGTCTGCTTGCTCGAGTCCCGGAATCTCATCCTGTTCTTGATACTCTTTCCAT	34:C>T	34	0.7582418	0.995169082	0.004830918	0.995169082	0.004830918	0	0.00961516	0.00961516	0.00961516	17.76293	4	1
18290846|F|0-36:G>A-36:G>A	TGCAGCACGTTCCCGTTGTCTGCTTGCTCGAGTCCCGGAATCTCATCCTGTTCTTGATACTCTTTCCAT	TGCAGCACGTTCCCGTTGTCTGCTTGCTCGAGTCCCGGAATCTCATCCTGTTCTTGATACTCTTTCCAT	36:G>A	36	0.7582418	0.995169082	0.009661836	0.990338164	0.004830918	0.004830918	0.00961516	0.019136969	0.014376065	17.76293	28.5	1
18290911|F|0-16:T>A-16:T>A	TGCAGCAGAGAACACATTGGAGATAGTCAACAAGAAGAGAGCTTCAAAGAATCTAGAAAATTTTTACAG	TGCAGCAGAGAACACATTGGAGATAGTCAACAAGAAGAGAGCTTCAAAGAATCTAGAAAATTTTTACAG	16:T>A	16	0.8058608	0.995454545	0.004545455	0.995454545	0.004545455	0	0.009049587	0.009049587	0.009049587	37.35294	67	1
19812606|F|0-15:G>C-15:G>C	TGCAGCATACGTCAAGGAGTCACCAATGGTGGCCTTCACGACGCTTCTTCTCTCTGGCTCAGTTCACCC	TGCAGCATACGTCAAGGAGTCACCAATGGTGGCCTTCACGACGCTTCTTCTCTCTGGCTCAGTTCACCC	15:G>C	15	0.7802198	0.995305164	0.004694836	0.995305164	0.004694836	0	0.009345588	0.009345588	0.009345588	18.3038	13	1
20329970|F|0-66:G>A-66:G>A	TGCAGCCGAAAACTTTCTCTGAAGACTGTTTTGATGCTTGCAGATCAGATGGTATGCTATTCTTGTGAT	TGCAGCCGAAAACTTTCTCTGAAGACTGTTTTGATGCTTGCAGATCAGATGGTATGCTATTCTTGTGAT	66:G>A	66	0.7582418	0.009661836	0.995169082	0.004830918	0.990338164	0.004830918	0.019136969	0.00961516	0.014376065	21	17.5654	1
100211701|F|0-54:C>T-54:C>T	TGCAGCCAACTGGAACTGTAGCGCTTGAGGCCAATTTCCTTGAGTTGGAACATTCAAATCAGGTGGGGG	TGCAGCCAACTGGAACTGTAGCGCTTGAGGCCAATTTCCTTGAGTTGGAACATTCAAATCAGGTGGGGG	54:C>T	54	0.7802198	1	0.009389671	0.990610329	0	0.009389671	0	0.018603011	0.009301505	7.40408	2.5	1
18261752|F|0-8:T>C-8:T>C	TGCAGCCATTTTTTTTCCTTTTTCTAAATAGTGCTGTTAGACAAAAGTTCACTCTGCATGGATATGGAG	TGCAGCCATTTTTTTTCCTTTTTCTAAATAGTGCTGTTAGACAAAAGTTCACTCTGCATGGATATGGAG	8:T>C	8	0.8827839	0.995850622	0.004149378	0.995850622	0.004149378	0	0.008264321	0.008264321	0.008264321	21.63736	6	1
18261752|F|0-49:G>C-49:G>C	TGCAGCCATTTTTTTTCCTTTTTCTAAATAGTGCTGTTAGACAAAAGTTGACTCTGCATGGATATGGAG	TGCAGCCATTTTTTTTCCTTTTTCTAAATAGTGCTGTTAGACAAAAGTTGACTCTGCATGGATATGGAG	49:G>C	49	0.8827839	0.008298755	0.995850622	0.004149378	0.991701245	0.004149378	0.016459772	0.008264321	0.012362046	20	21.63736	1
18262309|F|0-21:C>A-21:C>A	TGCAGCTGTCAAGAAGGCCAACGGATTTCATTGCCCCGGCTTCAATCTGATAGTAAGTAGTGAAAGGCT	TGCAGCTGTCAAGAAGGCCAACGGATTTCATTGCCCCGGCTTCAATCTGATAGTAAGTAGTGAAAGGCT	21:C>A	21	0.8571429	0.004273504	0.995726496	0.004273504	0.995726496	0	0.008510483	0.008510483	0.008510483	27	29.75	1
18273832|F|0-65:A>G-65:A>G	TGCAGCTTGTGGTTCCATTGAAGGGGTGGCACAGTCACTTCAACACTATTCACCATTCACGTCAAAAAC	TGCAGCTTGTGGTTCCATTGAAGGGGTGGCACAGTCACTTCAACACTATTCACCATTCACGTCAAAAAC	65:A>G	65	0.8021978	0.99543379	0.00456621	0.99543379	0.00456621	0	0.00909072	0.00909072	0.00909072	15.444	5	1
20341108|F|0-36:C>A-36:C>A	TGCAGCTTTATTTTCTCCATGTAAGAGGTTCCATTGCAGATCTCTGCTTGATATATCATATTGAGTTTG	TGCAGCTTTATTTTCTCCATGTAAGAGGTTCCATTGCAGATCTCTGCTTGATATATCATATTGAGTTTG	36:C>A	36	0.8608059	0.995744681	0.004255319	0.995744681	0.004255319	0	0.008474423	0.008474423	0.008474423	14.01818	42	1
18283716|F|0-5:C>T-5:C>T	TGCAGCTTTCCCATCAATTGCTACATCAAGGAAGACAATAGGATTATTCTTTTTTGCCATTTTTTCCAG	TGCAGCTTTCCCATCAATTGCTACATCAAGGAAGACAATAGGATTATTCTTTTTTGCCATTTTTTCCAG	5:C>T	5	0.7545788	0.995145631	0.009708738	0.990291262	0.004854369	0.004854369	0.009661608	0.019228957	0.014445282	10.28571	26	1
18283716|F|0-51:T>A-51:T>A	TGCAGTTTTCCCATCAATTGCTACATCAAGGAAGACAATAGGATTATTCTTTTTTGCCATTTTTTCCAG	TGCAGTTTTCCCATCAATTGCTACATCAAGGAAGACAATAGGATTATTCTTTTTTGCCATTTTTTCCAG	51:T>A	51	0.8388278	0.008733624	0.995633188	0.004366812	0.991266376	0.004366812	0.017314697	0.008695486	0.013005091	26	12.659	1
18236776|F|0-66:G>T-66:G>T	TGCAGCTTTCGATCCTGCCCTACCTATTCCAAAGAATGCAACTATCAACTATCAACTACTGGCAAAGAA	TGCAGCTTTCGATCCTGCCCTACCTATTCCAAAGAATGCAACTATCAACTATCAACTACTGGCAAAGAA	66:G>T	66	0.96337	0.996197719	0.003802281	0.996197719	0.003802281	0	0.007575648	0.007575648	0.007575648	40.94805	9	1
100212043|F|0-26:A>T-26:A>T	TGCAGGAAAAAGACATCAGATATAGGATGTGACAAATCATGTTTATTTACTACAGGAATTTACATCATT	TGCAGGAAAAAGACATCAGATATAGGATGTGACAAATCATGTTTATTTACTACAGGAATTTACATCATT	26:A>T	26	0.7985348	0.004587156	0.995412844	0.004587156	0.995412844	0	0.009132228	0.009132228	0.009132228	36	14.4252	1
18250219|F|0-24:C>T-24:C>T	TGCAGGAAGAGGTAAGCATGAACACAATATAAGATACTGATACAAAATGATCCATTTGACAATAAATTA	TGCAGGAAGAGGTAAGCATGAACACAATATAAGATACTGATACAAAATGATCCATTTGACAATAAATTA	24:C>T	24	0.7765568	0.995283019	0.004716981	0.995283019	0.004716981	0	0.009389462	0.009389462	0.009389462	23.92653	76	1
100212161|F|0-21:T>A-21:T>A	TGCAGGAGGCAAATTGGGAGGTACCTGACAAGCATGCTACGGAGTCACAAGTCTATGCTTCCTTGGAAC	TGCAGGAGGCAAATTGGGAGGTACCTGACAAGCATGCTACGGAGTCACAAGTCTATGCTTCCTTGGAAC	21:T>A	21	0.8058608	0.004545455	0.995454545	0.004545455	0.995454545	0	0.009049587	0.009049587	0.009049587	72	34.82422	1
100212180|F|0-7:G>T-7:G>T	TGCAGGAGGTTGCTGGTTTTTTCAGCGCATATAATCAGGGATTGACTTGTCTCTCAATCACAGCCTGTC	TGCAGGAGGTTGCTGGTTTTTTCAGCGCATATAATCAGGGATTGACTTGTCTCTCAATCACAGCCTGTC	7:G>T	7	0.7765568	0.004716981	0.995283019	0.004716981	0.995283019	0	0.009389462	0.009389462	0.009389462	10	5.5125	1
100212181|F|0-36:A>G-36:A>G	TGCAGGATGTTGCTGGTTTTTTCAGCGCATATAATCAGGGTCTGACTTGTCTCTCAATCACAGCCTGTC	TGCAGGATGTTGCTGGTTTTTTCAGCGCATATAATCAGGGTCTGACTTGTCTCTCAATCACAGCCTGTC	36:A>G	36	0.7765568	0.995283019	0.009433962	0.990566038	0.004716981	0.004716981	0.009389462	0.018689925	0.014039694	5.5125	2.5	1
20320862|F|0-22:G>A-22:G>A	TGCAGGCTACATGTTGGCCAAAGTATTTTCTCAGAACCAAATGCAACTATCAAAGAGGTTTATCTTCTC	TGCAGGCTACATGTTGGCCAAAGTATTTTCTCAGAACCAAATGCAACTATCAAAGAGGTTTATCTTCTC	22:G>A	22	0.8534799	0.995708155	0.004291845	0.995708155	0.004291845	0	0.008546851	0.008546851	0.008546851	17.49632	46	1
18284233|F|0-49:T>C-49:T>C	TGCAGGCTTGCAATGCCCATGGGATTTACTGTGTTCCCTTGTATGATACTCTTGGTAAGCGGCCATAAT	TGCAGGCTTGCAATGCCCATGGGATTTACTGTGTTCCCTTGTATGATACTCTTGGTAAGCGGCCATAAT	49:T>C	49	0.8278388	0.991150442	0.026548673	0.973451327	0.008849558	0.017699115	0.017542486	0.051687681	0.034615083	29.25287	9.66667	1
100212342|F|0-26:A>G-26:A>G	TGCAGGTAATACATGGTGAGGATTATATCTCTCTAGGCTTCCTTTTTGGGAAAAAGTCAAGAGTTGCAT	TGCAGGTAATACATGGTGAGGATTATATCTCTCTAGGCTTCCTTTTTGGGAAAAAGTCAAGAGTTGCAT	26:A>G	26	0.9230769	0.003968254	0.996031746	0.003968254	0.996031746	0	0.007905014	0.007905014	0.007905014	38	22.80272	1
18250729|F|0-12:A>G-12:A>G	TGCAGGTAATGAAGGGCGAGAATATGTTCTTAGACGTATTCTTCGACGAGCTGTACGTTATGGTAGAGA	TGCAGGTAATGAAGGGCGAGAATATGTTCTTAGACGTATTCTTCGACGAGCTGTACGTTATGGTAGAGA	12:A>G	12	0.9304029	0.007874016	0.996062992	0.003937008	0.992125984	0.003937008	0.015624031	0.007843016	0.011733523	41.5	58.48649	1
18311143|F|0-63:C>T-63:C>T	TGCAGGTAATTTGTGTGGTTTGCGACACCGAGCAACCGGTGAGAGTTGATTAGTCTTTCTTTTCTTTTT	TGCAGGTAATTTGTGTGGTTTGCGACACCGAGCAACCGGTGAGAGTTGATTAGTCTTTCTTTTCTTTTT	63:C>T	63	0.8241758	0.991111111	0.008888889	0.991111111	0.008888889	0	0.017619753	0.017619753	0.017619753	22.37452	11.5	1
20336111|F|0-21:A>G-21:A>G	TGCAGGTACAGAACTAACCACAGAAAATAGCTGCTTGTCGATCTCATATTCCCTAAATTTCCTGCACAA	TGCAGGTACAGAACTAACCACAGAAAATAGCTGCTTGTCGATCTCATATTCCCTAAATTTCCTGCACAA	21:A>G	21	0.7509158	0.995121951	0.014634146	0.985365854	0.004878049	0.009756098	0.009708507	0.028839976	0.019274242	12.44348	2.66667	1
20336111|F|0-41:T>C-41:T>C	TGCAGGTACAGAACTAACCACAGAAAATAGCTGCTTGTCGATCTCATATTCCCTAAATTTCCTGCACAA	TGCAGGTACAGAACTAACCACAGAAAATAGCTGCTTGTCGATCTCATATTCCCTAAATTTCCTGCACAA	41:T>C	41	0.7545788	0.990291262	0.009708738	0.990291262	0.009708738	0	0.019228957	0.019228957	0.019228957	12.44348	2.5	1
20336111|F|0-44:C>A-44:C>A	TGCAGGTACAGAACTAACCACAGAAAATAGCTGCTTGTCGATCTCATATTCCCTAAATTTCCTGCACAA	TGCAGGTACAGAACTAACCACAGAAAATAGCTGCTTGTCGATCTCATATTCCCTAAATTTCCTGCACAA	44:C>A	44	0.7509158	0.995121951	0.004878049	0.995121951	0.004878049	0	0.009708507	0.009708507	0.009708507	12.44348	4	1
18292650|F|0-45:G>A-45:G>A	TGCAGGTGCAGCAAATGCTGCTTTCAGACATTGTATTGATCTGTCGCCTCTGTACGCTGTACAATTATA	TGCAGGTGCAGCAAATGCTGCTTTCAGACATTGTATTGATCTGTCGCCTCTGTACGCTGTACAATTATA	45:G>A	45	0.8424908	0.995652174	0.013043478	0.986956522	0.004347826	0.008695652	0.008657845	0.025746692	0.017202268	29.41065	25.33333	1
18303840|F|0-11:A>C-11:A>C	TGCAGGTGGGGATGTTGCCGTCGTGGGTTCTTTGGAGGTTGCCGCTACTGTTGCCCTTTCCCTGTTTGA	TGCAGGTGGGGATGTTGCCGTCGTGGGTTCTTTGGAGGTTGCCGCTACTGTTGCCCTTTCCCTGTTTGA	11:A>C	11	0.9010989	0.004065041	0.995934959	0.004065041	0.995934959	0	0.008097032	0.008097032	0.008097032	37	24.96491	1
18303840|F|0-33:G>T-33:G>T	TGCAGGTGGGGCTGTTGCCGTCGTGGGTTCTTTGGAGGTTGCCGCTACTGTTGCCCTTTCCCTGTTTGA	TGCAGGTGGGGCTGTTGCCGTCGTGGGTTCTTTGGAGGTTGCCGCTACTGTTGCCCTTTCCCTGTTTGA	33:G>T	33	0.9010989	0.995934959	0.012195122	0.987804878	0.004065041	0.008130081	0.008097032	0.024092802	0.016094917	24.96491	7.66667	1
100212470|F|0-34:C>T-34:C>T	TGCAGGTGTTTTTATTCCAAAAGGCTGCTGTCTACAAGTGTAACATGGCTGGAAAGCCTGCAGTCATCA	TGCAGGTGTTTTTATTCCAAAAGGCTGCTGTCTACAAGTGTAACATGGCTGGAAAGCCTGCAGTCATCA	34:C>T	34	0.7619048	0.076923077	0.985576923	0.014423077	0.923076923	0.0625	0.142011834	0.028430104	0.085220969	8.25	7.02643	0.97619
20351255|F|0-19:T>C-19:T>C	TGCAGGTTCAATTGCAACATAAGATAAAACAAGAGGCAGAACAGTTTCGGCAGTGGAAGGCTTCTCGTG	TGCAGGTTCAATTGCAACATAAGATAAAACAAGAGGCAGAACAGTTTCGGCAGTGGAAGGCTTCTCGTG	19:T>C	19	0.8461538	0.995670996	0.004329004	0.995670996	0.004329004	0	0.008620528	0.008620528	0.008620528	17.71375	6	1
20325473|F|0-5:G>A-5:G>A	TGCAGGTTGAGTGCACAATTCCAAAAGATGATGGCACTTTGGCATCTTTTGTGGGGTTTAGGGTGCAGC	TGCAGGTTGAGTGCACAATTCCAAAAGATGATGGCACTTTGGCATCTTTTGTGGGGTTTAGGGTGCAGC	5:G>A	5	0.8021978	0.99543379	0.00456621	0.99543379	0.00456621	0	0.00909072	0.00909072	0.00909072	9.41833	3	1
100212524|F|0-58:C>T-58:C>T	TGCAGGTTTAATCTGTCCTAACTTCTTGTAAGGATAGAAAAAATCTTGTTCGGCTGTACTAGATGTAGC	TGCAGGTTTAATCTGTCCTAACTTCTTGTAAGGATAGAAAAAATCTTGTTCGGCTGTACTAGATGTAGC	58:C>T	58	0.8058608	0.995454545	0.004545455	0.995454545	0.004545455	0	0.009049587	0.009049587	0.009049587	25.18367	20	1
100212566|F|0-25:G>T-25:G>T	TGCAGTAAAAATATCTATTATAATTGATAAGTTGCATTGTATGCACATAATATGTAGAAAATTATTGAA	TGCAGTAAAAATATCTATTATAATTGATAAGTTGCATTGTATGCACATAATATGTAGAAAATTATTGAA	25:G>T	25	0.7912088	0.99537037	0.009259259	0.990740741	0.00462963	0.00462963	0.009216392	0.018347051	0.013781722	6.11111	5	1
100212566|F|0-66:G>A-66:G>A	TGCAGTAAAAATATCTATTATAATTGATAAGTTGCATTGTATGCACATAATATGTAGAAAATTATTGAA	TGCAGTAAAAATATCTATTATAATTGATAAGTTGCATTGTATGCACATAATATGTAGAAAATTATTGAA	66:G>A	66	0.7912088	0.99537037	0.00462963	0.99537037	0.00462963	0	0.009216392	0.009216392	0.009216392	6.11111	5	1
100212569|F|0-7:A>G-7:A>G	TGCAGTAAACAAAACTGAAAAAATATAACATTTACCTGAATCATGCCTGGATGGTCACGGACATTATTT	TGCAGTAAACAAAACTGAAAAAATATAACATTTACCTGAATCATGCCTGGATGGTCACGGACATTATTT	7:A>G	7	0.8278388	0.995575221	0.004424779	0.995575221	0.004424779	0	0.0088104	0.0088104	0.0088104	6.52809	3	1
100212570|F|0-59:A>G-59:A>G	TGCAGTAAACAAAACTGAAAAAATATAACATTTACCTGAATCATGCCTGGATGGTCACGAACATTATTT	TGCAGTAAACAAAACTGAAAAAATATAACATTTACCTGAATCATGCCTGGATGGTCACGAACATTATTT	59:A>G	59	0.8278388	0.004424779	0.995575221	0.004424779	0.995575221	0	0.0088104	0.0088104	0.0088104	15	6.52809	1
100212597|F|0-32:T>G-32:T>G	TGCAGTAACAGAAATAATAACATCCACTGTATTGATATTCCTAAACACAATCATAAGGATGCTTATAAC	TGCAGTAACAGAAATAATAACATCCACTGTATTGATATTCCTAAACACAATCATAAGGATGCTTATAAC	32:T>G	32	0.9010989	0.004065041	0.995934959	0.004065041	0.995934959	0	0.008097032	0.008097032	0.008097032	49	25.94386	1
18275035|F|0-14:G>T-14:G>T	TGCAGTAAGCATAGGTTGTACCCACAACTGACATGCTGTTGTTTCTGTCAGCTCCTTCCTTGAAATTGA	TGCAGTAAGCATAGGTTGTACCCACAACTGACATGCTGTTGTTTCTGTCAGCTCCTTCCTTGAAATTGA	14:G>T	14	0.8388278	0.991266376	0.008733624	0.991266376	0.008733624	0	0.017314697	0.017314697	0.017314697	22.95489	45	1
18282482|F|0-19:A>C-19:A>C	TGCAGTAATTTCCCACTTTACTGATCTAGATGCATGTATCAATCTTTCAAGCCACAATAAAGAACATCC	TGCAGTAATTTCCCACTTTACTGATCTAGATGCATGTATCAATCTTTCAAGCCACAATAAAGAACATCC	19:A>C	19	0.8058608	0.995454545	0.004545455	0.995454545	0.004545455	0	0.009049587	0.009049587	0.009049587	21.012	21	1
20332027|F|0-15:C>A-15:C>A	TGCAGTACAAATTTTCTTTACCTTTGTTCATGCTGTCTGAGGATAGGCTTGTTTTACAACATGATGGGA	TGCAGTACAAATTTTCTTTACCTTTGTTCATGCTGTCTGAGGATAGGCTTGTTTTACAACATGATGGGA	15:C>A	15	0.8791209	0.995833333	0.004166667	0.995833333	0.004166667	0	0.008298611	0.008298611	0.008298611	18.98545	44	1
18292921|F|0-66:T>G-66:T>G	TGCAGTACATTCTACACTTTTCATGTCGGCTTACACATTTTGGTTATTTTGTATGCATAGTTTACATGT	TGCAGTACATTCTACACTTTTCATGTCGGCTTACACATTTTGGTTATTTTGTATGCATAGTTTACATGT	66:T>G	66	0.7912088	0.99537037	0.009259259	0.990740741	0.00462963	0.00462963	0.009216392	0.018347051	0.013781722	29.58964	15.5	1
20336340|F|0-34:T>C-34:T>C	TGCAGTAGAAACATAGGAAAGAAGTATTGGTGCCTGTGTTTAGAACAAGTGGTAGCAGATCCTCCATCT	TGCAGTAGAAACATAGGAAAGAAGTATTGGTGCCTGTGTTTAGAACAAGTGGTAGCAGATCCTCCATCT	34:T>C	34	0.8571429	0.995726496	0.008547009	0.991452991	0.004273504	0.004273504	0.008510483	0.016947914	0.012729199	13.80827	5	1
19813671|F|0-5:T>C-5:T>C	TGCAGTAGATACTCTTTGAATTCTTTCATGCATTTATGGCCCTGGAAAAGATAAAGCTCATAATTTTAG	TGCAGTAGATACTCTTTGAATTCTTTCATGCATTTATGGCCCTGGAAAAGATAAAGCTCATAATTTTAG	5:T>C	5	0.8095238	0.995475113	0.004524887	0.995475113	0.004524887	0	0.009008825	0.009008825	0.009008825	20.744	7	1
19815975|F|0-67:T>G-67:T>G	TGCAGTAGCTGAGACAGCAGTTGGATTTTCCTTGATTCTATCAACTTGACTTTGCTCTGCTTTCGTCTT	TGCAGTAGCTGAGACAGCAGTTGGATTTTCCTTGATTCTATCAACTTGACTTTGCTCTGCTTTCGTCTT	67:T>G	67	0.952381	0.996153846	0.003846154	0.996153846	0.003846154	0	0.007662722	0.007662722	0.007662722	25.3268	22	1
18299451|F|0-51:T>C-51:T>C	TGCAGTAGCTTGGACATTTTTATGGGATGTAGAGTTTATTGTCATCTGTGTTTTGTTACTTATTCATGA	TGCAGTAGCTTGGACATTTTTATGGGATGTAGAGTTTATTGTCATCTGTGTTTTGTTACTTATTCATGA	51:T>C	51	0.8351648	0.995614035	0.013157895	0.986842105	0.004385965	0.00877193	0.008733456	0.025969529	0.017351493	24.08462	6.66667	1
18251185|F|0-26:A>G-26:A>G	TGCAGTAGGCTAGACTCGATAAGAAGAATAAGCTAAAGCAGTATTAGGATCTGAAGCAGAAGATGTATC	TGCAGTAGGCTAGACTCGATAAGAAGAATAAGCTAAAGCAGTATTAGGATCTGAAGCAGAAGATGTATC	26:A>G	26	0.985348	0.003717472	0.996282528	0.003717472	0.996282528	0	0.007407305	0.007407305	0.007407305	46	36.03503	1
20363895|F|0-24:C>A-24:C>A	TGCAGTAGGTGAAGATCTGGGTGTCCGAGGAAGGAATCCCATAGTGTTGGTTGCCACGGTGGTCGGTCA	TGCAGTAGGTGAAGATCTGGGTGTCCGAGGAAGGAATCCCATAGTGTTGGTTGCCACGGTGGTCGGTCA	24:C>A	24	0.7838828	0.004672897	0.995327103	0.004672897	0.995327103	0	0.009302122	0.009302122	0.009302122	40	18.10163	1
100212775|F|0-65:C>A-65:C>A	TGCAGTATTACTTCTGTTTTAGATAAAGAAATTCCTTTCCTAAAACATTTTGTTATACAAATGGACAAT	TGCAGTATTACTTCTGTTTTAGATAAAGAAATTCCTTTCCTAAAACATTTTGTTATACAAATGGACAAT	65:C>A	65	0.7985348	0.004587156	0.995412844	0.004587156	0.995412844	0	0.009132228	0.009132228	0.009132228	54	18.17928	1
18263833|F|0-35:C>A-35:C>A	TGCAGTATTATGACATTAGGAAGCAATGTGAAGGGCTGCTCTGCTATGATTTCTCCAACATGGAGAAGT	TGCAGTATTATGACATTAGGAAGCAATGTGAAGGGCTGCTCTGCTATGATTTCTCCAACATGGAGAAGT	35:C>A	35	0.7985348	0.004587156	0.995412844	0.004587156	0.995412844	0	0.009132228	0.009132228	0.009132228	75	28.63968	1
100212914|F|0-27:A>G-27:A>G	TGCAGTCATGGGATTCATGATAGTCAAAATAAGAGTCACTGAATGCCCACTTCACAATGTATTCGAGTC	TGCAGTCATGGGATTCATGATAGTCAAAATAAGAGTCACTGAATGCCCACTTCACAATGTATTCGAGTC	27:A>G	27	0.8424908	0.995652174	0.004347826	0.995652174	0.004347826	0	0.008657845	0.008657845	0.008657845	18.39382	18	1
18309916|F|0-25:C>T-25:C>T	TGCAGTCCAGACTATGGAGTTAGCTCCACATGAATGATGAAGTCGAAGATAGTACGTGGGCCCACATTG	TGCAGTCCAGACTATGGAGTTAGCTCCACATGAATGATGAAGTCGAAGATAGTACGTGGGCCCACATTG	25:C>T	25	0.8278388	0.004424779	0.995575221	0.004424779	0.995575221	0	0.0088104	0.0088104	0.0088104	42	13.3166	1
19813797|F|0-35:T>C-35:T>C	TGCAGTCCCAAATATATTGTTTGGTCATGACCGGGTCATCGATTTGTGTCTGATAGAACCCATCAAAAC	TGCAGTCCCAAATATATTGTTTGGTCATGACCGGGTCATCGATTTGTGTCTGATAGAACCCATCAAAAC	35:T>C	35	0.7619048	0.995192308	0.004807692	0.995192308	0.004807692	0	0.009569157	0.009569157	0.009569157	13.13502	27	1
18285251|F|0-6:T>C-6:T>C	TGCAGTTGAACTAAATGAGCAAGGTAACATACCAATTGGACATGAGGTCCATGACTTGGCAACGGTCCA	TGCAGTTGAACTAAATGAGCAAGGTAACATACCAATTGGACATGAGGTCCATGACTTGGCAACGGTCCA	6:T>C	6	0.8241758	0.004444444	0.995555556	0.004444444	0.995555556	0	0.008849383	0.008849383	0.008849383	61	29.61719	1
20358491|F|0-26:G>T-26:G>T	TGCAGTCAAGAAAAAGGATCACTATGGAGGTTGGGTGGGCTTCGGCTAGAGAGGGAAATCATTTCACCT	TGCAGTCAAGAAAAAGGATCACTATGGAGGTTGGGTGGGCTTCGGCTAGAGAGGGAAATCATTTCACCT	26:G>T	26	0.8461538	0.995670996	0.004329004	0.995670996	0.004329004	0	0.008620528	0.008620528	0.008620528	13	24	1
100212970|F|0-16:T>C-16:T>C	TGCAGTCGATATAGCGTCAATTCCCACACCTTTTTTTATTCATTCTCTTGTACCACGACCTGTGTCTAG	TGCAGTCGATATAGCGTCAATTCCCACACCTTTTTTTATTCATTCTCTTGTACCACGACCTGTGTCTAG	16:T>C	16	0.8131868	0.995495495	0.004504505	0.995495495	0.004504505	0	0.008968428	0.008968428	0.008968428	6.82283	5	1
20341892|F|0-32:T>C-32:T>C	TGCAGTCGATATAGCATCAATTCCCGCACCTTTTTTTATTCATTCTCTTGTACCACGACCTGTGTCTAG	TGCAGTCGATATAGCATCAATTCCCGCACCTTTTTTTATTCATTCTCTTGTACCACGACCTGTGTCTAG	32:T>C	32	0.7948718	0.995391705	0.004608295	0.995391705	0.004608295	0	0.009174117	0.009174117	0.009174117	6.99603	25	1
20356216|F|0-26:A>C-26:A>C	TGCAGTCGCCATGTTTTATGGACTCTAACCGTCAGTTTATGTAACACCTTGAGCCAATAATTGGTTTGG	TGCAGTCGCCATGTTTTATGGACTCTAACCGTCAGTTTATGTAACACCTTGAGCCAATAATTGGTTTGG	26:A>C	26	0.8681319	0.004219409	0.995780591	0.004219409	0.995780591	0	0.008403212	0.008403212	0.008403212	95	32.96269	1
20336532|F|0-40:A>G-40:A>G	TGCAGTCGTGCAACATGATCTCCACTCACCTGAAACACTCAATTAGTCTGATTCCAGTTTTTTTTCATA	TGCAGTCGTGCAACATGATCTCCACTCACCTGAAACACTCAATTAGTCTGATTCCAGTTTTTTTTCATA	40:A>G	40	0.7619048	0.995192308	0.004807692	0.995192308	0.004807692	0	0.009569157	0.009569157	0.009569157	15.57447	11	1
18220770|F|0-46:T>G-46:T>G	TGCAGTCTCGAAACTCACGCTTGACTTCATTCCTAAACTCACTAGCTTAGCTCCACCAGCTTGACTTCA	TGCAGTCTCGAAACTCACGCTTGACTTCATTCCTAAACTCACTAGCTTAGCTCCACCAGCTTGACTTCA	46:T>G	46	0.985348	0.003717472	0.996282528	0.003717472	0.996282528	0	0.007407305	0.007407305	0.007407305	272	81.82803	1
18304176|F|0-46:A>G-46:A>G	TGCAGTCTCTAAAATATTTTTTCCCTTTGTGATCTCGCCATTTCCCAGTGGAAAGCCATTAGCCAAACA	TGCAGTCTCTAAAATATTTTTTCCCTTTGTGATCTCGCCATTTCCCAGTGGAAAGCCATTAGCCAAACA	46:A>G	46	0.8058608	0.004545455	0.995454545	0.004545455	0.995454545	0	0.009049587	0.009049587	0.009049587	59	15.03187	1
100213019|F|0-64:A>G-64:A>G	TGCAGTCTCTGCATTAGAGAAGCGTTATTCACTAGGTCATTATTGTTATTCCTCACTGTGAACCAACAA	TGCAGTCTCTGCATTAGAGAAGCGTTATTCACTAGGTCATTATTGTTATTCCTCACTGTGAACCAACAA	64:A>G	64	0.8424908	0.995652174	0.008695652	0.991304348	0.004347826	0.004347826	0.008657845	0.017240076	0.01294896	5.66791	3	1
100213038|F|0-50:G>A-50:G>A	TGCAGTCTGCAAGATCTAGTGTTCGCATGTTCTCTGGATGCATTTCTTGGGAGAACTTTTTTCCTTGTT	TGCAGTCTGCAAGATCTAGTGTTCGCATGTTCTCTGGATGCATTTCTTGGGAGAACTTTTTTCCTTGTT	50:G>A	50	0.9267399	0.003952569	0.996047431	0.003952569	0.996047431	0	0.007873893	0.007873893	0.007873893	26	12.47297	1
19816236|F|0-19:T>C-19:T>C	TGCAGTCTTCAAATAATTCTCCATACAAACACCGTAATCGGATACCCAACAGCTGGAGAGGCTAAAAGA	TGCAGTCTTCAAATAATTCTCCATACAAACACCGTAATCGGATACCCAACAGCTGGAGAGGCTAAAAGA	19:T>C	19	0.8058608	0.990909091	0.009090909	0.990909091	0.009090909	0	0.018016529	0.018016529	0.018016529	9.60081	2.5	1
100213065|F|0-37:G>A-37:G>A	TGCAGTCTTCCTGTGAGCGCAAGCATCAGAAACGCAAGTAACAGCAACGAAACTGGCGATCGGATCGCC	TGCAGTCTTCCTGTGAGCGCAAGCATCAGAAACGCAAGTAACAGCAACGAAACTGGCGATCGGATCGCC	37:G>A	37	0.8131868	0.004504505	0.995495495	0.004504505	0.995495495	0	0.008968428	0.008968428	0.008968428	11	9.13043	1
18275597|F|0-42:G>C-42:G>C	TGCAGTCTTTGTCGTGATTTTGTGAGAACTGATGTTTGTTCCGTCTTAGATAATGAGGAAAAATATAGA	TGCAGTCTTTGTCGTGATTTTGTGAGAACTGATGTTTGTTCCGTCTTAGATAATGAGGAAAAATATAGA	42:G>C	42	0.8534799	0.008583691	0.995708155	0.004291845	0.991416309	0.004291845	0.017020022	0.008546851	0.012783437	28.5	22.65568	1
20331048|F|0-54:C>A-54:C>A	TGCAGTCTTTTTTGTGGCCCAACGTCGAAAGATCAAACTCAGTCCTCCAGATACCTCTGAATCAATTCC	TGCAGTCTTTTTTGTGGCCCAACGTCGAAAGATCAAACTCAGTCCTCCAGATACCTCTGAATCAATTCC	54:C>A	54	0.9194139	0.996015936	0.003984064	0.996015936	0.003984064	0	0.007936382	0.007936382	0.007936382	9.82034	15	1
18285386|F|0-39:T>A-39:T>A	TGCAGTGAAATGTTTGGCTGATACTGGGAAGGAACGACCTTCCATGGTTGATGTGGTTCGGAACCTTAC	TGCAGTGAAATGTTTGGCTGATACTGGGAAGGAACGACCTTCCATGGTTGATGTGGTTCGGAACCTTAC	39:T>A	39	0.8498168	0.00862069	0.995689655	0.004310345	0.99137931	0.004310345	0.017092747	0.008583532	0.012838139	8	8.33585	1
100213111|F|0-48:C>T-48:C>T	TGCAGTGAAGATTGTAATGTAAATGAGTCACATATAAGAGAATAGAGACGTATAAGAAACTAAGACTGC	TGCAGTGAAGATTGTAATGTAAATGAGTCACATATAAGAGAATAGAGACGTATAAGAAACTAAGACTGC	48:C>T	48	0.8608059	0.012765957	0.991489362	0.008510638	0.987234043	0.004255319	0.025205976	0.016876415	0.021041195	18.66667	11.92989	1
18293397|F|0-35:A>C-35:A>C	TGCAGTGAGAAAGTATCTTGTAATCTCTTCAAGATAATGTATATAGCTAATTCTCACAAACTTCCACTG	TGCAGTGAGAAAGTATCTTGTAATCTCTTCAAGATAATGTATATAGCTAATTCTCACAAACTTCCACTG	35:A>C	35	0.8131868	0.004504505	0.995495495	0.004504505	0.995495495	0	0.008968428	0.008968428	0.008968428	39	26.4031	1
18264184|F|0-14:C>A-14:C>A	TGCAGTGAGTACTTCTAATGCTTTTTCTTATTCTAATATAGTTACATAAGAAGCGAGGGTTGGGTTCAT	TGCAGTGAGTACTTCTAATGCTTTTTCTTATTCTAATATAGTTACATAAGAAGCGAGGGTTGGGTTCAT	14:C>A	14	0.8974359	0.995918367	0.004081633	0.995918367	0.004081633	0	0.008129946	0.008129946	0.008129946	50.38676	29	1
18251634|F|0-16:A>C-16:A>C	TGCAGTGCATAACAACAAGTCCGACGTCACGCTCAGTTACTTGCGATCGAATGGAATTGCTTCAGAAAC	TGCAGTGCATAACAACAAGTCCGACGTCACGCTCAGTTACTTGCGATCGAATGGAATTGCTTCAGAAAC	16:A>C	16	0.8351648	0.004385965	0.995614035	0.004385965	0.995614035	0	0.008733456	0.008733456	0.008733456	83	27.50575	1
100213195|F|0-68:A>T-68:A>T	TGCAGTGCGCTTGTCAACAGCAAGTGGTTCTTCAACTGATTGAGTTCCAGGAGAGTTTCATCCTAGTCA	TGCAGTGCGCTTGTCAACAGCAAGTGGTTCTTCAACTGATTGAGTTCCAGGAGAGTTTCATCCTAGTCA	68:A>T	68	0.8168498	0.995515695	0.00896861	0.99103139	0.004484305	0.004484305	0.008928392	0.017776348	0.01335237	18.4252	9	1
20358643|F|0-7:C>G-7:C>G	TGCAGTGCTCTTTGGGGAGAAGCCAACAAGGAGCCTTGGAGAGGTGAAGAGAGAGGCAGCATTGGAAGA	TGCAGTGCTCTTTGGGGAGAAGCCAACAAGGAGCCTTGGAGAGGTGAAGAGAGAGGCAGCATTGGAAGA	7:C>G	7	0.7985348	0.995412844	0.004587156	0.995412844	0.004587156	0	0.009132228	0.009132228	0.009132228	14.65447	3	1
100213204|F|0-49:G>T-49:G>T	TGCAGTTCTGGCATCACGTTGTGGTATAAAGAGTGAACGATTTGGTGGTGTATGTAGACCATTGACATG	TGCAGTTCTGGCATCACGTTGTGGTATAAAGAGTGAACGATTTGGTGGTGTATGTAGACCATTGACATG	49:G>T	49	0.8644689	0.995762712	0.004237288	0.995762712	0.004237288	0	0.008438667	0.008438667	0.008438667	14.34066	3	1
18237877|F|0-16:A>C-16:A>C	TGCAGTGGAAGAGATTAGCTTTTGGCATATGGGCTTGATCCATCCCGAGTAGCGCAGCATTGTAGCGTG	TGCAGTGGAAGAGATTAGCTTTTGGCATATGGGCTTGATCCATCCCGAGTAGCGCAGCATTGTAGCGTG	16:A>C	16	0.974359	0.003759398	0.996240602	0.003759398	0.996240602	0	0.007490531	0.007490531	0.007490531	60	54.68051	1
100213232|F|0-22:A>G-22:A>G	TGCAGTGGCCACTGTGAGCTCGATGACCCAGTCGTCTCTTTGGCGTCTGGTGAGGACAGGCGCGACAAG	TGCAGTGGCCACTGTGAGCTCGATGACCCAGTCGTCTCTTTGGCGTCTGGTGAGGACAGGCGCGACAAG	22:A>G	22	0.8424908	0.995652174	0.004347826	0.995652174	0.004347826	0	0.008657845	0.008657845	0.008657845	5.76604	4	1
18304393|F|0-34:T>C-34:T>C	TGCAGTGTTATACGGAGTTTATTATGATGCAATATGTCCATTGATTTGACTCATAAGAATTCTCTCCAG	TGCAGTGTTATACGGAGTTTATTATGATGCAATATGTCCATTGATTTGACTCATAAGAATTCTCTCCAG	34:T>C	34	0.8717949	0.995798319	0.004201681	0.995798319	0.004201681	0	0.008368053	0.008368053	0.008368053	35.65455	102	1
100213327|F|0-7:T>A-7:T>A	TGCAGTTTGTGAGCCTTGTAGAGACAGAGATCCCAGCCAGCCCAATACATTAGCAAGAATAGTGACCCA	TGCAGTTTGTGAGCCTTGTAGAGACAGAGATCCCAGCCAGCCCAATACATTAGCAAGAATAGTGACCCA	7:T>A	7	0.7948718	0.004608295	0.995391705	0.004608295	0.995391705	0	0.009174117	0.009174117	0.009174117	34	21.18952	1
100213335|F|0-27:G>T-27:G>T	TGCAGTTACCTTTAAATACATCTATATGTACCTTTTACTTATATTTGATTTCAGATTTATCATTGAACG	TGCAGTTACCTTTAAATACATCTATATGTACCTTTTACTTATATTTGATTTCAGATTTATCATTGAACG	27:G>T	27	0.7948718	0.004608295	0.995391705	0.004608295	0.995391705	0	0.009174117	0.009174117	0.009174117	15	14.88353	1
18285748|F|0-39:A>T-39:A>T	TGCAGTTATAAATATATAATAACAACGGTTCTTGTAATTATCGTTTTGACTTATGTTTTTACAGATCGG	TGCAGTTATAAATATATAATAACAACGGTTCTTGTAATTATCGTTTTGACTTATGTTTTTAC	39:A>T	39	0.7545788	0.995145631	0.004854369	0.995145631	0.004854369	0	0.009661608	0.009661608	0.009661608	13.0339	5	1
18276004|F|0-22:T>G-22:T>G	TGCAGTTATGTTGGGCAACTCATTTTAGGTCAACAAGTCATCACCTGCCAAGTTTATCTAGAATAGGAA	TGCAGTTATGTTGGGCAACTCATTTTAGGTCAACAAGTCATCACCTGCCAAGTTTATCTAGAATAGGAA	22:T>G	22	0.7582418	0.985507246	0.033816425	0.966183575	0.014492754	0.019323671	0.028565427	0.065345749	0.046955588	11.51293	2.57143	1
18299963|F|0-54:T>C-54:T>C	TGCAGTTATTAGAAGTTTCTCTCATGCGGTATTTTGTGATTTTGTGTTTATTCTTTGGCCTTCCAACGA	TGCAGTTATTAGAAGTTTCTCTCATGCGGTATTTTGTGATTTTGTGTTTATTCTTTGGCCTTCCAACGA	54:T>C	54	0.952381	0.007692308	0.996153846	0.003846154	0.992307692	0.003846154	0.015266272	0.007662722	0.011464497	60.5	34.375	1
18251878|F|0-23:C>T-23:C>T	TGCAGTTCATATAGTCACAGCACCTTTACACTAGGCAATATTCTCAAGCTATCGTCGTTTTGTGCTAAA	TGCAGTTCATATAGTCACAGCACCTTTACACTAGGCAATATTCTCAAGCTATCGTCGTTTTGTGCTAAA	23:C>T	23	0.7582418	0.995169082	0.009661836	0.990338164	0.004830918	0.004830918	0.00961516	0.019136969	0.014376065	26.47234	7	1
100213426|F|0-26:T>C-26:T>C	TGCAGTTCCACTGAACCACATCCTCATATCCAAACATGTCCCCTTCTCACATGAAAGATCACATCTAGA	TGCAGTTCCACTGAACCACATCCTCATATCCAAACATGTCCCCTTCTCACATGAAAGATCACATCTAGA	26:T>C	26	0.7728938	0.004739336	0.995260664	0.004739336	0.995260664	0	0.00943375	0.00943375	0.00943375	8	4.7384	1
100213427|F|0-38:C>T-38:C>T	TGCAGTTCCACTGGACCACAGCCTCACATCCAAACATGCCCCCTTCTCACATGAAAGATCACATCTAGA	TGCAGTTCCACTGGACCACAGCCTCACATCCAAACATGCCCCCTTCTCACATGAAAGATCACATCTAGA	38:C>T	38	0.7728938	0.004739336	0.995260664	0.004739336	0.995260664	0	0.00943375	0.00943375	0.00943375	19	4.7384	1
20348095|F|0-12:C>G-12:C>G	TGCAGTTCTCACCCTTCACCCTTCGTAGACCTTTTCGTTTCCTCTTTTCCAAATTCATGTACTTGAGAG	TGCAGTTCTCACCCTTCACCCTTCGTAGACCTTTTCGTTTCCTCTTTTCCAAATTCATGTACTTGAGAG	12:C>G	12	0.8424908	0.995652174	0.004347826	0.995652174	0.004347826	0	0.008657845	0.008657845	0.008657845	21.23755	67	1
18277012|F|0-66:C>A-66:C>A	TGCAGTTCTTCTTCCTGGAGGCCACGAGTCGATGCTGCTGGCTCCGTGGCCATTACAACAATATTACAG	TGCAGTTCTTCTTCCTGGAGGCCACGAGTCGATGCTGCTGGCTCCGTGGCCATTACAACAATATTACAG	66:C>A	66	0.8058608	0.995454545	0.004545455	0.995454545	0.004545455	0	0.009049587	0.009049587	0.009049587	19.48988	11	1
18251945|F|0-18:C>G-18:C>G	TGCAGTTCTTTGTGACTCCTCATTTAGTGTTTATCCTTCAACTTAGCTTTGTCACATGCTGTACAAATA	TGCAGTTCTTTGTGACTCCTCATTTAGTGTTTATCCTTCAACTTAGCTTTGTCACATGCTGTACAAATA	18:C>G	18	0.7985348	0.990825688	0.013761468	0.986238532	0.009174312	0.004587156	0.018180288	0.02714418	0.022662234	8.48148	5.66667	1
18251945|F|0-48:T>G-48:T>G	TGCAGTTCTTTGTGACTCGTCATTTAGTGTTTATCCTTCAACTTAGCTTTGTCACATGCTGTACAAATA	TGCAGTTCTTTGTGACTCGTCATTTAGTGTTTATCCTTCAACTTAGCTTTGTCACATGCTGTACAAATA	48:T>G	48	0.8205128	0.995535714	0.004464286	0.995535714	0.004464286	0	0.008888712	0.008888712	0.008888712	29.47082	6	1
18264646|F|0-19:C>A-19:C>A	TGCAGTTGATCATGAAACTCCACTCTAGTACAGGTGTTGTCGTGGGCTTCTCTGCTTCTCTGCTTGTAT	TGCAGTTGATCATGAAACTCCACTCTAGTACAGGTGTTGTCGTGGGCTTCTCTGCTTCTCTGCTTGTAT	19:C>A	19	0.970696	0.003773585	0.996226415	0.003773585	0.996226415	0	0.00751869	0.00751869	0.00751869	98	48.03909	1
18220994|F|0-47:A>T-47:A>T	TGCAGTTGATGATAGCATTCAACGTGCTTTAGTTGTTGGAGACTACAAGGGAGCTGTTCTACAATGCAT	TGCAGTTGATGATAGCATTCAACGTGCTTTAGTTGTTGGAGACTACAAGGGAGCTGTTCTACAATGCAT	47:A>T	47	0.8095238	0.995475113	0.004524887	0.995475113	0.004524887	0	0.009008825	0.009008825	0.009008825	17.02344	15	1
20331300|F|0-11:G>C-11:G>C	TGCAGTTGCTTGAGACTGCTGCTCCAACAATATTTATTACTGAAGTCAACCATAGTTTCCTACCATCAC	TGCAGTTGCTTGAGACTGCTGCTCCAACAATATTTATTACTGAAGTCAACCATAGTTTCCTACCATCAC	11:G>C	11	0.8315018	0.995594714	0.004405286	0.995594714	0.004405286	0	0.00877176	0.00877176	0.00877176	17.4	23	1
18221018|F|0-18:C>G-18:C>G	TGCAGTTGGGAGTCCCTGCTGACAGAGAACAATATATACATCGGCTGGGTAGAACTGGTCGGAAAGGCC	TGCAGTTGGGAGTCCCTGCTGACAGAGAACAATATATACATCGGCTGGGTAGAACTGGTCGGAAAGGCC	18:C>G	18	0.8791209	0.995833333	0.008333333	0.991666667	0.004166667	0.004166667	0.008298611	0.016527778	0.012413194	17.56071	5.5	1
20352360|F|0-32:G>T-32:G>T	TGCAGTTGTGTGTATGTATTAGAGCAAGTCACGGAATTGATTTTGTTGTTTTAGTGGTATCTCTCATTA	TGCAGTTGTGTGTATGTATTAGAGCAAGTCACGGAATTGATTTTGTTGTTTTAGTGGTATCTCTCATTA	32:G>T	32	0.8351648	0.004385965	0.995614035	0.004385965	0.995614035	0	0.008733456	0.008733456	0.008733456	59	29.04943	1
100213635|F|0-19:A>T-19:A>T	TGCAGTTTAAGAAAGATGAAGTTTTGCTTTATGATCTTGGTAGTACACACGGAACATTCATCAACAAAA	TGCAGTTTAAGAAAGATGAAGTTTTGCTTTATGATCTTGGTAGTACACACGGAACATTCATCAACAAAA	19:A>T	19	0.8644689	0.995762712	0.008474576	0.991525424	0.004237288	0.004237288	0.008438667	0.016805516	0.012622091	20.45652	17.5	1
20326534|F|0-38:C>T-38:C>T	TGCAGTTTCATTTGTAAAAGCATTTCAAACTCTATTATCGAAGATGGAACTTCTTTGAACTCGTTATAC	TGCAGTTTCATTTGTAAAAGCATTTCAAACTCTATTATCGAAGATGGAACTTCTTTGAACTCGTTATAC	38:C>T	38	0.7728938	0.995260664	0.004739336	0.995260664	0.004739336	0	0.00943375	0.00943375	0.00943375	22.88066	83	1
18252061|F|0-57:C>A-57:C>A	TGCAGTTTCCAGGCTCCAATCACTGGGACCAAGTTTGCAAATCTTCATGTTGAAGAACACAAGGCACAA	TGCAGTTTCCAGGCTCCAATCACTGGGACCAAGTTTGCAAATCTTCATGTTGAAGAACACAAGGCACAA	57:C>A	57	0.8058608	0.004545455	0.995454545	0.004545455	0.995454545	0	0.009049587	0.009049587	0.009049587	69	29.39759	1
18225988|F|0-17:C>T-17:C>T	TGCAGTTTGAAATGAGACATTTCTTGTACACATTCCTATGCATCTTTGTAAGCATTATCATGTAAAATA	TGCAGTTTGAAATGAGACATTTCTTGTACACATTCCTATGCATCTTTGTAAGCATTATCATGTAAAATA	17:C>T	17	0.8278388	0.995575221	0.004424779	0.995575221	0.004424779	0	0.0088104	0.0088104	0.0088104	35.36434	88	1
100213704|F|0-45:C>T-45:C>T	TGCAGTTTGCTGTGTGTTTTGTTTTGTTGCCTTTGTTCACAATTGCTGTTTCACTCATCTAGTGTTTGG	TGCAGTTTGCTGTGTGTTTTGTTTTGTTGCCTTTGTTCACAATTGCTGTTTCACTCATCTAGTGTTTGG	45:C>T	45	0.8278388	0.995575221	0.004424779	0.995575221	0.004424779	0	0.0088104	0.0088104	0.0088104	5.06792	4	1
18310141|F|0-42:C>T-42:C>T	TGCAGTTTGTCTCCTCTTTGCTATGTAATTTCAGATTGCAGACTCATATCTATCCACACTATATAAGTT	TGCAGTTTGTCTCCTCTTTGCTATGTAATTTCAGATTGCAGACTCATATCTATCCACACTATATAAGTT	42:C>T	42	0.8827839	0.995850622	0.008298755	0.991701245	0.004149378	0.004149378	0.008264321	0.016459772	0.012362046	38.70609	56	1
100213722|F|0-68:A>C-68:A>C	TGCAGTTTTAGTTCATTATTATCTGTTACACATCATTTTACTTGACATGGATGAGAACTAAAGCCTTGA	TGCAGTTTTAGTTCATTATTATCTGTTACACATCATTTTACTTGACATGGATGAGAACTAAAGCCTTGA	68:A>C	68	0.7509158	0.004878049	0.995121951	0.004878049	0.995121951	0	0.009708507	0.009708507	0.009708507	11	5.46875	1
100213762|F|0-64:A>G-64:A>G	TGCAGTTTTTCTGGAATAAGAAGTTTGTTTTCATAGCACAAGCTTGGGCAAGTCTGTGGTATTCAAATA	TGCAGTTTTTCTGGAATAAGAAGTTTGTTTTCATAGCACAAGCTTGGGCAAGTCTGTGGTATTCAAATA	64:A>G	64	0.9413919	0.007782101	0.992217899	0.007782101	0.992217899	0	0.01544308	0.01544308	0.01544308	35.5	18.3311	1
100213766|F|0-34:A>C-34:A>C	TGCAGTTTTTGGATGCAAGCATTCCATTCTGACTATTATTACATCCAAATTTTGGGTTACTTTGCAGGG	TGCAGTTTTTGGATGCAAGCATTCCATTCTGACTATTATTACATCCAAATTTTGGGTTACTTTGCAGGG	34:A>C	34	0.9413919	0.996108949	0.003891051	0.996108949	0.003891051	0	0.007751821	0.007751821	0.007751821	8.36545	4	1
18249843|F|0-61:C>T-61:C>T	TGCAGCTCCTGATGAGTGTGAACAAAAAGATTTACATAGAGATTCTGAGTGTAACAAACTCCTGGCTGG	TGCAGCTCCTGATGAGTGTGAACAAAAAGATTTACATAGAGATTCTGAGTGTAACAAACTCCTGGCTGG	61:C>T	61	0.8791209	0.995833333	0.008333333	0.991666667	0.004166667	0.004166667	0.008298611	0.016527778	0.012413194	34.23843	26	1
18272047|F|0-30:C>G-30:C>G	TGCAGATCAGGCTCCCGCACAAGACGACGACGACAAGAGCTCAGAGGCTGCTCCAATGGATATTTGATC	TGCAGATCAGGCTCCCGCACAAGACGACGACGACAAGAGCTCAGAGGCTGCTCCAATGGATATTTGATC	30:C>G	30	0.7582418	0.009661836	0.990338164	0.009661836	0.990338164	0	0.019136969	0.019136969	0.019136969	63	21.38865	1
18250141|F|0-13:G>A-13:G>A	TGCAGCTTTTACAGCCATCATGAAAACCAACGAGGAAGGAAGTATGATAGATCGTGACCTTCTTATTAC	TGCAGCTTTTACAGCCATCATGAAAACCAACGAGGAAGGAAGTATGATAGATCGTGACCTTCTTATTAC	13:G>A	13	0.7619048	0.995192308	0.004807692	0.995192308	0.004807692	0	0.009569157	0.009569157	0.009569157	28.05462	23	1
18298718|F|0-47:A>T-47:A>T	TGCAGGAGATTTCTAATCAAGAAGGAAAAGCTTGACCCATAGGGTAGAGTCTACCTATTTTACAGATCG	TGCAGGAGATTTCTAATCAAGAAGGAAAAGCTTGACCCATAGGGTAGAGTCTACCTATTTTAC	47:A>T	47	0.8461538	0.995670996	0.004329004	0.995670996	0.004329004	0	0.008620528	0.008620528	0.008620528	41.43494	75	1
100214912|F|0-63:G>A-63:G>A	TGCAGTATTTGGTGGGTTCCATGTCCCATTGTTTGTAGTCGCTACCAACATTCTAATAAAAACGTTTTA	TGCAGTATTTGGTGGGTTCCATGTCCCATTGTTTGTAGTCGCTACCAACATTCTAATAAAAACGTTTTA	63:G>A	63	0.7619048	0.004807692	0.995192308	0.004807692	0.995192308	0	0.009569157	0.009569157	0.009569157	13	9.98745	1
18275453|F|0-16:G>A-16:G>A	TGCAGTCCCTTTACATGATACAGACACTCATGAAGATTTTCTAAACAGTCAAATTCGTAAGGTACGTGT	TGCAGTCCCTTTACATGATACAGACACTCATGAAGATTTTCTAAACAGTCAAATTCGTAAGGTACGTGT	16:G>A	16	0.8424908	0.995652174	0.004347826	0.995652174	0.004347826	0	0.008657845	0.008657845	0.008657845	20.77985	7	1
20351534|F|0-23:G>T-23:G>T	TGCAGTCTATGGCTCCATTTTTTGCATGCACCACTCAAAGTGGAGAGAGAGGTTGCCAGGTGATCCTCA	TGCAGTCTATGGCTCCATTTTTTGCATGCACCACTCAAAGTGGAGAGAGAGGTTGCCAGGTGATCCTCA	23:G>T	23	0.8571429	0.995726496	0.004273504	0.995726496	0.004273504	0	0.008510483	0.008510483	0.008510483	25.41636	6	1
18293372|F|0-66:A>G-66:A>G	TGCAGTGAACTAACTGGGATGTTTTGTAAAGACTTTTGTGTCATCATCATGATTGCCTGTAATGAAATG	TGCAGTGAACTAACTGGGATGTTTTGTAAAGACTTTTGTGTCATCATCATGATTGCCTGTAATGAAATG	66:A>G	66	0.7948718	0.995391705	0.059907834	0.940092166	0.004608295	0.055299539	0.009174117	0.112637771	0.060905944	28.1753	6.76923	0.985714
18285649|F|0-67:C>A-67:C>A	TGCAGTGTCAAAAAGTAACGAAGGGGGATTAGGTGGAAGACCCAACTGCAACCTGCAAGGACTTTTACA	TGCAGTGTCAAAAAGTAACGAAGGGGGATTAGGTGGAAGACCCAACTGCAACCTGCAAGGACTTTTACA	67:C>A	67	0.8241758	0.995555556	0.004444444	0.995555556	0.004444444	0	0.008849383	0.008849383	0.008849383	28.49804	7	1
100215057|F|0-53:G>T-53:G>T	TGCAGTTAAAAGAAGTGCAACTAATATACTGTCAGTTTATTAGTGAAGTATAAGTTTGACAAAGCTATA	TGCAGTTAAAAGAAGTGCAACTAATATACTGTCAGTTTATTAGTGAAGTATAAGTTTGACAAAGCTATA	53:G>T	53	0.8278388	0.004424779	0.995575221	0.004424779	0.995575221	0	0.0088104	0.0088104	0.0088104	50	30.36538	1
100215062|F|0-24:C>T-24:C>T	TGCAGTTAAAGCCTTTATTTCTTTCGCAATGATCACCCAAAACATTTTGCTTTTGATATGTTGTTGAAC	TGCAGTTAAAGCCTTTATTTCTTTCGCAATGATCACCCAAAACATTTTGCTTTTGATATGTTGTTGAAC	24:C>T	24	0.7802198	0.009389671	0.995305164	0.004694836	0.990610329	0.004694836	0.018603011	0.009345588	0.0139743	18	11.48571	1
18264512|F|0-31:C>T-31:C>T	TGCAGTTATGTCTTTCTTTCACCTTCTTTCTCGTGAGAATTCTAAACAAAATGAATTGCTAATTACAGA	TGCAGTTATGTCTTTCTTTCACCTTCTTTCTCGTGAGAATTCTAAACAAAATGAATTGCTAATTACAGA	31:C>T	31	0.7619048	0.009615385	1	0	0.990384615	0.009615385	0.019045858	0	0.009522929	34.5	32.18595	1
18276401|F|0-10:G>T-10:G>T	TGCAGTTTTGGCACTGAGCAGACACATGTATCTCTCTATCTGACGGCAGTCTCTTCTCTCTCTCGTCTT	TGCAGTTTTGGCACTGAGCAGACACATGTATCTCTCTATCTGACGGCAGTCTCTTCTCTCTCTCGTCTT	10:G>T	10	0.7985348	0.995412844	0.004587156	0.995412844	0.004587156	0	0.009132228	0.009132228	0.009132228	17.81855	30	1
18276401|F|0-40:T>C-40:T>C	TGCAGTTTTGGCACTGAGCAGACACATGTATCTCTCTATCTGACGGCAGTCTCTTCTCTCTCTCGTCTT	TGCAGTTTTGGCACTGAGCAGACACATGTATCTCTCTATCTGACGGCAGTCTCTTCTCTCTCTCGTCTT	40:T>C	40	0.7985348	0.995412844	0.004587156	0.995412844	0.004587156	0	0.009132228	0.009132228	0.009132228	17.81855	8	1
18300759|F|0-10:C>G-10:C>G	TGCAGATAAACGTCCACCTGTGGAGCAAGATGTTTATGAATTTACAGATCGGAAGAGCGGTTCAGCAGG	TGCAGATAAACGTCCACCTGTGGAGCAAGATGTTTATGAATTTAC	10:C>G	10	0.8937729	0.004098361	0.995901639	0.004098361	0.995901639	0	0.008163128	0.008163128	0.008163128	55	54.77352	1
18255308|F|0-33:G>T-33:G>T	TGCAGATTTTGATGAGACACACACATGTTAGCAGCAATCATTACAGATCGGAAGAGCGGTTCAGCAGGA	TGCAGATTTTGATGAGACACACACATGTTAGCAGCAATCATTAC	33:G>T	33	0.8241758	0.995555556	0.004444444	0.995555556	0.004444444	0	0.008849383	0.008849383	0.008849383	41.17692	99	1
18295319|F|0-29:A>T-29:A>T	TGCAGCTTCTCTGTCGATTCAGTGAACTGAGCTCTCGTTCATTACAGATCGGAAGAGCGGTTCAGCAGG	TGCAGCTTCTCTGTCGATTCAGTGAACTGAGCTCTCGTTCATTAC	29:A>T	29	0.7802198	0.009389671	0.995305164	0.004694836	0.990610329	0.004694836	0.018603011	0.009345588	0.0139743	43	31.82305	1
18268707|F|0-21:C>T-21:C>T	TGCAGGTATGTGTGATAAGCACCAATAGCTATCTGCGACTAAAAATATCAGTTTTACAGATCGGAAGAG	TGCAGGTATGTGTGATAAGCACCAATAGCTATCTGCGACTAAAAATATCAGTTTTAC	21:C>T	21	0.7692308	0.995238095	0.004761905	0.995238095	0.004761905	0	0.009478458	0.009478458	0.009478458	30.56466	97	1
18244325|F|0-45:T>G-45:T>G	TGCAGGTTGCATTTGAGGCATACAACAAATATTAGGAATGTGGTTTATATGAAGTATTACAGATCGGAA	TGCAGGTTGCATTTGAGGCATACAACAAATATTAGGAATGTGGTTTATATGAAGTATTAC	45:T>G	45	0.7765568	0.004716981	0.995283019	0.004716981	0.995283019	0	0.009389462	0.009389462	0.009389462	95	29.96653	1
18257160|F|0-16:C>G-16:C>G	TGCAGTAAAATTGTGCCGGTCTTTGACTGAATCTGATTTTTACAGATCGGAAGAGCGGTTCAGCAGGAA	TGCAGTAAAATTGTGCCGGTCTTTGACTGAATCTGATTTTTAC	16:C>G	16	0.7692308	0.99047619	0.014285714	0.985714286	0.00952381	0.004761905	0.018866213	0.028163265	0.023514739	32.6157	107.33333	1
18268881|F|0-10:G>A-10:G>A	TGCAGTAAAGGTCTTTTTTTGGTGATGAACACAAGTATCTATTACAGATCGGAAGAGCGGTTCAGCAGG	TGCAGTAAAGGTCTTTTTTTGGTGATGAACACAAGTATCTATTAC	10:G>A	10	0.8131868	0.995495495	0.004504505	0.995495495	0.004504505	0	0.008968428	0.008968428	0.008968428	32.15447	26	1
18295714|F|0-27:A>T-27:A>T	TGCAGTCAACACTTATGTAGCGGGCAGATACAATTCATTACAGATCGGAAGAGCGGTTCAGCAGGAATG	TGCAGTCAACACTTATGTAGCGGGCAGATACAATTCATTAC	27:A>T	27	0.956044	0.996168582	0.003831418	0.996168582	0.003831418	0	0.007633476	0.007633476	0.007633476	91.70588	44	1
18295726|F|0-18:A>G-18:A>G	TGCAGTCACAGCAGATGGAGTTTCCAAAAAACTTGTACCAAAGAAGAGTGAGATTTTACAGATCGGAAG	TGCAGTCACAGCAGATGGAGTTTCCAAAAAACTTGTACCAAAGAAGAGTGAGATTTTAC	18:A>G	18	0.8864469	0.004132231	0.995867769	0.004132231	0.995867769	0	0.008230312	0.008230312	0.008230312	47	45.75627	1
18270210|F|0-23:T>C-23:T>C	TGCAGTCTGCTTCTCATCGGAAATAACAGTAGCCATGGAAGAAATGCACTTTTACAGATCGGAAGAGCG	TGCAGTCTGCTTCTCATCGGAAATAACAGTAGCCATGGAAGAAATGCACTTTTAC	23:T>C	23	0.7985348	0.009174312	0.995412844	0.004587156	0.990825688	0.004587156	0.018180288	0.009132228	0.013656258	38	33.64228	1
18270207|F|0-50:T>C-50:T>C	TGCAGTCTGCTTCTCATCGGAAACAACAGTAGCCATGGAAGAAATGCACTTTTACAGATCGGAAGAGCG	TGCAGTCTGCTTCTCATCGGAAACAACAGTAGCCATGGAAGAAATGCACTTTTAC	50:T>C	50	0.7985348	0.995412844	0.004587156	0.995412844	0.004587156	0	0.009132228	0.009132228	0.009132228	33.64228	7	1
18257678|F|0-28:G>T-28:G>T	TGCAGTGAGGAGAATAGCAGCTACTAGTGAAAGCAAGTTACATACTTACAGATCGGAAGAGCGGTTCAG	TGCAGTGAGGAGAATAGCAGCTACTAGTGAAAGCAAGTTACATACTTAC	28:G>T	28	0.8498168	0.995689655	0.004310345	0.995689655	0.004310345	0	0.008583532	0.008583532	0.008583532	55.69259	34	1
18244930|F|0-29:G>A-29:G>A	TGCAGTGCTAAAGAAGTGAAATAATCAGAGGTTCAGGTCATATTTTACAGATCGGAAGAGCGGTTCAGC	TGCAGTGCTAAAGAAGTGAAATAATCAGAGGTTCAGGTCATATTTTAC	29:G>A	29	0.8168498	0.004484305	0.995515695	0.004484305	0.995515695	0	0.008928392	0.008928392	0.008928392	106	39.83594	1
18279905|F|0-7:C>T-7:C>T	TGCAGTGCTTACAATAAGTGCCGTGTGGGTAATTACAGATCGGAAGAGCGGTTCAGCAGGAATGCCGAG	TGCAGTGCTTACAATAAGTGCCGTGTGGGTAATTAC	7:C>T	7	0.7728938	0.009478673	0.995260664	0.004739336	0.990521327	0.004739336	0.018777655	0.00943375	0.014105703	38	27.36585	1
18257921|F|0-54:T>A-54:T>A	TGCAGTTAAAAAGAAAAATTCCTTCTAAAAAGAATCGACCAGAAAACTGAAATGTATTACAGATCGGAA	TGCAGTTAAAAAGAAAAATTCCTTCTAAAAAGAATCGACCAGAAAACTGAAATGTATTAC	54:T>A	54	0.8461538	0.004329004	0.995670996	0.004329004	0.995670996	0	0.008620528	0.008620528	0.008620528	55	39.24621	1
18245207|F|0-27:G>A-27:G>A	TGCAGTTGCTCTGGACCTCCATCCCCGGGGCTCCTGGCTTTTAGATATGTTACAGATCGGAAGAGCGGT	TGCAGTTGCTCTGGACCTCCATCCCCGGGGCTCCTGGCTTTTAGATATGTTAC	27:G>A	27	0.8315018	0.995594714	0.004405286	0.995594714	0.004405286	0	0.00877176	0.00877176	0.00877176	24.51923	14	1
18311676|F|0-12:G>C-12:G>C	TGCAGTTTATCCGGCCTGGCAGATCATAGTTTCCAAATTATTACAGATCGGAAGAGCGGTTCAGCAGGA	TGCAGTTTATCCGGCCTGGCAGATCATAGTTTCCAAATTATTAC	12:G>C	12	0.9084249	0.004032258	0.995967742	0.004032258	0.995967742	0	0.008031998	0.008031998	0.008031998	62	43.14737	1
18278594|F|0-9:T>A-9:T>A	TGCAGCCGATAACTCACCCAAAACGCCTTTTACAGATCGGAAGAGCGGTTCAGCAGGAATGCCGAGACC	TGCAGCCGATAACTCACCCAAAACGCCTTTTAC	9:T>A	9	0.7582418	0.004830918	0.995169082	0.004830918	0.995169082	0	0.00961516	0.00961516	0.00961516	48	23.7839	1
18290302|F|0-25:G>T-25:G>T	TGCAGATACTTGTCTGTCATATTTGGAATTTTTTTTGGTGGCATTATGTGTTCATCGATTTGCAAGTTA	TGCAGATACTTGTCTGTCATATTTGGAATTTTTTTTGGTGGCATTATGTGTTCATCGATTTGCAAGTTA	25:G>T	25	0.8717949	0.995798319	0.004201681	0.995798319	0.004201681	0	0.008368053	0.008368053	0.008368053	28.26619	59	1
100217884|F|0-67:G>A-67:G>A	TGCAGCTATCATAATATTGAGTTGTAAATTCAAAAGAACACCCATGTCGATAAAATGACATGATTTTGC	TGCAGCTATCATAATATTGAGTTGTAAATTCAAAAGAACACCCATGTCGATAAAATGACATGATTTTGC	67:G>A	67	0.7765568	0.995283019	0.018867925	0.981132075	0.004716981	0.014150943	0.009389462	0.037023852	0.023206657	24.2625	9.5	1
100217955|F|0-20:G>T-20:G>T	TGCAGGTTTTCCTTTTCTGAGTGGCTTTATGATTTGAATTTTGTTTTTGTTTTGCAGAAAAATAGATGG	TGCAGGTTTTCCTTTTCTGAGTGGCTTTATGATTTGAATTTTGTTTTTGTTTTGCAGAAAAATAGATGG	20:G>T	20	0.7802198	0.990610329	0.014084507	0.985915493	0.009389671	0.004694836	0.018603011	0.027772267	0.023187639	8.58776	2.66667	1
100218053|F|0-21:C>A-21:C>A	TGCAGAAAAGCTGAATGAGGTCCTTTACATTCCTATAGTGATAATTGCTTGCACTAGAGGAACTTTTTG	TGCAGAAAAGCTGAATGAGGTCCTTTACATTCCTATAGTGATAATTGCTTGCACTAGAGGAACTTTTTG	21:C>A	21	0.9047619	0.004048583	0.995951417	0.004048583	0.995951417	0	0.008064384	0.008064384	0.008064384	40	19.98625	1
20312711|F|0-12:C>A-12:C>A	TGCAGAAAAGTTCAGCTCCCCAGTCAAGATATAACATAATCATCCAAAAACAACAGCATAAGTATAAAC	TGCAGAAAAGTTCAGCTCCCCAGTCAAGATATAACATAATCATCCAAAAACAACAGCATAAGTATAAAC	12:C>A	12	0.8388278	0.995633188	0.004366812	0.995633188	0.004366812	0	0.008695486	0.008695486	0.008695486	33.76894	51	1
18280736|F|0-9:C>A-9:C>A	TGCAGAAAGCGTAGATGAAAGTTACTTGATGCGTACTTTGAAAGTCATGATATAGGATTGTATGCTTTT	TGCAGAAAGCGTAGATGAAAGTTACTTGATGCGTACTTTGAAAGTCATGATATAGGATTGTATGCTTTT	9:C>A	9	0.8278388	0.004424779	0.995575221	0.004424779	0.995575221	0	0.0088104	0.0088104	0.0088104	64	32.79693	1
18239677|F|0-22:C>A-22:C>A	TGCAGAAATATTACTAGAAAGACGGTCAAGGCACATAGCTACACCAGTAGCAACTAAAAAAGACCAGTT	TGCAGAAATATTACTAGAAAGACGGTCAAGGCACATAGCTACACCAGTAGCAACTAAAAAAGACCAGTT	22:C>A	22	0.8827839	0.004149378	0.995850622	0.004149378	0.995850622	0	0.008264321	0.008264321	0.008264321	58	25.37906	1
18247570|F|0-58:G>A-58:G>A	TGCAGAAATTTCAATCCAATTGCCCCCAACAATGTTGCAATCAATCATGAATCGAAGAGCAAAAAGAAT	TGCAGAAATTTCAATCCAATTGCCCCCAACAATGTTGCAATCAATCATGAATCGAAGAGCAAAAAGAAT	58:G>A	58	0.8058608	0.995454545	0.004545455	0.995454545	0.004545455	0	0.009049587	0.009049587	0.009049587	16.43137	13	1
18281051|F|0-29:A>G-29:A>G	TGCAGAAGTCATTAGTCACCTCAAAAGCTATATAGCTGCACGATGCCGTGATAAGTAATATAATATCCT	TGCAGAAGTCATTAGTCACCTCAAAAGCTATATAGCTGCACGATGCCGTGATAAGTAATATAATATCCT	29:A>G	29	0.7509158	0.995121951	0.009756098	0.990243902	0.004878049	0.004878049	0.009708507	0.019321832	0.01451517	14.56034	3	1
18271142|F|0-30:A>T-30:A>T	TGCAGAATATGAGACTGAATCCATCCATAAAAGATCGTATCTTCTTTTCTTGTCAATTTGCTCGAGAGT	TGCAGAATATGAGACTGAATCCATCCATAAAAGATCGTATCTTCTTTTCTTGTCAATTTGCTCGAGAGT	30:A>T	30	0.8827839	0.004149378	0.995850622	0.004149378	0.995850622	0	0.008264321	0.008264321	0.008264321	49	35.07857	1
18302108|F|0-17:T>G-17:T>G	TGCAGAATCTACGGCAGTAAAGTATGGACATCGTAGTTTAGCTACATATCTAAGATATAGGAGAAACCT	TGCAGAATCTACGGCAGTAAAGTATGGACATCGTAGTTTAGCTACATATCTAAGATATAGGAGAAACCT	17:T>G	17	0.8754579	0.0041841	0.9958159	0.0041841	0.9958159	0	0.008333187	0.008333187	0.008333187	110	22.93525	1
18289893|F|0-9:A>T-9:A>T	TGCAGACTAACCCAACCAACGAGACAGTCAAAAAGAAATAACGAAACCGATAAAAAGAAGAGAACCAAT	TGCAGACTAACCCAACCAACGAGACAGTCAAAAAGAAATAACGAAACCGATAAAAAGAAGAGAACCAAT	9:A>T	9	0.8424908	0.004347826	0.995652174	0.004347826	0.995652174	0	0.008657845	0.008657845	0.008657845	66	24.26667	1
18289893|F|0-25:A>T-25:A>T	TGCAGACTATCCCAACCAACGAGACAGTCAAAAAGAAATAACGAAACCGATAAAAAGAAGAGAACCAAT	TGCAGACTATCCCAACCAACGAGACAGTCAAAAAGAAATAACGAAACCGATAAAAAGAAGAGAACCAAT	25:A>T	25	0.7545788	0.995145631	0.004854369	0.995145631	0.004854369	0	0.009661608	0.009661608	0.009661608	15.11159	5	1
18289893|F|0-34:T>G-34:T>G	TGCAGACTATCCCAACCAACGAGACAGTCAAAAATAAATAACGAAACCGATAAAAAGAAGAGAACCAAT	TGCAGACTATCCCAACCAACGAGACAGTCAAAAATAAATAACGAAACCGATAAAAAGAAGAGAACCAAT	34:T>G	34	0.8424908	0.995652174	0.004347826	0.995652174	0.004347826	0	0.008657845	0.008657845	0.008657845	24.26667	11	1
18281467|F|0-67:A>G-67:A>G	TGCAGACTTATGCTAAATGATGCATAAGAGCCATCCTTTCTTTGAAGAATTATTGTTAGTTGCTGAGAC	TGCAGACTTATGCTAAATGATGCATAAGAGCCATCCTTTCTTTGAAGAATTATTGTTAGTTGCTGAGAC	67:A>G	67	0.7619048	0.009615385	0.995192308	0.004807692	0.990384615	0.004807692	0.019045858	0.009569157	0.014307507	30	33.61667	1
18235344|F|0-6:G>T-6:G>T	TGCAGAGAACAATGAGAGCGAGAAACCTATCCGGAGGCGTCAAAAGAATGATGCAAGCCCATCTTTAGG	TGCAGAGAACAATGAGAGCGAGAAACCTATCCGGAGGCGTCAAAAGAATGATGCAAGCCCATCTTTAGG	6:G>T	6	0.8168498	0.995515695	0.004484305	0.995515695	0.004484305	0	0.008928392	0.008928392	0.008928392	23.98444	76	1
18281820|F|0-9:T>C-9:T>C	TGCAGATAATAACAAGTATTTTATTTCCGAAAACTGCATCAATAATCAACACAATCTATTTGATCATAA	TGCAGATAATAACAAGTATTTTATTTCCGAAAACTGCATCAATAATCAACACAATCTATTTGATCATAA	9:T>C	9	0.9194139	0.996015936	0.003984064	0.996015936	0.003984064	0	0.007936382	0.007936382	0.007936382	31.38966	60	1
18302492|F|0-17:G>T-17:G>T	TGCAGATACAACTAAGAGGCAATATCAACTGATAAAAAATAGCGATTACTTTTGCTAAAATTCAATTAC	TGCAGATACAACTAAGAGGCAATATCAACTGATAAAAAATAGCGATTACTTTTGCTAAAATTCAATTAC	17:G>T	17	0.9413919	0.003891051	0.996108949	0.003891051	0.996108949	0	0.007751821	0.007751821	0.007751821	85	65.34437	1
20349957|F|0-60:T>A-60:T>A	TGCAGATAGGAAAAGAAAACACTGAAGGAGGACCCAAGTCATGTGTTCTTCAGAAAGGTATCAGATGTT	TGCAGATAGGAAAAGAAAACACTGAAGGAGGACCCAAGTCATGTGTTCTTCAGAAAGGTATCAGATGTT	60:T>A	60	0.8754579	0.9958159	0.0041841	0.9958159	0.0041841	0	0.008333187	0.008333187	0.008333187	40.76534	33	1
18313443|F|0-21:G>A-21:G>A	TGCAGATATAGGCAGAAAAATGCTATTATCATGGAACAGCAGGTCTTTCGGAGTAGAAAAATCCATAAA	TGCAGATATAGGCAGAAAAATGCTATTATCATGGAACAGCAGGTCTTTCGGAGTAGAAAAATCCATAAA	21:G>A	21	0.8388278	0.004366812	0.995633188	0.004366812	0.995633188	0	0.008695486	0.008695486	0.008695486	83	27.38403	1
100218597|F|0-45:G>A-45:G>A	TGCAGCTCATGTCAAGACATTTGGTTTCCTTCTCAGGAATAGTATGGACTTGTGATTCTGAAGTAAATG	TGCAGCTCATGTCAAGACATTTGGTTTCCTTCTCAGGAATAGTATGGACTTGTGATTCTGAAGTAAATG	45:G>A	45	0.8278388	0.991150442	0.013274336	0.986725664	0.008849558	0.004424779	0.017542486	0.026196257	0.021869371	10.352	3	1
18219513|F|0-64:A>G-64:A>G	TGCAGATCTGCATACACATCTAACAGAAAATCAATATGCCCAACATGCTCAAATAAATGGAAATATTAT	TGCAGATCTGCATACACATCTAACAGAAAATCAATATGCCCAACATGCTCAAATAAATGGAAATATTAT	64:A>G	64	0.9267399	0.007905138	0.992094862	0.007905138	0.992094862	0	0.015685294	0.015685294	0.015685294	42.5	30.73469	1
18248637|F|0-9:A>C-9:A>C	TGCAGATGAAACGGAAGGGTTCCATGAAGCCTATCATGATCCTTTCTCAGAATTCCACAAAACCAATCA	TGCAGATGAAACGGAAGGGTTCCATGAAGCCTATCATGATCCTTTCTCAGAATTCCACAAAACCAATCA	9:A>C	9	0.7728938	0.995260664	0.004739336	0.995260664	0.004739336	0	0.00943375	0.00943375	0.00943375	26.19917	76	1
18235756|F|0-48:A>G-48:A>G	TGCAGATGGTAAAATACGATGGTTATCTTTGCATTTTTTTTGGGTTTTATGTTCATGTGTAGTGCAAAT	TGCAGATGGTAAAATACGATGGTTATCTTTGCATTTTTTTTGGGTTTTATGTTCATGTGTAGTGCAAAT	48:A>G	48	0.8021978	0.00456621	0.99543379	0.00456621	0.99543379	0	0.00909072	0.00909072	0.00909072	54	30.68775	1
100218743|F|0-19:A>C-19:A>C	TGCAGATGTCAGAACAAAGATCATCTGATGTTACTGGTGATATCACATAGCAGCAAGCAATATAAAATA	TGCAGATGTCAGAACAAAGATCATCTGATGTTACTGGTGATATCACATAGCAGCAAGCAATATAAAATA	19:A>C	19	0.8571429	0.995726496	0.004273504	0.995726496	0.004273504	0	0.008510483	0.008510483	0.008510483	10.89011	3	1
100218749|F|0-31:C>G-31:C>G	TGCAGATGTTATGACTCTAACATTTGCATGACCCTCAGCATATATGTCAACTATCAACTTCTCGAGCAT	TGCAGATGTTATGACTCTAACATTTGCATGACCCTCAGCATATATGTCAACTATCAACTTCTCGAGCAT	31:C>G	31	0.9084249	0.008064516	0.991935484	0.008064516	0.991935484	0	0.015998959	0.015998959	0.015998959	24	14.91986	1
18260981|F|0-66:A>C-66:A>C	TGCAGATTGTCACGAAGCACCTAAAACAAGATAATGGTAATATTCAATCTTCTAGCAAACCACAGAATG	TGCAGATTGTCACGAAGCACCTAAAACAAGATAATGGTAATATTCAATCTTCTAGCAAACCACAGAATG	66:A>C	66	0.9194139	0.003984064	0.996015936	0.003984064	0.996015936	0	0.007936382	0.007936382	0.007936382	80	25.79592	1
18248842|F|0-19:A>C-19:A>C	TGCAGATTTGGTCCAATGAATTGTATAAATTTCAGGAACATTGAGGAGGATGTTACAGTGGGTATTACC	TGCAGATTTGGTCCAATGAATTGTATAAATTTCAGGAACATTGAGGAGGATGTTACAGTGGGTATTACC	19:A>C	19	0.8241758	0.004444444	0.995555556	0.004444444	0.995555556	0	0.008849383	0.008849383	0.008849383	62	26.53543	1
18282715|F|0-21:A>G-21:A>G	TGCAGCATAAACAAAGGTCCAATGAAATTCTAATAGCATTACAAGTCACAGATTCATAGTACTGATGAA	TGCAGCATAAACAAAGGTCCAATGAAATTCTAATAGCATTACAAGTCACAGATTCATAGTACTGATGAA	21:A>G	21	0.7875458	0.004651163	0.995348837	0.004651163	0.995348837	0	0.009259059	0.009259059	0.009259059	63	25.40161	1
19815448|F|0-46:C>A-46:C>A	TGCAGTATCTTTCCATCAGAATATGCCTGGATTCCATGTCATCAATCTCCCCTCTTCTTCACTATCATC	TGCAGTATCTTTCCATCAGAATATGCCTGGATTCCATGTCATCAATCTCCCCTCTTCTTCACTATCATC	46:C>A	46	0.8058608	0.995454545	0.004545455	0.995454545	0.004545455	0	0.009049587	0.009049587	0.009049587	17.69767	5	1
18219911|F|0-7:T>A-7:T>A	TGCAGCCTCCAAAATATGTTGAATATGGAAAGTATTCTGCGCACCGTGCTCTCCATCCTGTAGTTGCAC	TGCAGCCTCCAAAATATGTTGAATATGGAAAGTATTCTGCGCACCGTGCTCTCCATCCTGTAGTTGCAC	7:T>A	7	0.8241758	0.995555556	0.004444444	0.995555556	0.004444444	0	0.008849383	0.008849383	0.008849383	27.46241	9	1
100219039|F|0-56:A>T-56:A>T	TGCAGCCTTCATCCGAGAAACAACTTCTTCTTTGCTTCTAACATCCATTGTTTCAGACCCTTTCTCTAC	TGCAGCCTTCATCCGAGAAACAACTTCTTCTTTGCTTCTAACATCCATTGTTTCAGACCCTTTCTCTAC	56:A>T	56	0.7765568	0.995283019	0.004716981	0.995283019	0.004716981	0	0.009389462	0.009389462	0.009389462	19.37295	18	1
100219043|F|0-5:C>A-5:C>A	TGCAGCGAGACATATCGTTACTATGACTTGCCATTTTGCTCACCAGGTTATTCGTTTATCCTTACTGTT	TGCAGCGAGACATATCGTTACTATGACTTGCCATTTTGCTCACCAGGTTATTCGTTTATCCTTACTGTT	5:C>A	5	0.8571429	0.995726496	0.004273504	0.995726496	0.004273504	0	0.008510483	0.008510483	0.008510483	12.37037	6	1
18273381|F|0-53:C>T-53:C>T	TGCAGCTAAAAGGAAGTGTCATGATGGCATCTCAAAGACCGCCTTTTCAGAAACATAAAGAAGCTATTT	TGCAGCTAAAAGGAAGTGTCATGATGGCATCTCAAAGACCGCCTTTTCAGAAACATAAAGAAGCTATTT	53:C>T	53	0.8754579	0.9958159	0.0041841	0.9958159	0.0041841	0	0.008333187	0.008333187	0.008333187	38.00364	33	1
18273382|F|0-66:G>T-66:G>T	TGCAGCTAAAAGGAAGTGTCATGATGGCATCTCAAAGACCGCCTTTTCAGAAATATAAAGAAGCTAGCT	TGCAGCTAAAAGGAAGTGTCATGATGGCATCTCAAAGACCGCCTTTTCAGAAATATAAAGAAGCTAGCT	66:G>T	66	0.7802198	0.995305164	0.004694836	0.995305164	0.004694836	0	0.009345588	0.009345588	0.009345588	19.82449	33	1
18274168|F|0-66:C>A-66:C>A	TGCAGGATACTTGAAGAAGTACCACGAGTGAAGTGTGATCTTGAGGAGCTGAAACAACATGTTTTACAG	TGCAGGATACTTGAAGAAGTACCACGAGTGAAGTGTGATCTTGAGGAGCTGAAACAACATGTTTTACAG	66:C>A	66	0.8241758	0.995555556	0.008888889	0.991111111	0.004444444	0.004444444	0.008849383	0.017619753	0.013234568	45.29278	17	1
18280608|F|0-46:T>G-46:T>G	TGCAGGATGGGATCACAGGTTGTCTTCAGAATCCTGTTTTTCATTTTTCTATGTTCTTTCATAACCAAT	TGCAGGATGGGATCACAGGTTGTCTTCAGAATCCTGTTTTTCATTTTTCTATGTTCTTTCATAACCAAT	46:T>G	46	0.7619048	0.995192308	0.004807692	0.995192308	0.004807692	0	0.009569157	0.009569157	0.009569157	20.45902	5	1
18292505|F|0-50:C>A-50:C>A	TGCAGGTAAAACCTGTGGAGGAAATGGGGTCGGAATAGCATAAAAAAGATCCAATGTAGGAGCCAATAT	TGCAGGTAAAACCTGTGGAGGAAATGGGGTCGGAATAGCATAAAAAAGATCCAATGTAGGAGCCAATAT	50:C>A	50	0.9230769	0.003968254	0.996031746	0.003968254	0.996031746	0	0.007905014	0.007905014	0.007905014	77	32.74237	1
20358941|F|0-65:T>C-65:T>C	TGCAGGTAACAAAAGCAAATTCACAGTAATAAACAAAGCAATGTGAAAGTGCTGAAAAGAAACTATGAA	TGCAGGTAACAAAAGCAAATTCACAGTAATAAACAAAGCAATGTGAAAGTGCTGAAAAGAAACTATGAA	65:T>C	65	0.8021978	0.99543379	0.00456621	0.99543379	0.00456621	0	0.00909072	0.00909072	0.00909072	10.96813	5	1
18292549|F|0-66:T>G-66:T>G	TGCAGGTAGGGGCTGAGGAACGGCAATCCGAGTGCCTGAGCTGCGCATTTCCAAGAAGCAGAGCCATCT	TGCAGGTAGGGGCTGAGGAACGGCAATCCGAGTGCCTGAGCTGCGCATTTCCAAGAAGCAGAGCCATCT	66:T>G	66	0.8754579	0.9958159	0.0041841	0.9958159	0.0041841	0	0.008333187	0.008333187	0.008333187	13.33333	27	1
18307345|F|0-19:T>C-19:T>C	TGCAGGTTATGCAACAATTTGAAGCATGTATGTAACATTACCTTATTTATTACCTTCATATCATATGTA	TGCAGGTTATGCAACAATTTGAAGCATGTATGTAACATTACCTTATTTATTACCTTCATATCATATGTA	19:T>C	19	0.9047619	0.008097166	0.995951417	0.004048583	0.991902834	0.004048583	0.016063204	0.008064384	0.012063794	29	17.5193	1
20342851|F|0-33:G>A-33:G>A	TGCAGGTCATGGTTCTTGTTTCTTCTCTGGAAGGGATGTCTTCTTCTTGAGATTCCTTTTGCATTCGGG	TGCAGGTCATGGTTCTTGTTTCTTCTCTGGAAGGGATGTCTTCTTCTTGAGATTCCTTTTGCATTCGGG	33:G>A	33	0.7509158	0.995121951	0.004878049	0.995121951	0.004878049	0	0.009708507	0.009708507	0.009708507	15.88608	9	1
20341671|F|0-54:A>G-54:A>G	TGCAGTAAAAATGCTTATAGACAAGTTCTAAAAACCATTTTGTAGATGGACAGGATCGTCTTCTGTTCA	TGCAGTAAAAATGCTTATAGACAAGTTCTAAAAACCATTTTGTAGATGGACAGGATCGTCTTCTGTTCA	54:A>G	54	0.7985348	0.009174312	0.995412844	0.004587156	0.990825688	0.004587156	0.018180288	0.009132228	0.013656258	53.5	11.6748	1
100219638|F|0-64:G>A-64:G>A	TGCAGTAAATAATTCATATGTGACAATGAGTTCATTTTGACTGCAAGCACTTCAAAATTGTCCTGAAAA	TGCAGTAAATAATTCATATGTGACAATGAGTTCATTTTGACTGCAAGCACTTCAAAATTGTCCTGAAAA	64:G>A	64	0.7509158	0.995121951	0.004878049	0.995121951	0.004878049	0	0.009708507	0.009708507	0.009708507	7.49565	7	1
100219678|F|0-33:T>C-33:T>C	TGCAGTAATCCTAGGTTTACTTTGGTGGCACTCTGATAGCACAACCCTAAAAGGTCTGCAAGATCAGGT	TGCAGTAATCCTAGGTTTACTTTGGTGGCACTCTGATAGCACAACCCTAAAAGGTCTGCAAGATCAGGT	33:T>C	33	0.8131868	0.995495495	0.036036036	0.963963964	0.004504505	0.031531532	0.008968428	0.06947488	0.039221654	10.03175	9.125	1
18284817|F|0-13:T>A-13:T>A	TGCAGTACAAAAATGCTTGGTGGTCACGAGGGTTCACCATTGAATTAGGCACTCTAGCTTGCGTAGCAG	TGCAGTACAAAAATGCTTGGTGGTCACGAGGGTTCACCATTGAATTAGGCACTCTAGCTTGCGTAGCAG	13:T>A	13	0.8754579	0.0041841	0.9958159	0.0041841	0.9958159	0	0.008333187	0.008333187	0.008333187	51	24.7276	1
18284817|F|0-58:T>C-58:T>C	TGCAGTACAAAAAAGCTTGGTGGTCACGAGGGTTCACCATTGAATTAGGCACTCTAGCTTGCGTAACAG	TGCAGTACAAAAAAGCTTGGTGGTCACGAGGGTTCACCATTGAATTAGGCACTCTAGCTTGCGTAACAG	58:T>C	58	0.8754579	0.9958159	0.0041841	0.9958159	0.0041841	0	0.008333187	0.008333187	0.008333187	24.7276	5	1
18284892|F|0-23:T>C-23:T>C	TGCAGTAGAGCGGGAGGTCCATCTACCACATAGAGCATATGCCAGTATGTGGGTGCATGTGTGGTTTGT	TGCAGTAGAGCGGGAGGTCCATCTACCACATAGAGCATATGCCAGTATGTGGGTGCATGTGTGGTTTGT	23:T>C	23	0.7545788	0.995145631	0.004854369	0.995145631	0.004854369	0	0.009661608	0.009661608	0.009661608	20.87554	5	1
100219782|F|0-19:T>C-19:T>C	TGCAGTAGAGGTGATTCAATTACCTTAACTGCTGATCATGAACAATATTGGAAAACATACTAAGTAGTA	TGCAGTAGAGGTGATTCAATTACCTTAACTGCTGATCATGAACAATATTGGAAAACATACTAAGTAGTA	19:T>C	19	0.8168498	0.004484305	0.995515695	0.004484305	0.995515695	0	0.008928392	0.008928392	0.008928392	21	17.08203	1
100219830|F|0-62:C>A-62:C>A	TGCAGTATAACGAAAGATGTGTGTATTCAATTTAGACGATAATGGTGAATTTGAAAAAAAAACAAGAAA	TGCAGTATAACGAAAGATGTGTGTATTCAATTTAGACGATAATGGTGAATTTGAAAAAAAAACAAGAAA	62:C>A	62	0.8021978	1	0.01826484	0.98173516	0	0.01826484	0	0.035862472	0.017931236	4.87549	3	1
18313780|F|0-48:C>A-48:C>A	TGCAGTATCTAGACCTATCCGATGACATTTTTGTGGCTCCGATCCATCCATTTAGCATTGGTGATGCAC	TGCAGTATCTAGACCTATCCGATGACATTTTTGTGGCTCCGATCCATCCATTTAGCATTGGTGATGCAC	48:C>A	48	0.8131868	0.004504505	0.995495495	0.004504505	0.995495495	0	0.008968428	0.008968428	0.008968428	122	25.34375	1
18285061|F|0-30:T>C-30:T>C	TGCAGTATGCCTTTGTTTTGTGGAGAATTATCAGTCACAAAGAAAGTTTCAGCCAATTCCTGAATGCAT	TGCAGTATGCCTTTGTTTTGTGGAGAATTATCAGTCACAAAGAAAGTTTCAGCCAATTCCTGAATGCAT	30:T>C	30	0.8424908	0.995652174	0.004347826	0.995652174	0.004347826	0	0.008657845	0.008657845	0.008657845	19.5458	7	1
100219886|F|0-29:A>G-29:A>G	TGCAGTATTATATGAACTATAAGTTGTAAATATGCATATGCTGTTTTCAGTAAATAGAAGCGGATATTT	TGCAGTATTATATGAACTATAAGTTGTAAATATGCATATGCTGTTTTCAGTAAATAGAAGCGGATATTT	29:A>G	29	0.7728938	0.004739336	0.995260664	0.004739336	0.995260664	0	0.00943375	0.00943375	0.00943375	34	13.64807	1
18263846|F|0-68:C>T-68:C>T	TGCAGTATTTTGTTGTCTTTGTTTATGTTTAGAATGTCTTATCTTTTTTTCTTTGTATTTGAAAATTTC	TGCAGTATTTTGTTGTCTTTGTTTATGTTTAGAATGTCTTATCTTTTTTTCTTTGTATTTGAAAATTTC	68:C>T	68	0.7728938	0.014218009	0.995260664	0.004739336	0.985781991	0.009478673	0.028031715	0.00943375	0.018732733	48.33333	17.85537	1
18237618|F|0-52:A>C-52:A>C	TGCAGTCAAGATAAAGTGGAAAACGATTATTAGGGACCTTAGACTAATAAAAAAACCATCTAATTCAAC	TGCAGTCAAGATAAAGTGGAAAACGATTATTAGGGACCTTAGACTAATAAAAAAACCATCTAATTCAAC	52:A>C	52	0.989011	0.996296296	0.003703704	0.996296296	0.003703704	0	0.007379973	0.007379973	0.007379973	69.48418	61	1
19809708|F|0-11:A>G-11:A>G	TGCAGTCACAGACTACCCTTGTTTTTCCAGGCACTTAGCCCCAAGCAAATATGCTTCTTAGCATGAAGA	TGCAGTCACAGACTACCCTTGTTTTTCCAGGCACTTAGCCCCAAGCAAATATGCTTCTTAGCATGAAGA	11:A>G	11	0.8315018	0.995594714	0.004405286	0.995594714	0.004405286	0	0.00877176	0.00877176	0.00877176	22.85441	47	1
18289163|F|0-21:T>C-21:T>C	TGCAGTCAGCAAAAACTAATATTTGATTCTCAAGTAGAGCATCCTACCACGGGACTCCATCTGCTGACT	TGCAGTCAGCAAAAACTAATATTTGATTCTCAAGTAGAGCATCCTACCACGGGACTCCATCTGCTGACT	21:T>C	21	0.8461538	0.004329004	0.995670996	0.004329004	0.995670996	0	0.008620528	0.008620528	0.008620528	34	31.59176	1
18237649|F|0-65:C>T-65:C>T	TGCAGTCAGGATACCGAGATACTCCGGGTGAGGATACTAGTACTTACTAGGGGAATGTACACCATCAAG	TGCAGTCAGGATACCGAGATACTCCGGGTGAGGATACTAGTACTTACTAGGGGAATGTACACCATCAAG	65:C>T	65	0.967033	1	0.007575758	0.992424242	0	0.007575758	0	0.015036731	0.007518365	58.39103	16	1
18299589|F|0-6:A>C-6:A>C	TGCAGTAAGTAACCATAATAAACCTGACTTTAGGAAATAGTAAAGACAAACCTTCTCAAATGGTGTCCA	TGCAGTAAGTAACCATAATAAACCTGACTTTAGGAAATAGTAAAGACAAACCTTCTCAAATGGTGTCCA	6:A>C	6	0.7509158	0.004878049	0.995121951	0.004878049	0.995121951	0	0.009708507	0.009708507	0.009708507	50	16.71008	1
18285231|F|0-35:T>C-35:T>C	TGCAGTCCAATTTCTACTACAAACATTCCGAGAGATTCGCAGGTCCGAGAAGTTCCAATATCTTCAAGA	TGCAGTCCAATTTCTACTACAAACATTCCGAGAGATTCGCAGGTCCGAGAAGTTCCAATATCTTCAAGA	35:T>C	35	0.9120879	0.995983936	0.008032129	0.991967871	0.004016064	0.004016064	0.007999871	0.015935227	0.011967549	34.39175	30	1
18285231|F|0-38:G>A-38:G>A	TGCAGTCCAATTTCTACTACAAACATTCCGAGAGATTCGCAGGTCCGAGAAGTTCCAATATCTTCAAGA	TGCAGTCCAATTTCTACTACAAACATTCCGAGAGATTCGCAGGTCCGAGAAGTTCCAATATCTTCAAGA	38:G>A	38	0.9120879	0.995983936	0.008032129	0.991967871	0.004016064	0.004016064	0.007999871	0.015935227	0.011967549	34.39175	34.5	1
18309933|F|0-26:T>A-26:T>A	TGCAGTCGTACAAATCACAGTAGGCCTACTGCGTTGTCTGTCGCAGTAGGCCGAAACTCACAAGAAACG	TGCAGTCGTACAAATCACAGTAGGCCTACTGCGTTGTCTGTCGCAGTAGGCCGAAACTCACAAGAAACG	26:T>A	26	0.8388278	0.995633188	0.004366812	0.995633188	0.004366812	0	0.008695486	0.008695486	0.008695486	30.82222	29	1
18285299|F|0-14:G>C-14:G>C	TGCAGTCTCCTTCCGGAGCGGTCACTGTCTCTATGAACAGCGGTGCCTTCCAATTTGCTGCTTTACAGA	TGCAGTCTCCTTCCGGAGCGGTCACTGTCTCTATGAACAGCGGTGCCTTCCAATTTGCTGCTTTACAGA	14:G>C	14	0.8278388	0.995575221	0.004424779	0.995575221	0.004424779	0	0.0088104	0.0088104	0.0088104	30.77947	49	1
18304198|F|0-55:C>T-55:C>T	TGCAGTCTGCTCTGGAAGCAAGTGTTTTGGAAATTGAAGATGTTTCATATCAGCACGCCGGTCATGCAG	TGCAGTCTGCTCTGGAAGCAAGTGTTTTGGAAATTGAAGATGTTTCATATCAGCACGCCGGTCATGCAG	55:C>T	55	0.7545788	0.009708738	0.995145631	0.004854369	0.990291262	0.004854369	0.019228957	0.009661608	0.014445282	32.5	21.78992	1
18307649|F|0-35:G>C-35:G>C	TGCAGTCTTGTAGTTCAAATGACCCTCCACCTGCCGCAGAGATTCCCACGTTTCTCCTGTAGAAAAAAA	TGCAGTCTTGTAGTTCAAATGACCCTCCACCTGCCGCAGAGATTCCCACGTTTCTCCTGTAGAAAAAAA	35:G>C	35	0.8608059	0.995744681	0.004255319	0.995744681	0.004255319	0	0.008474423	0.008474423	0.008474423	18.68657	4	1
18275615|F|0-45:T>G-45:T>G	TGCAGTGAAGATAGCAAGTTAGAAACCAAATCATACCATGAAACATATTCCAAATTGCAGGATCATACT	TGCAGTGAAGATAGCAAGTTAGAAACCAAATCATACCATGAAACATATTCCAAATTGCAGGATCATACT	45:T>G	45	0.8168498	0.004484305	0.995515695	0.004484305	0.995515695	0	0.008928392	0.008928392	0.008928392	73	27.47104	1
100220148|F|0-32:T>C-32:T>C	TGCAGTGACGACGCAGGGAGTCCCCGTATTCATCAGATTCCACATCTAATTTTGTTTCCATGAACAAAG	TGCAGTGACGACGCAGGGAGTCCCCGTATTCATCAGATTCCACATCTAATTTTGTTTCCATGAACAAAG	32:T>C	32	0.7948718	0.995391705	0.00921659	0.99078341	0.004608295	0.004608295	0.009174117	0.018263289	0.013718703	5.59677	2.5	1
18293420|F|0-21:A>G-21:A>G	TGCAGTGAGTGGTATGCTATGATATAGTGAACCTTGGTTTGACGACAATTTAGATTATTTTACAGATCG	TGCAGTGAGTGGTATGCTATGATATAGTGAACCTTGGTTTGACGACAATTTAGATTATTTTAC	21:A>G	21	0.8424908	0.995652174	0.004347826	0.995652174	0.004347826	0	0.008657845	0.008657845	0.008657845	43.88679	85	1
18293420|F|0-62:C>A-62:C>A	TGCAGTGAGTGGTATGCTATGATATAGTGAACCTTGGTTTGACGACAATTTAGATTATTTTACAGATCG	TGCAGTGAGTGGTATGCTATGATATAGTGAACCTTGGTTTGACGACAATTTAGATTATTTTAC	62:C>A	62	0.8424908	0.995652174	0.004347826	0.995652174	0.004347826	0	0.008657845	0.008657845	0.008657845	43.88679	11	1
18264217|F|0-15:G>T-15:G>T	TGCAGTGATGGAAGAGCCTATGCAGCAGACTCATGAGGTGTTTTTGTGTTCTTTTCTTTATTACAGATC	TGCAGTGATGGAAGAGCCTATGCAGCAGACTCATGAGGTGTTTTTGTGTTCTTTTCTTTATTAC	15:G>T	15	0.8644689	0.995762712	0.004237288	0.995762712	0.004237288	0	0.008438667	0.008438667	0.008438667	37.4797	84	1
20325742|F|0-45:T>C-45:T>C	TGCAGTGCAGGAATAGGTGTGCTCAACATGGCTAAAAAGGCTATTTCTAGAATGTGTGGAAGCAGTGGA	TGCAGTGCAGGAATAGGTGTGCTCAACATGGCTAAAAAGGCTATTTCTAGAATGTGTGGAAGCAGTGGA	45:T>C	45	0.8021978	0.99086758	0.01369863	0.98630137	0.00913242	0.00456621	0.018098038	0.027021955	0.022559997	17.216	8.66667	1
18299843|F|0-64:G>A-64:G>A	TGCAGTGCTTTTTTGGCTTCCTCCAGAGTCTCGATCGAGTGTTCCACCTCGAACGATAGTCTTTGAATA	TGCAGTGCTTTTTTGGCTTCCTCCAGAGTCTCGATCGAGTGTTCCACCTCGAACGATAGTCTTTGAATA	64:G>A	64	0.8608059	0.995744681	0.004255319	0.995744681	0.004255319	0	0.008474423	0.008474423	0.008474423	25.01471	14	1
100220225|F|0-16:C>G-16:C>G	TGCAGTGGTAATGACACAGAAGTAGTGGTGGCAGCAATAGGAGGAGATGGATGCTGGAACAGAAGTGAT	TGCAGTGGTAATGACACAGAAGTAGTGGTGGCAGCAATAGGAGGAGATGGATGCTGGAACAGAAGTGAT	16:C>G	16	0.7875458	0.004651163	0.995348837	0.004651163	0.995348837	0	0.009259059	0.009259059	0.009259059	25	8.74797	1
18299952|F|0-55:T>C-55:T>C	TGCAGTTAGTCTCACAAAAATATTACATATGAAATTTATGGTTCAACCATTTGTTTCAAACCCTTTGGT	TGCAGTTAGTCTCACAAAAATATTACATATGAAATTTATGGTTCAACCATTTGTTTCAAACCCTTTGGT	55:T>C	55	0.7545788	0.995145631	0.004854369	0.995145631	0.004854369	0	0.009661608	0.009661608	0.009661608	16.24034	4	1
18285751|F|0-21:G>A-21:G>A	TGCAGTTATAGACTTCACCGAGGAACCAGATTGAGTATAATTGCTTTTGGGATCAGAGTGTCTTTTCAT	TGCAGTTATAGACTTCACCGAGGAACCAGATTGAGTATAATTGCTTTTGGGATCAGAGTGTCTTTTCAT	21:G>A	21	0.8974359	0.995918367	0.004081633	0.995918367	0.004081633	0	0.008129946	0.008129946	0.008129946	27.05226	21	1
18285765|F|0-58:A>T-58:A>T	TGCAGTTATGTATTATCATTCAGATAGCAATGTATCCCGGACCACATATAATAGCAGAAATTGACGACA	TGCAGTTATGTATTATCATTCAGATAGCAATGTATCCCGGACCACATATAATAGCAGAAATTGACGACA	58:A>T	58	0.8205128	0.995535714	0.004464286	0.995535714	0.004464286	0	0.008888712	0.008888712	0.008888712	21.66795	83	1
18238029|F|0-7:A>G-7:A>G	TGCAGTTATTTATTTCCTTTCTCAAGTGTGGTCACTTGTGACAGTTCTGTTTCTTATGTATTTCTCTCA	TGCAGTTATTTATTTCCTTTCTCAAGTGTGGTCACTTGTGACAGTTCTGTTTCTTATGTATTTCTCTCA	7:A>G	7	0.8901099	0.995884774	0.008230453	0.991769547	0.004115226	0.004115226	0.008196582	0.016325425	0.012261004	30.21377	43	1
20362813|F|0-39:T>C-39:T>C	TGCAGTTCATGTGGGCATCCATTCAACTTTTCTCTTTCTTGAAAAAGATAGCTTTGATAAGAATCTCTC	TGCAGTTCATGTGGGCATCCATTCAACTTTTCTCTTTCTTGAAAAAGATAGCTTTGATAAGAATCTCTC	39:T>C	39	0.8608059	0.995744681	0.004255319	0.995744681	0.004255319	0	0.008474423	0.008474423	0.008474423	25.60584	39	1
18238086|F|0-26:T>G-26:T>G	TGCAGTTCTTTCTTGAACAATGCAAATGGCTAACTTCAGCTTGAATAAATTATCCAAAGAAGACCCAAG	TGCAGTTCTTTCTTGAACAATGCAAATGGCTAACTTCAGCTTGAATAAATTATCCAAAGAAGACCCAAG	26:T>G	26	0.9084249	0.995967742	0.004032258	0.995967742	0.004032258	0	0.008031998	0.008031998	0.008031998	34.32526	18	1
20342705|F|0-20:G>A-20:G>A	TGCAGTTGATGCTAACATTGGATCCACTGGAAAATTTGGATCGTGAGTCCAGATATGATACGAGACCTT	TGCAGTTGATGCTAACATTGGATCCACTGGAAAATTTGGATCGTGAGTCCAGATATGATACGAGACCTT	20:G>A	20	0.8095238	0.995475113	0.004524887	0.995475113	0.004524887	0	0.009008825	0.009008825	0.009008825	8.77689	5	1
18286460|F|0-10:G>A-10:G>A	TGCAGTTGCAGCTCAAGTCAAAACCTGGTGATAAATGAAAACATGATGTGCTACACCATCTTATGCCTA	TGCAGTTGCAGCTCAAGTCAAAACCTGGTGATAAATGAAAACATGATGTGCTACACCATCTTATGCCTA	10:G>A	10	0.7912088	0.99537037	0.00462963	0.99537037	0.00462963	0	0.009216392	0.009216392	0.009216392	19.93227	4	1
100220486|F|0-22:C>A-22:C>A	TGCAGTTGCTTGGATGTCTCTGCATCACAATACAGATAAAGATAAAGCAAAGACGAGAACAAAATTCTT	TGCAGTTGCTTGGATGTCTCTGCATCACAATACAGATAAAGATAAAGCAAAGACGAGAACAAAATTCTT	22:C>A	22	0.8791209	0.004166667	0.995833333	0.004166667	0.995833333	0	0.008298611	0.008298611	0.008298611	30	19.17143	1
18276216|F|0-44:T>C-44:T>C	TGCAGTTGGCTCATGAGGTGTCAAAGGCCGAAGCGAAAAAGCTGTTAGATCAACAACTTTTTGGTAGGC	TGCAGTTGGCTCATGAGGTGTCAAAGGCCGAAGCGAAAAAGCTGTTAGATCAACAACTTTTTGGTAGGC	44:T>C	44	0.7728938	0.004739336	0.995260664	0.004739336	0.995260664	0	0.00943375	0.00943375	0.00943375	58	22.93388	1
20342289|F|0-28:T>C-28:T>C	TGCAGTTGTTCTTGACCTGATGTCAATGTTATAGGACTGACACAAGTCATATTGGTAATGTGCAGGGTG	TGCAGTTGTTCTTGACCTGATGTCAATGTTATAGGACTGACACAAGTCATATTGGTAATGTGCAGGGTG	28:T>C	28	0.7509158	0.990243902	0.014634146	0.985365854	0.009756098	0.004878049	0.019321832	0.028839976	0.024080904	8.83406	2.66667	1
18286024|F|0-5:A>T-5:A>T	TGCAGATGTTGACAAGTATAATGCTTACTATAATTCAGAGTTTTCACCCAGATCTTTTCTTACAGATCG	TGCAGATGTTGACAAGTATAATGCTTACTATAATTCAGAGTTTTCACCCAGATCTTTTCTTAC	5:A>T	5	0.8131868	0.004504505	0.995495495	0.004504505	0.995495495	0	0.008968428	0.008968428	0.008968428	77	32.65873	1
18252770|F|0-12:C>T-12:C>T	TGCAGTTTATTGCCTGTGCAGTGTTATATTCCTTTGATTGCAAATGTCCAGTCTGATAAATCAAAACAT	TGCAGTTTATTGCCTGTGCAGTGTTATATTCCTTTGATTGCAAATGTCCAGTCTGATAAATCAAAACAT	12:C>T	12	0.8901099	0.995884774	0.004115226	0.995884774	0.004115226	0	0.008196582	0.008196582	0.008196582	47.48772	92	1
18264772|F|0-34:T>C-34:T>C	TGCAGTTTCAAATCTTGAAATAAAAGACTAATTGTTCTCAGAATAAAAAAGATAGATTTCATCAATTTC	TGCAGTTTCAAATCTTGAAATAAAAGACTAATTGTTCTCAGAATAAAAAAGATAGATTTCATCAATTTC	34:T>C	34	0.8498168	0.00862069	0.99137931	0.00862069	0.99137931	0	0.017092747	0.017092747	0.017092747	116.5	29.72222	1
18264772|F|0-45:A>T-45:A>T	TGCAGTTTCAAATCTTGAAATAAAAGACTAATTGCTCTCAGAATAAAAAAGATAGATTTCATCAATTTC	TGCAGTTTCAAATCTTGAAATAAAAGACTAATTGCTCTCAGAATAAAAAAGATAGATTTCATCAATTTC	45:A>T	45	0.8498168	0.012931034	0.99137931	0.00862069	0.987068966	0.004310345	0.025527646	0.017092747	0.021310196	31	29.72222	1
20362846|F|0-30:C>T-30:C>T	TGCAGTTTCCAAAGAGCCTGACAAGGGCAGCGTGCAAGTAATTTCAAATGTGTCTTCCATGCAACTTGC	TGCAGTTTCCAAAGAGCCTGACAAGGGCAGCGTGCAAGTAATTTCAAATGTGTCTTCCATGCAACTTGC	30:C>T	30	0.8095238	0.990950226	0.013574661	0.986425339	0.009049774	0.004524887	0.017935751	0.026780778	0.022358265	13.80709	28.33333	1
20362846|F|0-48:T>C-48:T>C	TGCAGTTTCCAAAGAGCCTGACAAGGGCAGTGTGCAAGTAATTTCAAATGTGTCTTCCATGCAACTTGC	TGCAGTTTCCAAAGAGCCTGACAAGGGCAGTGTGCAAGTAATTTCAAATGTGTCTTCCATGCAACTTGC	48:T>C	48	0.8241758	0.008888889	0.991111111	0.008888889	0.991111111	0	0.017619753	0.017619753	0.017619753	42	14.10385	1
100220662|F|0-33:T>C-33:T>C	TGCAGTTTTGAGTGGCCAAACATGCCAAACTCATATGTACAAAAATGTTTCGGTCTCAAAGGACAACAA	TGCAGTTTTGAGTGGCCAAACATGCCAAACTCATATGTACAAAAATGTTTCGGTCTCAAAGGACAACAA	33:T>C	33	0.7838828	0.004672897	0.995327103	0.004672897	0.995327103	0	0.009302122	0.009302122	0.009302122	41	18.54508	1
100220697|F|0-8:T>A-8:T>A	TGCAGAGTTTGATCCTTATTACCATAAATTCCAAATAGTCATCATAAGAAACTAAAGTGCATATCCTCT	TGCAGAGTTTGATCCTTATTACCATAAATTCCAAATAGTCATCATAAGAAACTAAAGTGCATATCCTCT	8:T>A	8	0.8388278	0.995633188	0.004366812	0.995633188	0.004366812	0	0.008695486	0.008695486	0.008695486	17.09615	12	1
18300026|F|0-31:T>G-31:T>G	TGCAGTTCTAGAAGTTTCTAGATAATAAAAGTAGGCTCAAACTATTTATTGTTCTCTGGAGAAGTAGAG	TGCAGTTCTAGAAGTTTCTAGATAATAAAAGTAGGCTCAAACTATTTATTGTTCTCTGGAGAAGTAGAG	31:T>G	31	0.8681319	0.995780591	0.004219409	0.995780591	0.004219409	0	0.008403212	0.008403212	0.008403212	34.31502	76	1
18280893|F|0-43:T>C-43:T>C	TGCAGAACTCTGTGAACGTTTTCATCCATAACACCGACTTGAGTTGTGGTAATAATTCTAAAGCGTATT	TGCAGAACTCTGTGAACGTTTTCATCCATAACACCGACTTGAGTTGTGGTAATAATTCTAAAGCGTATT	43:T>C	43	0.7948718	0.004608295	0.995391705	0.004608295	0.995391705	0	0.009174117	0.009174117	0.009174117	119	34.61111	1
18271387|F|0-7:A>C-7:A>C	TGCAGACAAAAAGCTTCTGCTGCTTGTCTTATAAACATACATTTCATTGTTGCCTAGAATTACTTGTGA	TGCAGACAAAAAGCTTCTGCTGCTTGTCTTATAAACATACATTTCATTGTTGCCTAGAATTACTTGTGA	7:A>C	7	0.8131868	0.004504505	0.995495495	0.004504505	0.995495495	0	0.008968428	0.008968428	0.008968428	84	28.25781	1
18290603|F|0-31:T>G-31:T>G	TGCAGATTTCATGTTTGTCTGCTGATGAGGGTTGCTGTATAGGTATGCAAATGTGATAATTTTGTTATT	TGCAGATTTCATGTTTGTCTGCTGATGAGGGTTGCTGTATAGGTATGCAAATGTGATAATTTTGTTATT	31:T>G	31	0.7509158	0.004878049	0.995121951	0.004878049	0.995121951	0	0.009708507	0.009708507	0.009708507	56	24.69492	1
18272640|F|0-27:G>A-27:G>A	TGCAGCAATTTGTATCCATAAGTGGGTGTCTGGAGTTGATCAGTCTATGTGCTCTGGCTGCCGTCTGCC	TGCAGCAATTTGTATCCATAAGTGGGTGTCTGGAGTTGATCAGTCTATGTGCTCTGGCTGCCGTCTGCC	27:G>A	27	0.8241758	0.004444444	0.995555556	0.004444444	0.995555556	0	0.008849383	0.008849383	0.008849383	51	35.80859	1
100221389|F|0-49:A>T-49:A>T	TGCAGGACAATATCCTAAGCATAAATATGGAGTTTGTATTGAGAATATAATATGCTTCTTTGGTGACTA	TGCAGGACAATATCCTAAGCATAAATATGGAGTTTGTATTGAGAATATAATATGCTTCTTTGGTGACTA	49:A>T	49	0.8241758	0.995555556	0.004444444	0.995555556	0.004444444	0	0.008849383	0.008849383	0.008849383	10.93077	4	1
18220347|F|0-61:C>T-61:C>T	TGCAGGCTATTCAGGAGTCTCAAGCATCAGATGGTCAGTATATGAGATTGTTTCTGAAATGCTATGATT	TGCAGGCTATTCAGGAGTCTCAAGCATCAGATGGTCAGTATATGAGATTGTTTCTGAAATGCTATGATT	61:C>T	61	0.8095238	0.049773756	0.995475113	0.004524887	0.950226244	0.045248869	0.094592658	0.009008825	0.051800741	8.45455	35.10853	0.959459
100221536|F|0-68:G>C-68:G>C	TGCAGGTTAGGTTAACCATGTTTGCAACTATGTTATATAACTGAAACCTCAAAAATAGTCAAATTACAG	TGCAGGTTAGGTTAACCATGTTTGCAACTATGTTATATAACTGAAACCTCAAAAATAGTCAAATTACAG	68:G>C	68	0.7545788	0.995145631	0.009708738	0.990291262	0.004854369	0.004854369	0.009661608	0.019228957	0.014445282	31.63404	17	1
18251619|F|0-36:G>A-36:G>A	TGCAGTGCAACCCTTTGCAATTGGTGGAATCCCACCGGTTAGGAGAACAGACTTTAGGCCTTCTGGAGC	TGCAGTGCAACCCTTTGCAATTGGTGGAATCCCACCGGTTAGGAGAACAGACTTTAGGCCTTCTGGAGC	36:G>A	36	0.8058608	0.995454545	0.004545455	0.995454545	0.004545455	0	0.009049587	0.009049587	0.009049587	16.66537	51	1
18252059|F|0-22:A>G-22:A>G	TGCAGTTTCCAGAGATCATTCTAGCAATGGTTTGTTGGTAGAGTGGGCATACCAGAGATTGCCATTACC	TGCAGTTTCCAGAGATCATTCTAGCAATGGTTTGTTGGTAGAGTGGGCATACCAGAGATTGCCATTACC	22:A>G	22	0.8534799	0.991416309	0.012875536	0.987124464	0.008583691	0.004291845	0.017020022	0.025419514	0.021219768	24.32046	5	1
18277372|F|0-7:C>T-7:C>T	TGCAGAACGATTACTCCTTCCTCCAGACAACTTTCTTATAATTTACAGATCGGAAGAGCGGTTCAGCAG	TGCAGAACGATTACTCCTTCCTCCAGACAACTTTCTTATAATTTAC	7:C>T	7	0.7765568	0.995283019	0.004716981	0.995283019	0.004716981	0	0.009389462	0.009389462	0.009389462	33.64919	7	1
100222641|F|0-8:A>G-8:A>G	TGCAGAACAATTACTCCTTCCTCCAGACAACTTTCTTATAATTTACAGATCGGAAGAGCGGTTCAGCAG	TGCAGAACAATTACTCCTTCCTCCAGACAACTTTCTTATAATTTAC	8:A>G	8	0.7802198	0.014084507	0.990610329	0.009389671	0.985915493	0.004694836	0.027772267	0.018603011	0.023187639	78.33333	33.64919	1
18313801|F|0-28:C>G-28:C>G	TGCAGAATTGCACCGTTCAATTTACTTTCACGTGCATAACAACGTCATACTTTACAGATCGGAAGAGCG	TGCAGAATTGCACCGTTCAATTTACTTTCACGTGCATAACAACGTCATACTTTAC	28:C>G	28	0.8131868	0.004504505	0.995495495	0.004504505	0.995495495	0	0.008968428	0.008968428	0.008968428	93	41.10506	1
18267270|F|0-5:C>A-5:C>A	TGCAGCTTTTTGATTGCTATGGTAATAGCTCATGAATAACTAATTTCATTACAGATCGGAAGAGCGGTT	TGCAGCTTTTTGATTGCTATGGTAATAGCTCATGAATAACTAATTTCATTAC	5:C>A	5	0.8864469	0.004132231	0.995867769	0.004132231	0.995867769	0	0.008230312	0.008230312	0.008230312	59	52.62633	1
18267628|F|0-36:G>A-36:G>A	TGCAGCATCTGTTGATTTGCCCTATATCATTTATGAGTTTCTGTGCTTAGTTTTTACAGATCGGAAGAG	TGCAGCATCTGTTGATTTGCCCTATATCATTTATGAGTTTCTGTGCTTAGTTTTTAC	36:G>A	36	0.7582418	0.995169082	0.004830918	0.995169082	0.004830918	0	0.00961516	0.00961516	0.00961516	28.7094	35	1
20367651|F|0-19:T>G-19:T>G	TGCAGCTCGGCACCTACGATAAAGGGTCTAGTCCATACTCCCTTTACAGATCGGAAGAGCGGTTCAGCA	TGCAGCTCGGCACCTACGATAAAGGGTCTAGTCCATACTCCCTTTAC	19:T>G	19	0.7509158	0.024390244	0.990243902	0.009756098	0.975609756	0.014634146	0.04759072	0.019321832	0.033456276	8.8	2.85841	1
18296165|F|0-24:G>T-24:G>T	TGCAGGATGGAAGGACGAACAGGAGGAGCAGCTATCATTACAGATCGGAAGAGCGGTTCAGCAGGAATG	TGCAGGATGGAAGGACGAACAGGAGGAGCAGCTATCATTAC	24:G>T	24	0.7619048	0.980769231	0.086538462	0.913461538	0.019230769	0.067307692	0.037721893	0.158099112	0.097910503	16.98701	13.15789	0.962963
18229729|F|0-6:C>A-6:C>A	TGCAGTCCTCGCACTAGTTTAGCTTTTTCTTATATGTTTGCTATGTTTGTTTTACAGATCGGAAGAGCG	TGCAGTCCTCGCACTAGTTTAGCTTTTTCTTATATGTTTGCTATGTTTGTTTTAC	6:C>A	6	0.9084249	0.004032258	0.995967742	0.004032258	0.995967742	0	0.008031998	0.008031998	0.008031998	89	69.39175	1
18229755|F|0-36:A>T-36:A>T	TGCAGTAGCTGTAACATCTGCCTACAGACTAAAAAAAAGTGTTACAGATCGGAAGAGCGGTTCAGCAGG	TGCAGTAGCTGTAACATCTGCCTACAGACTAAAAAAAAGTGTTAC	36:A>T	36	0.8021978	0.00456621	0.99543379	0.00456621	0.99543379	0	0.00909072	0.00909072	0.00909072	66	33.33871	1
18305504|F|0-21:A>T-21:A>T	TGCAGTCAAACTGGGTTTCCAAGTCCACACAGGAAGAGATAACATTTGGTAATATTACAGATCGGAAGA	TGCAGTCAAACTGGGTTTCCAAGTCCACACAGGAAGAGATAACATTTGGTAATATTAC	21:A>T	21	0.8205128	0.004464286	0.995535714	0.004464286	0.995535714	0	0.008888712	0.008888712	0.008888712	69	31.64427	1
18269157|F|0-44:C>A-44:C>A	TGCAGTCAGAGAAGAAGCTTTGTTGTATCTCGGAAAGGATTCTCCATTAGGTGGTTACAGATCGGAAGA	TGCAGTCAGAGAAGAAGCTTTGTTGTATCTCGGAAAGGATTCTCCATTAGGTGGTTAC	44:C>A	44	0.8241758	0.004444444	0.995555556	0.004444444	0.995555556	0	0.008849383	0.008849383	0.008849383	206	41.76062	1
18301502|F|0-12:T>A-12:T>A	TGCAGTGCATATTGTGTTGTGCAAATTCTCAGGATGTTACAGATCGGAAGAGCGGTTCAGCAGGAATGC	TGCAGTGCATATTGTGTTGTGCAAATTCTCAGGATGTTAC	12:T>A	12	0.8278388	0.004424779	0.995575221	0.004424779	0.995575221	0	0.0088104	0.0088104	0.0088104	149	32.95669	1
18257878|F|0-48:T>A-48:T>A	TGCAGTGTGATTGAAGTAGGATGTTACTTTGGTGTGCTTCAGCAGGTCTAAAAAATTACAGATCGGAAG	TGCAGTGTGATTGAAGTAGGATGTTACTTTGGTGTGCTTCAGCAGGTCTAAAAAATTAC	48:T>A	48	0.8571429	0.995726496	0.004273504	0.995726496	0.004273504	0	0.008510483	0.008510483	0.008510483	35.30597	114	1
18280000|F|0-22:G>T-22:G>T	TGCAGTTACAAGTTATATAAGTGGTGGTCCAGATAAAAACATACCTTCAGAAACAATTTACAGATCGGA	TGCAGTTACAAGTTATATAAGTGGTGGTCCAGATAAAAACATACCTTCAGAAACAATTTAC	22:G>T	22	0.9010989	0.004065041	0.995934959	0.004065041	0.995934959	0	0.008097032	0.008097032	0.008097032	74	53.21875	1
18280000|F|0-27:T>C-27:T>C	TGCAGTTACAAGTTATATAAGTGGTGGTCCAGATAAAAACATACCTTCAGAAACAATTTACAGATCGGA	TGCAGTTACAAGTTATATAAGTGGTGGTCCAGATAAAAACATACCTTCAGAAACAATTTAC	27:T>C	27	0.7912088	0.00462963	0.99537037	0.00462963	0.99537037	0	0.009216392	0.009216392	0.009216392	74	30.5749	1
18280034|F|0-31:C>G-31:C>G	TGCAGTTATGAAGGTAAACATTCAATCTCCTCGTGATTCTGCTTTAGTTTTACAGATCGGAAGAGCGGT	TGCAGTTATGAAGGTAAACATTCAATCTCCTCGTGATTCTGCTTTAGTTTTAC	31:C>G	31	0.8351648	0.004385965	0.995614035	0.004385965	0.995614035	0	0.008733456	0.008733456	0.008733456	57	32.69231	1
18294496|F|0-21:C>T-21:C>T	TGCAGAAGTAACATTTACCTACGCCAATTTTCTTCACACTTTGCATTTTATTTACAGATCGGAAGAGCG	TGCAGAAGTAACATTTACCTACGCCAATTTTCTTCACACTTTGCATTTTATTTAC	21:C>T	21	0.8095238	0.004524887	0.995475113	0.004524887	0.995475113	0	0.009008825	0.009008825	0.009008825	103	35.58167	1
20323541|F|0-9:G>A-9:G>A	TGCAGTGTCGATGACGAGCTTGGTGAGCTAACTTTTTACAGGTAGCATTTATTTACAGATCGGAAGAGC	TGCAGTGTCGATGACGAGCTTGGTGAGCTAACTTTTTACAGGTAGCATTTATTTAC	9:G>A	9	0.7582418	0.995169082	0.004830918	0.995169082	0.004830918	0	0.00961516	0.00961516	0.00961516	31.32328	64	1
18289761|F|0-31:A>G-31:A>G	TGCAGACACCTGTTCAAAGTAGGACTGTCATAGCTAAATGGTCCATATGAAATTGGAAGATGGTGCCTT	TGCAGACACCTGTTCAAAGTAGGACTGTCATAGCTAAATGGTCCATATGAAATTGGAAGATGGTGCCTT	31:A>G	31	0.8095238	0.009049774	0.995475113	0.004524887	0.990950226	0.004524887	0.017935751	0.009008825	0.013472288	24.5	29.35156	1
18272384|F|0-55:A>C-55:A>C	TGCAGATTTACAATGAAAATGCCAAGATCAGGAAAAAGAAGCTTGAAATAACATAAAGGAAGCCAGATG	TGCAGATTTACAATGAAAATGCCAAGATCAGGAAAAAGAAGCTTGAAATAACATAAAGGAAGCCAGATG	55:A>C	55	0.8241758	0.995555556	0.004444444	0.995555556	0.004444444	0	0.008849383	0.008849383	0.008849383	29.18898	76	1
18303355|F|0-68:T>C-68:T>C	TGCAGCTTGTGGTGCTAATGCTTGAACCGTCCATGCATAAAGAATTTATCATGAGAAGTCCAAAAGAAT	TGCAGCTTGTGGTGCTAATGCTTGAACCGTCCATGCATAAAGAATTTATCATGAGAAGTCCAAAAGAAT	68:T>C	68	0.7875458	0.004651163	0.995348837	0.004651163	0.995348837	0	0.009259059	0.009259059	0.009259059	67	33.10757	1
18250539|F|0-16:C>T-16:C>T	TGCAGGCTATCTCATTCCAAGTTTGACAGTACAATACAGGCACAGGTTCCCTTGGCGTGGAATGTAAGA	TGCAGGCTATCTCATTCCAAGTTTGACAGTACAATACAGGCACAGGTTCCCTTGGCGTGGAATGTAAGA	16:C>T	16	0.8351648	0.004385965	0.995614035	0.004385965	0.995614035	0	0.008733456	0.008733456	0.008733456	37	31.92803	1
18237970|F|0-43:T>G-43:T>G	TGCAGTGTTGGGACCCAGTGAACTCGACTCGGAACTAAGACTTTAGCTAATACTAACGAGGCTGCCCTT	TGCAGTGTTGGGACCCAGTGAACTCGACTCGGAACTAAGACTTTAGCTAATACTAACGAGGCTGCCCTT	43:T>G	43	0.956044	0.996168582	0.003831418	0.996168582	0.003831418	0	0.007633476	0.007633476	0.007633476	50.67213	78	1
100223933|F|0-55:T>C-55:T>C	TGCAGTTGAGAAGCAGATAAAACAGAAGCATATAAGATTACAGTACAAATCTTCTTTCCTACATAATAC	TGCAGTTGAGAAGCAGATAAAACAGAAGCATATAAGATTACAGTACAAATCTTCTTTCCTACATAATAC	55:T>C	55	0.9413919	0.996108949	0.003891051	0.996108949	0.003891051	0	0.007751821	0.007751821	0.007751821	23.04636	21	1
100224023|F|0-36:C>T-36:C>T	TGCAGTAGAATCTGGAACTCTTTGCAAGAGTTTCTTCTCCGTGGAACCCAACCGCTTACAGAATTGAAT	TGCAGTAGAATCTGGAACTCTTTGCAAGAGTTTCTTCTCCGTGGAACCCAACCGCTTACAGAATTGAAT	36:C>T	36	0.8901099	0.004115226	0.995884774	0.004115226	0.995884774	0	0.008196582	0.008196582	0.008196582	60	25.48936	1
18292965|F|0-65:G>A-65:G>A	TGCAGTAGAATCTGGAACTCTTTGCAAGAGTTTCTTCTCCGTGGAACCCAACCGCTTCCAGAATTGAAT	TGCAGTAGAATCTGGAACTCTTTGCAAGAGTTTCTTCTCCGTGGAACCCAACCGCTTCCAGAATTGAAT	65:G>A	65	0.7728938	0.995260664	0.004739336	0.995260664	0.004739336	0	0.00943375	0.00943375	0.00943375	14.82927	8	1
100224027|F|0-28:T>A-28:T>A	TGCAGTCACGGCGAAGATTCCTAACTAGTAGGCTGGTTGGGAGATCTCTACCATGCCCACCATAGCGAC	TGCAGTCACGGCGAAGATTCCTAACTAGTAGGCTGGTTGGGAGATCTCTACCATGCCCACCATAGCGAC	28:T>A	28	0.9413919	0.003891051	0.996108949	0.003891051	0.996108949	0	0.007751821	0.007751821	0.007751821	72	20.22112	1
20331245|F|0-65:G>A-65:G>A	TGCAGTTCCCATTCTGAAAGACAATATCGAGTAAGTAATAGTATGACTCTAATTCAAAAGATGGAGGTA	TGCAGTTCCCATTCTGAAAGACAATATCGAGTAAGTAATAGTATGACTCTAATTCAAAAGATGGAGGTA	65:G>A	65	0.9450549	0.996124031	0.003875969	0.996124031	0.003875969	0	0.007721892	0.007721892	0.007721892	41.52805	53	1
18247629|F|0-6:A>T-6:A>T	TGCAGAACCTAAGCTAGAAGAGCTGTCAGAAAATTTCCAAAAACAAATCGCCACAATTGTATAGTTGAA	TGCAGAACCTAAGCTAGAAGAGCTGTCAGAAAATTTCCAAAAACAAATCGCCACAATTGTATAGTTGAA	6:A>T	6	0.8058608	0.995454545	0.004545455	0.995454545	0.004545455	0	0.009049587	0.009049587	0.009049587	15.96787	6	1
18270909|F|0-24:C>T-24:C>T	TGCAGAACCTATTGTCCAAAGAAGCACCAACACAACATAGAGAAGTATAACCATGATTCGCACACACCA	TGCAGAACCTATTGTCCAAAGAAGCACCAACACAACATAGAGAAGTATAACCATGATTCGCACACACCA	24:C>T	24	0.8644689	0.004237288	0.995762712	0.004237288	0.995762712	0	0.008438667	0.008438667	0.008438667	70	46.39636	1
18301987|F|0-6:A>G-6:A>G	TGCAGAAGATAAAACCAAACGTTAGCCAACTACAGTTTGTGCCGTCGATACAACCAGCAAAAAAATTTA	TGCAGAAGATAAAACCAAACGTTAGCCAACTACAGTTTGTGCCGTCGATACAACCAGCAAAAAAATTTA	6:A>G	6	0.7582418	0.995169082	0.024154589	0.975845411	0.004830918	0.019323671	0.00961516	0.04714229	0.028378725	17.48498	8.6	1
100224359|F|0-66:A>T-66:A>T	TGCAGACTTCAACCCAGGATAGTATACCTAACAATCGAACTAAAGAATCAAAGCAAGTAGCTGCAGAGT	TGCAGACTTCAACCCAGGATAGTATACCTAACAATCGAACTAAAGAATCAAAGCAAGTAGCTGCAGAGT	66:A>T	66	0.9194139	1	0.011952191	0.988047809	0	0.011952191	0	0.023618673	0.011809336	6.86441	5.33333	1
18248582|F|0-50:A>G-50:A>G	TGCAGATCATAGATTATTTGTTGAATATGTGAGTTAGCTGAGGAACAAAAAAACAAACATGATTTATTT	TGCAGATCATAGATTATTTGTTGAATATGTGAGTTAGCTGAGGAACAAAAAAACAAACATGATTTATTT	50:A>G	50	0.8424908	0.004347826	0.995652174	0.004347826	0.995652174	0	0.008657845	0.008657845	0.008657845	76	38.62082	1
20319247|F|0-38:C>T-38:C>T	TGCAGATCTCATCCATACCAGTAAAATATCAAAGGCTGCTCCTCTGACAACTTCCATCATAGGTCGGAC	TGCAGATCTCATCCATACCAGTAAAATATCAAAGGCTGCTCCTCTGACAACTTCCATCATAGGTCGGAC	38:C>T	38	0.8864469	1	0.008264463	0.991735537	0	0.008264463	0	0.016392323	0.008196161	18.6383	7	1
20319247|F|0-63:T>C-63:T>C	TGCAGATCTCATCCATACCAGTAAAATATCAAAGGCTGCTCCTCTGACAACTTCCATCATAGGTCGGAC	TGCAGATCTCATCCATACCAGTAAAATATCAAAGGCTGCTCCTCTGACAACTTCCATCATAGGTCGGAC	63:T>C	63	0.8901099	0.995884774	0.012345679	0.987654321	0.004115226	0.008230453	0.008196582	0.024386526	0.016291554	18.6383	6.33333	1
100224588|F|0-9:T>G-9:T>G	TGCAGATGATGAATATTTCCCCTCATTACACACCTCACACTTGTATTGAATATTCTTCTCCATTGGTTA	TGCAGATGATGAATATTTCCCCTCATTACACACCTCACACTTGTATTGAATATTCTTCTCCATTGGTTA	9:T>G	9	0.7692308	0.004761905	0.995238095	0.004761905	0.995238095	0	0.009478458	0.009478458	0.009478458	29	24.86975	1
100224603|F|0-15:C>T-15:C>T	TGCAGATGTGGTTTGCCAATAAGATAATAATTCACAGTAACCATGAGAATGAAATGAATATAATATTTG	TGCAGATGTGGTTTGCCAATAAGATAATAATTCACAGTAACCATGAGAATGAAATGAATATAATATTTG	15:C>T	15	0.7802198	0.004694836	0.995305164	0.004694836	0.995305164	0	0.009345588	0.009345588	0.009345588	23	9.45417	1
18272260|F|0-12:T>A-12:T>A	TGCAGATGTTGGTGCACATAGAGAAGGTTCCGAGGCTATTGGTGTCTCAAGTAATATACAAGAAAACTT	TGCAGATGTTGGTGCACATAGAGAAGGTTCCGAGGCTATTGGTGTCTCAAGTAATATACAAGAAAACTT	12:T>A	12	0.7985348	0.004587156	0.995412844	0.004587156	0.995412844	0	0.009132228	0.009132228	0.009132228	59	17.98008	1
18272369|F|0-65:C>A-65:C>A	TGCAGATTGGAAATGCAAGAAAGCACAGGCTAAACAGGATGAGATTCTTCTTGAGTAGGTTATTACAGA	TGCAGATTGGAAATGCAAGAAAGCACAGGCTAAACAGGATGAGATTCTTCTTGAGTAGGTTATTACAGA	65:C>A	65	0.7948718	0.995391705	0.004608295	0.995391705	0.004608295	0	0.009174117	0.009174117	0.009174117	37.13095	14	1
18309177|F|0-25:G>C-25:G>C	TGCAGATTTCTTTTTCCTGCTCGTAGTTTGAAGTTATCTACTGTGCTGTCATTGCGAATGTGATGTCTC	TGCAGATTTCTTTTTCCTGCTCGTAGTTTGAAGTTATCTACTGTGCTGTCATTGCGAATGTGATGTCTC	25:G>C	25	0.8571429	0.004273504	0.995726496	0.004273504	0.995726496	0	0.008510483	0.008510483	0.008510483	105	37.28889	1
18290655|F|0-11:G>T-11:G>T	TGCAGCAAAGAGGTGTGGCTAGAAACCGGTAGGAACTGGGATGATTGACACAAACATTACGAAGTATCC	TGCAGCAAAGAGGTGTGGCTAGAAACCGGTAGGAACTGGGATGATTGACACAAACATTACGAAGTATCC	11:G>T	11	0.8351648	0.004385965	0.995614035	0.004385965	0.995614035	0	0.008733456	0.008733456	0.008733456	60	23.44015	1
100224774|F|0-17:C>T-17:C>T	TGCAGCAATTCTTCAAGCAACAGAGTTCCTTCTAATTGAGTAAGTGAATCAACTCCAAAACTCAGCCCT	TGCAGCAATTCTTCAAGCAACAGAGTTCCTTCTAATTGAGTAAGTGAATCAACTCCAAAACTCAGCCCT	17:C>T	17	0.8021978	0.99543379	0.00456621	0.99543379	0.00456621	0	0.00909072	0.00909072	0.00909072	13.1358	3	1
18272917|F|0-58:G>A-58:G>A	TGCAGCATCCAAAAGTCAGTTCATCTTGATATTTCAAATTGATGTCAAAATCATTAGTGCCATCTCAAA	TGCAGCATCCAAAAGTCAGTTCATCTTGATATTTCAAATTGATGTCAAAATCATTAGTGCCATCTCAAA	58:G>A	58	0.8754579	0.0041841	0.9958159	0.0041841	0.9958159	0	0.008333187	0.008333187	0.008333187	70	39.88571	1
[truncated: 602 more rows]
